# Supplementary material for: SARS-CoV-2 Nsp1 suppresses the canonical NF-κB pathway by promoting ubiquitin-dependent degradation of TAK1 kinase
Source: PLoS Pathog. 2026 May 4;22(5):e1014191. doi: 10.1371/journal.ppat.1014191 (PMC13178978; doi:10.1371/journal.ppat.1014191)
Supplement: S1 Table — (XLSX) [file ppat.1014191.s001.xlsx]

## Sheet: sheet1
Supplementary Table 1. Gene clusters based on the expression profiles during the infection of host cells
SYMBOL	Membership	Cluster
IFIT2	0.613723	Cluster1
SPEN	0.61304	Cluster1
HAAO	0.612035	Cluster1
BAIAP2L1	0.60991	Cluster1
ABT1	0.608227	Cluster1
FBXL19	0.607045	Cluster1
IFIT3	0.606922	Cluster1
YPEL3	0.606232	Cluster1
OAS1	0.605854	Cluster1
MX2	0.604398	Cluster1
MIR4435.2HG	0.602089	Cluster1
VKORC1L1	0.602087	Cluster1
ACTG1P15	0.601261	Cluster1
GAPDHP49	0.600605	Cluster1
SRBD1	0.60038	Cluster1
MAPK6	0.597783	Cluster1
GRAMD1A	0.597077	Cluster1
OAS3	0.59691	Cluster1
TRIM25	0.595737	Cluster1
TFRC	0.595473	Cluster1
EFCAB14	0.591314	Cluster1
ZNF576	0.591162	Cluster1
PTDSS2	0.590731	Cluster1
FERP1	0.590707	Cluster1
ZBTB3	0.589558	Cluster1
GPBAR1	0.588653	Cluster1
PRPF40A	0.588186	Cluster1
PCYOX1	0.586242	Cluster1
LPP.AS2	0.5862	Cluster1
CCDC82	0.584313	Cluster1
BCL9	0.582984	Cluster1
STAT1	0.582851	Cluster1
ZNF878	0.582596	Cluster1
CTTNBP2NL	0.582334	Cluster1
GNAI1	0.581345	Cluster1
ZFP69	0.581245	Cluster1
RPL41	0.579694	Cluster1
PHF1	0.579118	Cluster1
LOC112267871	0.578692	Cluster1
PBOV1	0.576666	Cluster1
ATP5MC2	0.576602	Cluster1
SCAPER	0.57646	Cluster1
HMSD	0.575671	Cluster1
RBBP7	0.574025	Cluster1
PCDHGB5	0.573111	Cluster1
PEA15	0.572938	Cluster1
NKX3.1	0.572459	Cluster1
TM4SF20	0.568219	Cluster1
COL4A2	0.567809	Cluster1
COIL	0.563758	Cluster1
COL4A3	0.562899	Cluster1
ERP44	0.562254	Cluster1
TSG101	0.561625	Cluster1
SLC35A3	0.560934	Cluster1
ITGBL1	0.560706	Cluster1
CLDN9	0.560537	Cluster1
CRLF3	0.559011	Cluster1
CDK11B	0.55825	Cluster1
RSAD2	0.557378	Cluster1
ENO2	0.557359	Cluster1
HACD4	0.556315	Cluster1
TPP1	0.556293	Cluster1
ZMYM6	0.555668	Cluster1
PSMB8.AS1	0.553498	Cluster1
PDCL3	0.552391	Cluster1
LRP6	0.550861	Cluster1
RNF168	0.550757	Cluster1
APOL1	0.548563	Cluster1
CLDN7	0.548425	Cluster1
CLK4	0.54826	Cluster1
SHOC1	0.547923	Cluster1
NHSL1	0.547463	Cluster1
PNPT1	0.546379	Cluster1
CRTC1P1	0.545479	Cluster1
SAMD9L	0.544711	Cluster1
PRDM4	0.544478	Cluster1
MAPK8IP3	0.54435	Cluster1
TENM2	0.544306	Cluster1
ARHGAP11B	0.54374	Cluster1
LOC100420680	0.542308	Cluster1
PHB2	0.542086	Cluster1
IL17REL	0.541889	Cluster1
LGMN	0.540675	Cluster1
KAT7	0.539566	Cluster1
CENPQ	0.539452	Cluster1
C4orf33	0.538463	Cluster1
ACVR2A	0.537768	Cluster1
TFDP2	0.537303	Cluster1
WDR3	0.536911	Cluster1
ABCB8	0.534702	Cluster1
GATA2	0.533577	Cluster1
ADAM28	0.533388	Cluster1
PTTG1IP	0.533176	Cluster1
AFAP1.AS1	0.533094	Cluster1
QARS1	0.533042	Cluster1
AXIN1	0.533017	Cluster1
HERC6	0.532493	Cluster1
HLA.DRB1	0.53213	Cluster1
ZBTB24	0.531482	Cluster1
VTN	0.530921	Cluster1
ATF7	0.530764	Cluster1
PTGR3	0.530176	Cluster1
RND3	0.529989	Cluster1
VPS53	0.528007	Cluster1
DMKN	0.527501	Cluster1
SLC25A12	0.526804	Cluster1
TNFSF10	0.526585	Cluster1
IRF9	0.52648	Cluster1
ARID4B	0.526171	Cluster1
BORCS5	0.525702	Cluster1
ATF6B	0.52473	Cluster1
PNN	0.523251	Cluster1
PLAAT4	0.523001	Cluster1
GUSB	0.522509	Cluster1
AKAP17A	0.52017	Cluster1
RAB5IF	0.519737	Cluster1
DICER1.AS1	0.519214	Cluster1
UNK	0.519026	Cluster1
ADH1B	0.518225	Cluster1
JPT2	0.51731	Cluster1
PSMD8	0.516821	Cluster1
LRRC75B	0.514464	Cluster1
CA13	0.51384	Cluster1
SNX6	0.513604	Cluster1
SEMA4B	0.513063	Cluster1
GNA12	0.513038	Cluster1
MAPK12	0.511968	Cluster1
PCDHGC5	0.510827	Cluster1
EIF3J	0.510542	Cluster1
UBAP2	0.509886	Cluster1
SNHG29	0.509488	Cluster1
KCNB1	0.509101	Cluster1
DLEU7	0.508106	Cluster1
INF2	0.506682	Cluster1
TMEM245	0.506617	Cluster1
EIF2AK2	0.506315	Cluster1
EDRF1	0.505957	Cluster1
OAS2	0.505723	Cluster1
CNPY3	0.505337	Cluster1
MACF1	0.505084	Cluster1
DNAJB12	0.504406	Cluster1
SLC10A7	0.503766	Cluster1
SGO1	0.501652	Cluster1
DENND4B	0.501627	Cluster1
ZC3H13	0.500418	Cluster1
CFAP69P1	0.499066	Cluster1
ACAP2	0.498408	Cluster1
LINC02029	0.498364	Cluster1
LNPEP	0.498235	Cluster1
SP110	0.498047	Cluster1
RSPH3	0.497936	Cluster1
CTSZ	0.497538	Cluster1
LINC00242	0.49752	Cluster1
DAAM2	0.49558	Cluster1
CNDP2	0.495255	Cluster1
KLRK1.AS1	0.494736	Cluster1
FOXP1	0.494388	Cluster1
CTPS2	0.494037	Cluster1
B4GALT1	0.493445	Cluster1
TMEM138	0.492779	Cluster1
COX2	0.492547	Cluster1
LAMA5	0.492303	Cluster1
C11orf65	0.492124	Cluster1
KPNA4	0.492053	Cluster1
PAX6	0.491842	Cluster1
CAPZA1	0.490583	Cluster1
ANK3	0.489771	Cluster1
ZNF780B	0.489751	Cluster1
CAMK2G	0.489718	Cluster1
RPS9	0.489013	Cluster1
RNF38	0.488276	Cluster1
ACTG1P25	0.487491	Cluster1
PUS10	0.487228	Cluster1
ABHD8	0.487079	Cluster1
ACTMAP	0.486398	Cluster1
SPATA13	0.486253	Cluster1
ERH	0.485737	Cluster1
SAYSD1	0.485319	Cluster1
SMG1	0.485121	Cluster1
C2	0.483882	Cluster1
FAAP24	0.483088	Cluster1
OTUD7B	0.481914	Cluster1
TTC5	0.481885	Cluster1
GLDC	0.481849	Cluster1
LASP1	0.480907	Cluster1
KNG1	0.480756	Cluster1
YKT6	0.47941	Cluster1
AGPAT5	0.478896	Cluster1
TAF6	0.478581	Cluster1
STX16.NPEPL1	0.478309	Cluster1
CMPK2	0.478068	Cluster1
SNX17	0.478028	Cluster1
RAB3GAP1	0.477919	Cluster1
PKP3	0.477331	Cluster1
TOGARAM1	0.476924	Cluster1
LENG8	0.475112	Cluster1
SKP2	0.474764	Cluster1
LIN28A	0.474741	Cluster1
DNAL1	0.47471	Cluster1
PAXIP1	0.474392	Cluster1
DHRS4.AS1	0.474301	Cluster1
TCFL5	0.4742	Cluster1
ANKRD17	0.474129	Cluster1
NAPSA	0.473817	Cluster1
PCDHGA1	0.473312	Cluster1
PCDHGA10	0.473312	Cluster1
PCDHGA2	0.473312	Cluster1
PCDHGA3	0.473312	Cluster1
PCDHGA4	0.473312	Cluster1
PCDHGA5	0.473312	Cluster1
PCDHGB1	0.473312	Cluster1
PCDHGB2	0.473312	Cluster1
PCDHGB3	0.473312	Cluster1
DDX60L	0.47323	Cluster1
HMGCS1	0.472772	Cluster1
NDUFB9	0.472753	Cluster1
LIPA	0.472621	Cluster1
OXR1	0.472454	Cluster1
LOC100421465	0.472291	Cluster1
ZNF468	0.47212	Cluster1
SRD5A3	0.471291	Cluster1
OSER1	0.470862	Cluster1
CYC1	0.47083	Cluster1
GOLPH3L	0.470574	Cluster1
ZFP30	0.46988	Cluster1
INTS3	0.469859	Cluster1
NEURL3	0.469782	Cluster1
EDEM1	0.469736	Cluster1
NHS	0.469674	Cluster1
ASB6	0.468875	Cluster1
PTPN21	0.468771	Cluster1
ATXN7L3	0.468245	Cluster1
EIF2AK3	0.467959	Cluster1
RPL30	0.467003	Cluster1
NOTCH1	0.465463	Cluster1
KHSRPP1	0.465152	Cluster1
CCNT1	0.464742	Cluster1
TAP2	0.464658	Cluster1
HTR1F	0.464397	Cluster1
PLEKHA4	0.463776	Cluster1
IFT46	0.463708	Cluster1
PCDHGB4	0.463443	Cluster1
GBP1	0.463349	Cluster1
CLDN6	0.463288	Cluster1
ANKRD10	0.462501	Cluster1
MYL9	0.461264	Cluster1
CEBPD	0.460934	Cluster1
CYLD	0.460869	Cluster1
CNN2	0.460647	Cluster1
MTATP6P26	0.460511	Cluster1
PLAGL2	0.458965	Cluster1
CHRM1	0.458649	Cluster1
COPZ1	0.458099	Cluster1
TBPL1	0.45742	Cluster1
LOC100131939	0.457397	Cluster1
TRIP12	0.457181	Cluster1
H4C9	0.456876	Cluster1
TOE1	0.45663	Cluster1
PGLS.DT	0.455867	Cluster1
CNTN2	0.455658	Cluster1
RASGRP4	0.455487	Cluster1
USP8	0.454834	Cluster1
MDC1	0.454469	Cluster1
PCDHB15	0.454045	Cluster1
POLR2E	0.453891	Cluster1
FAT1	0.453459	Cluster1
SLC15A2	0.452886	Cluster1
RAB24	0.452642	Cluster1
PIK3R4	0.45245	Cluster1
ZNF121	0.45218	Cluster1
LY6G5C	0.452144	Cluster1
ISG20	0.452019	Cluster1
TRIB1	0.451886	Cluster1
KLF4	0.451577	Cluster1
DHRS3	0.451248	Cluster1
DET1	0.451134	Cluster1
CSNK1D	0.451054	Cluster1
XRCC4	0.450645	Cluster1
ASB15	0.450557	Cluster1
DTX3L	0.450549	Cluster1
UBE2Q1	0.449968	Cluster1
SIRT3	0.448897	Cluster1
IFIT1	0.44729	Cluster1
CEMIP2	0.445734	Cluster1
PSMA4	0.445379	Cluster1
EHMT1	0.444688	Cluster1
STK38L	0.443962	Cluster1
ARHGEF38	0.443941	Cluster1
UTP6	0.443884	Cluster1
CIRBP.AS1	0.443869	Cluster1
TRIM66	0.443781	Cluster1
SHOX2	0.442644	Cluster1
METTL5	0.442604	Cluster1
NIPSNAP2	0.44241	Cluster1
TRAF3IP3	0.442372	Cluster1
DHX33	0.442353	Cluster1
RIPK2	0.442069	Cluster1
ANKRD50	0.441956	Cluster1
EMILIN2	0.441191	Cluster1
CDK13	0.440434	Cluster1
SEC31A	0.440359	Cluster1
RPL21	0.440123	Cluster1
CAMSAP3	0.439706	Cluster1
KAZN	0.439274	Cluster1
EHD2	0.439216	Cluster1
FUBP1	0.438896	Cluster1
FDPS	0.438003	Cluster1
LINC01864	0.437856	Cluster1
KLHL8	0.4377	Cluster1
PCYOX1L	0.437116	Cluster1
APOL3	0.436931	Cluster1
DHX58	0.436573	Cluster1
ZNF569	0.436406	Cluster1
MAVS	0.43596	Cluster1
NBPF14	0.435377	Cluster1
PBX1	0.433822	Cluster1
ATG4B	0.433774	Cluster1
LINC00662	0.433402	Cluster1
THRSP	0.432915	Cluster1
SLC6A14	0.432465	Cluster1
LAMP3	0.431999	Cluster1
LRRC7	0.431066	Cluster1
NMT2	0.430581	Cluster1
NFYB	0.430508	Cluster1
TSN	0.430277	Cluster1
SLFN14	0.429931	Cluster1
EP300	0.429711	Cluster1
MITD1	0.428851	Cluster1
VAMP8	0.428692	Cluster1
FGFBP1	0.428529	Cluster1
UTP23	0.428247	Cluster1
RMDN2	0.42733	Cluster1
CYP2U1	0.427288	Cluster1
PTK2	0.427252	Cluster1
DROSHA	0.42698	Cluster1
IFITM3	0.426646	Cluster1
ZNF432	0.42662	Cluster1
PDZK1IP1	0.426413	Cluster1
MTND4P15	0.426323	Cluster1
PPID	0.4257	Cluster1
DDX27	0.425259	Cluster1
CD274	0.424917	Cluster1
STS	0.424444	Cluster1
GATAD2A	0.424384	Cluster1
RAPGEF6	0.424128	Cluster1
SULT1C4	0.424068	Cluster1
SOX4	0.423905	Cluster1
MTIF2P1	0.423739	Cluster1
ARHGEF5	0.423709	Cluster1
NCEH1	0.423687	Cluster1
MPV17	0.42345	Cluster1
BMPR2	0.423222	Cluster1
ATXN1L	0.423067	Cluster1
RAB37	0.422301	Cluster1
MIR155HG	0.421842	Cluster1
SATB2	0.420479	Cluster1
RAP1A	0.419771	Cluster1
ATF7IP2	0.419572	Cluster1
HSBP1	0.41924	Cluster1
ZNF462	0.41914	Cluster1
UQCC3	0.419067	Cluster1
TRMT5	0.419048	Cluster1
TRIM6.TRIM34	0.417279	Cluster1
PLCG1.AS1	0.417223	Cluster1
LY6E	0.4171	Cluster1
PIWIL4.AS1	0.416891	Cluster1
MAML2	0.415749	Cluster1
ZNF580	0.414372	Cluster1
LOC112267968	0.414304	Cluster1
AP3S2	0.414268	Cluster1
RBM14.RBM4	0.412392	Cluster1
DENND6A	0.411989	Cluster1
ELAVL1	0.411939	Cluster1
SENP7	0.411846	Cluster1
LOC107986208	0.410546	Cluster1
CCR7	0.410538	Cluster1
CAND1	0.409728	Cluster1
WDR59	0.409386	Cluster1
GSK3B	0.408668	Cluster1
ING1	0.408647	Cluster1
SSR2	0.408079	Cluster1
TMEM125	0.407756	Cluster1
TMC4	0.407517	Cluster1
DDX60	0.407039	Cluster1
ABHD11	0.406879	Cluster1
SPOCK2	0.406437	Cluster1
ANGPTL6	0.40588	Cluster1
COX16	0.405599	Cluster1
GPRC5A	0.405346	Cluster1
PCDHGB6	0.405327	Cluster1
DHDDS	0.404527	Cluster1
EEF1A1P4	0.404107	Cluster1
BAZ2B.AS1	0.403527	Cluster1
LIFR	0.4034	Cluster1
PROB1	0.403112	Cluster1
SAMD9	0.402921	Cluster1
GLE1	0.402806	Cluster1
LOC100421658	0.402543	Cluster1
SLC25A44	0.401607	Cluster1
CD74	0.401144	Cluster1
SLC25A1	0.400945	Cluster1
CCNJ	0.400521	Cluster1
FAM174B	0.400454	Cluster1
ATP5MC1	0.400257	Cluster1
MOK	0.400231	Cluster1
CIBAR1	0.399775	Cluster1
BBC3	0.399749	Cluster1
MPDU1.AS1	0.399734	Cluster1
POGLUT1	0.399618	Cluster1
ZFP64	0.399146	Cluster1
RSPH10B2	0.39889	Cluster1
TRAF3IP2	0.39877	Cluster1
HERC5	0.398573	Cluster1
MTMR12	0.398252	Cluster1
METTL16	0.397973	Cluster1
RDM1	0.397694	Cluster1
METTL21A	0.397046	Cluster1
RBM15.AS1	0.396747	Cluster1
OR11H7	0.39673	Cluster1
PSME2	0.396272	Cluster1
LINC01772	0.396266	Cluster1
ZCCHC17	0.396006	Cluster1
ZC3H18	0.395324	Cluster1
TRIM22	0.394677	Cluster1
TSPAN14	0.394506	Cluster1
TRAF5	0.394465	Cluster1
GPANK1	0.394369	Cluster1
SPTLC2	0.394066	Cluster1
TYW5	0.394039	Cluster1
HSPBAP1	0.393909	Cluster1
MGAT4B	0.393704	Cluster1
IFITM9P	0.393509	Cluster1
NIP7	0.393169	Cluster1
MASTL	0.393091	Cluster1
KIAA2012	0.392494	Cluster1
PARP14	0.392451	Cluster1
HK1	0.392431	Cluster1
VPS13D	0.392338	Cluster1
APCDD1L	0.392244	Cluster1
SUV39H2	0.391232	Cluster1
PCDHGB7	0.390487	Cluster1
KLRK1	0.390442	Cluster1
PCAT2	0.390019	Cluster1
MIS12	0.389376	Cluster1
NFASC	0.389228	Cluster1
GPATCH11	0.388837	Cluster1
PCDHGA7	0.3888	Cluster1
SERTAD1	0.388187	Cluster1
DYNC2I1	0.387884	Cluster1
POLR1D	0.387557	Cluster1
NDUFA1	0.387039	Cluster1
ITGB3BP	0.386949	Cluster1
LRRC40	0.386646	Cluster1
GAS8.AS1	0.386215	Cluster1
LHX9	0.386056	Cluster1
BBS12	0.385849	Cluster1
HSF2	0.385687	Cluster1
TCF12.DT	0.385655	Cluster1
LENG8.AS1	0.385288	Cluster1
LINC00517	0.384966	Cluster1
CARD6	0.38491	Cluster1
TSPAN11	0.384664	Cluster1
SMN1	0.384618	Cluster1
UBE2I	0.384502	Cluster1
ZNF618	0.38447	Cluster1
NARS1P2	0.38413	Cluster1
THRA	0.382958	Cluster1
GBP3	0.382774	Cluster1
RPL18P10	0.382646	Cluster1
AFF1	0.382227	Cluster1
NT5C3A	0.382217	Cluster1
THUMPD3.AS1	0.381571	Cluster1
KCTD15	0.381202	Cluster1
KTI12	0.381197	Cluster1
FXYD3	0.381195	Cluster1
APEH	0.380977	Cluster1
CCS	0.380737	Cluster1
PDGFRL	0.380508	Cluster1
NUDCD2	0.380085	Cluster1
FCGRT	0.380079	Cluster1
SLFN13	0.379406	Cluster1
MTDH	0.37925	Cluster1
PKD2	0.379232	Cluster1
APPBP2	0.379212	Cluster1
PAN3	0.37921	Cluster1
CDR2.DT	0.379003	Cluster1
PCDHGA8	0.378955	Cluster1
PCYT1A	0.378605	Cluster1
SYF2P2	0.378462	Cluster1
HLA.DQB1.AS1	0.378228	Cluster1
IGFBP7	0.37769	Cluster1
HSPA8P1	0.377354	Cluster1
CIC	0.377276	Cluster1
JADE2	0.376976	Cluster1
IFITM1	0.376675	Cluster1
PRPS1	0.376322	Cluster1
JAK2	0.376317	Cluster1
LOC124901995	0.375936	Cluster1
PSMC6	0.37592	Cluster1
KBTBD6.DT	0.375911	Cluster1
OASL	0.37563	Cluster1
MYCBP2	0.375209	Cluster1
AVPI1	0.375167	Cluster1
MYSM1	0.374933	Cluster1
ATG4A	0.374345	Cluster1
BCAN	0.373865	Cluster1
LRP2	0.373281	Cluster1
TRIM56	0.373259	Cluster1
GNAL	0.372271	Cluster1
CXCL11	0.371949	Cluster1
ARF4	0.371706	Cluster1
TP53	0.371696	Cluster1
LGALS9	0.371608	Cluster1
LOC100129203	0.3716	Cluster1
USP21	0.371215	Cluster1
FLAD1	0.371129	Cluster1
RNF20	0.371076	Cluster1
ATCAY	0.370808	Cluster1
LINC01011	0.370634	Cluster1
CCDC71L	0.370563	Cluster1
FTL	0.370529	Cluster1
PSORS1C2	0.370031	Cluster1
HMGN4	0.369986	Cluster1
STX16	0.369925	Cluster1
PSMB9	0.369635	Cluster1
RCAN3	0.369451	Cluster1
SNUPN	0.368925	Cluster1
EPHB4	0.367732	Cluster1
CLDN19	0.367593	Cluster1
NEXN.AS1	0.367394	Cluster1
ANKRD65	0.367315	Cluster1
CD47	0.367311	Cluster1
CHMP1B	0.367212	Cluster1
ISLR	0.366939	Cluster1
ZNF277	0.366553	Cluster1
USP1	0.366501	Cluster1
PMS2	0.366462	Cluster1
FOXC1	0.365995	Cluster1
EMC9	0.365861	Cluster1
MVP	0.365619	Cluster1
LINC00472	0.36536	Cluster1
GNAI2	0.365244	Cluster1
CCDC124	0.364911	Cluster1
ZNF330	0.364902	Cluster1
TENT5B	0.364598	Cluster1
GPRIN3	0.364261	Cluster1
HLA.DQB1	0.364075	Cluster1
RNF212B	0.364065	Cluster1
PAPPA	0.364012	Cluster1
TSPYL4	0.363314	Cluster1
TRPS1	0.362833	Cluster1
SMAD1.AS1	0.362715	Cluster1
PHLPP2	0.362357	Cluster1
TRIM34	0.361745	Cluster1
CLEC19A	0.361604	Cluster1
SEC24D	0.361564	Cluster1
STAT2	0.361272	Cluster1
CMTR2	0.360653	Cluster1
SRC	0.360527	Cluster1
PRR15	0.360487	Cluster1
ZNF23	0.360396	Cluster1
GABRE	0.360321	Cluster1
MTUS1	0.360273	Cluster1
TMEM165	0.360257	Cluster1
SHISA5	0.360189	Cluster1
IPO4	0.360091	Cluster1
RB1	0.359954	Cluster1
PRRG4	0.359887	Cluster1
RGMB	0.359703	Cluster1
CHKA	0.359548	Cluster1
ARPC4	0.359369	Cluster1
COG4	0.359163	Cluster1
ESRRA	0.359126	Cluster1
LINC00326	0.358679	Cluster1
TBC1D17	0.358429	Cluster1
SMC3	0.358134	Cluster1
TRIM24	0.357891	Cluster1
WDR27	0.357817	Cluster1
KCNMB3	0.357217	Cluster1
SERINC2	0.357168	Cluster1
LOC730668	0.35699	Cluster1
ARFIP1	0.356833	Cluster1
XRN1	0.35644	Cluster1
RPL19	0.35644	Cluster1
LOC100506281	0.356186	Cluster1
LOC124908074	0.356028	Cluster1
ZMYND19	0.355897	Cluster1
KCTD12	0.355502	Cluster1
IFI16	0.355489	Cluster1
NPM1P25	0.355387	Cluster1
C6orf132	0.354576	Cluster1
CHN2	0.354393	Cluster1
PEX14	0.354153	Cluster1
GORAB	0.353992	Cluster1
DLEU1	0.353711	Cluster1
CYB5R4	0.353324	Cluster1
HSH2D	0.353107	Cluster1
ZFP36L1	0.352845	Cluster1
ERGIC1	0.352758	Cluster1
LINC01599	0.352563	Cluster1
ARL14EPP1	0.352215	Cluster1
DENND1A	0.352143	Cluster1
LINC00174	0.352055	Cluster1
UBE2G1	0.3518	Cluster1
MX1	0.351318	Cluster1
CYSRT1	0.351109	Cluster1
KIAA1143	0.350672	Cluster1
USP36	0.350359	Cluster1
TXLNG	0.350343	Cluster1
LOC124904611	0.350228	Cluster1
BNIP3P1	0.349915	Cluster1
ANXA10	0.349894	Cluster1
OR52B3P	0.349858	Cluster1
FMNL2	0.349853	Cluster1
MACROH2A2	0.349791	Cluster1
GEMIN5	0.349482	Cluster1
IFNAR2	0.349131	Cluster1
PRSS8	0.349123	Cluster1
PMCH	0.348829	Cluster1
EGFL8	0.348782	Cluster1
R3HDM4	0.348421	Cluster1
HPF1	0.347973	Cluster1
YARS1	0.347962	Cluster1
WDR86	0.347891	Cluster1
OR2AG1	0.347543	Cluster1
FAM200A	0.347224	Cluster1
CLDN24	0.347188	Cluster1
CPLX2	0.347182	Cluster1
AGTR2	0.34712	Cluster1
SCAND3	0.347099	Cluster1
LYSMD4	0.347068	Cluster1
PKD1L3	0.347036	Cluster1
NEK4	0.346874	Cluster1
HEATR1	0.34668	Cluster1
TTC39A	0.346166	Cluster1
ITPKC	0.34588	Cluster1
LOC124901296	0.345709	Cluster1
ZBTB6	0.345455	Cluster1
CDC42EP3	0.345417	Cluster1
OR2I1P	0.345219	Cluster1
TUFT1	0.344787	Cluster1
EIF1	0.344506	Cluster1
NOL10	0.344184	Cluster1
MCC	0.344082	Cluster1
IFIH1	0.344021	Cluster1
CDKN1C	0.343718	Cluster1
HPCA	0.343393	Cluster1
MIEF2	0.342524	Cluster1
GDI2	0.342247	Cluster1
PCDHGA6	0.341946	Cluster1
STRN3	0.341672	Cluster1
ZNRF3	0.341508	Cluster1
DOCK9	0.341182	Cluster1
CUEDC1	0.34115	Cluster1
DNAJB4	0.340513	Cluster1
NRAV	0.340345	Cluster1
IFI35	0.340332	Cluster1
ARHGEF1	0.340114	Cluster1
MSH3	0.340062	Cluster1
ARFGEF3	0.34	Cluster1
PTER	0.339812	Cluster1
SLC13A5	0.339619	Cluster1
H2BC20P	0.339582	Cluster1
LDAH	0.339306	Cluster1
TRIP11	0.339304	Cluster1
PSMD11	0.339175	Cluster1
RFPL3	0.338754	Cluster1
TIMM23	0.338679	Cluster1
RORC	0.338572	Cluster1
LGALS3BP	0.338515	Cluster1
TMEM41A	0.338148	Cluster1
SMG9	0.337955	Cluster1
RELL2	0.337774	Cluster1
SLC46A3	0.337561	Cluster1
MFAP3L	0.337522	Cluster1
TPBG	0.336478	Cluster1
RTKN	0.336226	Cluster1
ZNF79	0.336122	Cluster1
RFC4	0.335942	Cluster1
SNU13	0.335719	Cluster1
RSPH10B	0.335558	Cluster1
CLN3	0.335289	Cluster1
SIGLEC10	0.335247	Cluster1
NIN	0.33492	Cluster1
MEIS1	0.334791	Cluster1
CEP43	0.334617	Cluster1
MAP3K4.AS1	0.334558	Cluster1
GTF3C3	0.334407	Cluster1
VPS28	0.334108	Cluster1
ABRA	0.333425	Cluster1
PDK2	0.333246	Cluster1
TSPAN12	0.333054	Cluster1
TANC1	0.332785	Cluster1
DHX38	0.332145	Cluster1
HPS5	0.33204	Cluster1
USP18	0.331452	Cluster1
SNAPC3	0.331399	Cluster1
GRAMD2B	0.331131	Cluster1
C5orf60	0.330863	Cluster1
TTLL11	0.330748	Cluster1
COLGALT1	0.33073	Cluster1
RGMB.AS1	0.330635	Cluster1
PPP1R27	0.330539	Cluster1
STAT3	0.330326	Cluster1
SCD5	0.330142	Cluster1
TIA1	0.33004	Cluster1
ZNF641	0.329435	Cluster1
PI4KA	0.32902	Cluster1
NOA1	0.328609	Cluster1
ENTPD7	0.328311	Cluster1
MEAF6	0.328266	Cluster1
SLCO1C1	0.328088	Cluster1
TIRAP	0.327796	Cluster1
JAG2	0.327767	Cluster1
ADSS2	0.32772	Cluster1
APPL2	0.32741	Cluster1
SLC19A2	0.326837	Cluster1
RPL4P4	0.326595	Cluster1
MRRF	0.326438	Cluster1
USF3	0.32624	Cluster1
PRSS12	0.326026	Cluster1
CAST	0.32578	Cluster1
HID1	0.32571	Cluster1
MAD1L1	0.325705	Cluster1
ZSCAN29	0.325636	Cluster1
LLGL1	0.325476	Cluster1
UQCRB	0.325235	Cluster1
SSH3	0.325138	Cluster1
EFCAB7	0.324887	Cluster1
ASAP1	0.324747	Cluster1
LTBP3	0.324395	Cluster1
IWS1	0.324368	Cluster1
TIMELESS	0.324349	Cluster1
SVEP1	0.324236	Cluster1
PI4K2A	0.324226	Cluster1
MYL12B	0.324015	Cluster1
SAMD15	0.323875	Cluster1
POLE4	0.323869	Cluster1
HOXB.AS3	0.323809	Cluster1
UBE3C	0.323426	Cluster1
MRPL27	0.323381	Cluster1
CMC1	0.322933	Cluster1
PDE3A	0.322885	Cluster1
RAB11A	0.322596	Cluster1
CD53	0.32255	Cluster1
PRKAR2B	0.322526	Cluster1
ABCC5	0.321941	Cluster1
KIF20A	0.321581	Cluster1
TIGD2	0.321375	Cluster1
HS3ST5	0.321343	Cluster1
RDH12	0.321278	Cluster1
KDM5B	0.321173	Cluster1
ZDHHC11	0.321031	Cluster1
CDIPT	0.320611	Cluster1
MAP3K11	0.320548	Cluster1
SPTLC3	0.320493	Cluster1
AKIRIN2	0.320459	Cluster1
FUNDC2	0.320097	Cluster1
DRD4	0.320031	Cluster1
ZCCHC2	0.319098	Cluster1
MLLT6	0.318966	Cluster1
ZDHHC21	0.318521	Cluster1
NASP	0.3185	Cluster1
USP15	0.318434	Cluster1
SMAD4	0.318415	Cluster1
SP140L	0.31828	Cluster1
NOP16	0.31788	Cluster1
RAP2C	0.317771	Cluster1
GPR180	0.317757	Cluster1
PALM2AKAP2	0.317608	Cluster1
IL15RA	0.31733	Cluster1
NPFFR1	0.317316	Cluster1
BOD1	0.317107	Cluster1
UBALD2	0.316752	Cluster1
TGFB2	0.316467	Cluster1
DNAJB14	0.316414	Cluster1
ARF5	0.316104	Cluster1
SLCO3A1	0.316086	Cluster1
PLEKHA7	0.315536	Cluster1
CBL	0.315464	Cluster1
KDM3A	0.315455	Cluster1
LRRN3	0.315392	Cluster1
DGKE	0.315215	Cluster1
RPS6KB2	0.315213	Cluster1
UBR5	0.315081	Cluster1
RRP15	0.315068	Cluster1
IFI6	0.315016	Cluster1
ARL3	0.314977	Cluster1
HLA.C	0.314892	Cluster1
NSRP1	0.31406	Cluster1
POU3F2	0.313546	Cluster1
RPS20	0.313303	Cluster1
ARL2.SNX15	0.313043	Cluster1
CAPN8	0.312967	Cluster1
DHX37	0.312931	Cluster1
TBC1D10A	0.312795	Cluster1
GBP2	0.312778	Cluster1
NDFIP1	0.312774	Cluster1
FBXL14	0.312745	Cluster1
MCL1	0.312429	Cluster1
PCDHGA11	0.312333	Cluster1
RPL4	0.312324	Cluster1
ING3	0.312124	Cluster1
RNF223	0.311871	Cluster1
DHRS4	0.311766	Cluster1
LSM2	0.311199	Cluster1
CDKN1B	0.310756	Cluster1
CIR1P2	0.310704	Cluster1
STAR	0.310548	Cluster1
PCDHGC3	0.310347	Cluster1
MID1	0.310333	Cluster1
PEAR1	0.310331	Cluster1
RTN3	0.310193	Cluster1
SDHAF1	0.310181	Cluster1
MINK1	0.310091	Cluster1
C3orf52	0.30977	Cluster1
HS3ST1	0.309645	Cluster1
HAUS3	0.309589	Cluster1
E2F1	0.309376	Cluster1
GK5	0.309145	Cluster1
ZNF37BP	0.309025	Cluster1
COQ10B	0.308815	Cluster1
SERPINF1	0.30873	Cluster1
GMPR	0.30836	Cluster1
PTPRB	0.308317	Cluster1
SPTY2D1	0.308181	Cluster1
TOR1B	0.307794	Cluster1
LOC124900638	0.307693	Cluster1
ADH6	0.307605	Cluster1
DHPS	0.307263	Cluster1
RBP5	0.307012	Cluster1
SGO1.AS1	0.306977	Cluster1
PFDN4	0.306902	Cluster1
PTPRA	0.306758	Cluster1
MSTO1	0.306649	Cluster1
ARID5B	0.30656	Cluster1
SH3GL1	0.306242	Cluster1
MRPL53	0.306147	Cluster1
CFAP44	0.305892	Cluster1
OAZ2	0.305883	Cluster1
LINC01152	0.305705	Cluster1
TTC28.AS1	0.30524	Cluster1
BUD23	0.30522	Cluster1
PPP1R3F	0.3051	Cluster1
RRBP1	0.305067	Cluster1
TATDN1P1	0.304886	Cluster1
ARHGEF26	0.30461	Cluster1
PGP	0.304036	Cluster1
NEMP1	0.303909	Cluster1
RPL37A	0.303544	Cluster1
PALMD	0.303438	Cluster1
TDRD3	0.30334	Cluster1
GNA11	0.302863	Cluster1
AMZ2P2	0.302853	Cluster1
NAA15	0.302614	Cluster1
NLRC5	0.302612	Cluster1
STMN1	0.302537	Cluster1
VARS1	0.302402	Cluster1
MAP10	0.302312	Cluster1
SERPINH1	0.301904	Cluster1
ZNF566	0.301847	Cluster1
LYPLA2	0.301694	Cluster1
ATP6V0E1	0.301559	Cluster1
DOCK5	0.301495	Cluster1
CPOX	0.301486	Cluster1
LRRC46	0.301105	Cluster1
SDHC	0.301031	Cluster1
PIP5K1A	0.554467	Cluster2
SLC35A4	0.553217	Cluster2
SFTPB	0.551431	Cluster2
DNAH17	0.549486	Cluster2
INPP4B	0.549191	Cluster2
SSH2	0.546822	Cluster2
ZNF354A	0.543758	Cluster2
FAR1	0.543501	Cluster2
CDK6	0.543166	Cluster2
LOC101927018	0.542643	Cluster2
AKAP8L	0.541441	Cluster2
SLC20A1	0.541365	Cluster2
DDX21	0.539042	Cluster2
NAA50	0.537815	Cluster2
ZNF112	0.53731	Cluster2
IDS	0.537191	Cluster2
SEC13	0.536767	Cluster2
POLR3G	0.536207	Cluster2
IGFBP3	0.535689	Cluster2
PEX5L	0.535023	Cluster2
ANKUB1	0.534902	Cluster2
ZSCAN16	0.534165	Cluster2
PPP2R1A	0.533817	Cluster2
ZNF283	0.533223	Cluster2
ANXA5	0.533145	Cluster2
TAB1	0.533142	Cluster2
RNF115	0.530992	Cluster2
LOC107985380	0.530954	Cluster2
SYNC	0.530065	Cluster2
DICER1	0.528989	Cluster2
CUL1	0.528891	Cluster2
NLK	0.528488	Cluster2
RO60	0.527957	Cluster2
DNMBP.AS1	0.527461	Cluster2
LOC728138	0.527154	Cluster2
ENSA	0.526905	Cluster2
ARHGAP44	0.526857	Cluster2
R3HCC1	0.526207	Cluster2
GHRL	0.525576	Cluster2
VCF1	0.524985	Cluster2
DSC3	0.524796	Cluster2
ZNF76	0.523669	Cluster2
ARPC1A	0.523438	Cluster2
CHTOP	0.522587	Cluster2
GPHN	0.522566	Cluster2
MRPL47	0.5222	Cluster2
RHPN2	0.52151	Cluster2
KMT5A	0.520343	Cluster2
PSMG3	0.519136	Cluster2
AUNIP	0.518183	Cluster2
C1orf43	0.517979	Cluster2
R3HDM1	0.516971	Cluster2
ZBTB1	0.515935	Cluster2
PIGM	0.515598	Cluster2
CRTC2	0.515556	Cluster2
LYRM7	0.514435	Cluster2
STAMBP	0.514224	Cluster2
COMMD3.BMI1	0.513788	Cluster2
EMC3	0.513572	Cluster2
BLTP3B	0.513262	Cluster2
RPL35A	0.511905	Cluster2
IL1A	0.511367	Cluster2
SLC25A19	0.510631	Cluster2
PUM1	0.510198	Cluster2
KHDC4	0.50792	Cluster2
AKIRIN1	0.506763	Cluster2
TMX3	0.506514	Cluster2
ADGRE5	0.506289	Cluster2
NT5E	0.505991	Cluster2
VPS33A	0.505889	Cluster2
FRA10AC1	0.505683	Cluster2
ASAP2	0.504267	Cluster2
FGFR2	0.504031	Cluster2
C1orf131	0.503818	Cluster2
ACSBG2	0.503669	Cluster2
MAPK14	0.503422	Cluster2
PGRMC1	0.503331	Cluster2
RPS12	0.503105	Cluster2
CRACD	0.503093	Cluster2
PTPRCAP	0.503053	Cluster2
ATP5PF	0.50127	Cluster2
MAP7D2	0.49905	Cluster2
CISD2	0.498759	Cluster2
ICA1L	0.498436	Cluster2
WWP1	0.49829	Cluster2
TAF5	0.497662	Cluster2
CSTF2T	0.497401	Cluster2
MAP1A	0.496906	Cluster2
LOC105372430	0.496643	Cluster2
GPR18	0.496563	Cluster2
NR3C1	0.496535	Cluster2
CYP1B1	0.495996	Cluster2
CLIP1	0.49578	Cluster2
OOEP	0.495445	Cluster2
SMAP2	0.494381	Cluster2
RHEB	0.493995	Cluster2
TENT4B	0.492484	Cluster2
VPS4B	0.491365	Cluster2
HHEX	0.491299	Cluster2
ATP2C2	0.489833	Cluster2
TRIP10	0.489208	Cluster2
WFS1	0.487858	Cluster2
DPY30	0.48777	Cluster2
FAM72B	0.487501	Cluster2
AHNAK	0.486738	Cluster2
COPG1	0.485131	Cluster2
SCAF11	0.485088	Cluster2
NPY6R	0.484274	Cluster2
CEP192	0.483229	Cluster2
DCUN1D5	0.482585	Cluster2
TMBIM6	0.482343	Cluster2
WDR11	0.482097	Cluster2
PSMC4	0.481951	Cluster2
ABHD1	0.481135	Cluster2
CEP290	0.481057	Cluster2
GCHFR	0.480541	Cluster2
BRAF	0.478593	Cluster2
LINC00511	0.477734	Cluster2
NUP98	0.476432	Cluster2
ABCD3	0.476167	Cluster2
TM4SF19	0.475329	Cluster2
TMSB4X	0.475298	Cluster2
TAF4	0.475019	Cluster2
ACOT4	0.471693	Cluster2
IVNS1ABP	0.4713	Cluster2
WDFY2	0.470876	Cluster2
DVL3	0.470708	Cluster2
RAB1A	0.470684	Cluster2
IL4R	0.470501	Cluster2
SFN	0.470219	Cluster2
ADSL	0.469872	Cluster2
TMBIM4	0.469817	Cluster2
UNC119B	0.468011	Cluster2
NDUFA3	0.467561	Cluster2
HSPH1	0.466966	Cluster2
DIO1	0.466684	Cluster2
HECTD4	0.465466	Cluster2
DCTN1	0.464922	Cluster2
SF1	0.464435	Cluster2
INPP5F	0.464324	Cluster2
NDUFB11	0.464251	Cluster2
WDR77	0.462561	Cluster2
TMEM154	0.462104	Cluster2
PEDS1	0.461595	Cluster2
RBMS2	0.461003	Cluster2
OFD1P17	0.460518	Cluster2
MTR	0.460353	Cluster2
CD72	0.460207	Cluster2
BBS4	0.459991	Cluster2
CAPS	0.45947	Cluster2
SRP19	0.458762	Cluster2
RPS11	0.458658	Cluster2
PEDS1.UBE2V1	0.458225	Cluster2
ZNF451	0.458015	Cluster2
USP11	0.457925	Cluster2
PINK1.AS	0.457376	Cluster2
CUL4A	0.457161	Cluster2
KIFBP	0.456463	Cluster2
GAA	0.456462	Cluster2
GCAWKR	0.456219	Cluster2
PARN	0.455983	Cluster2
NPHP3.ACAD11	0.45538	Cluster2
ATAT1	0.455023	Cluster2
ARPC2	0.454345	Cluster2
PPP2CA	0.45403	Cluster2
PRDX5	0.453806	Cluster2
SCRG1	0.453288	Cluster2
GOPC	0.451423	Cluster2
LHFPL2	0.450969	Cluster2
ARHGAP20	0.450165	Cluster2
EIF4ENIF1	0.449517	Cluster2
PLCE1.AS2	0.449313	Cluster2
CD59	0.448451	Cluster2
GSKIP	0.448237	Cluster2
WDR12	0.448235	Cluster2
SBDS	0.448118	Cluster2
RIOK2	0.448015	Cluster2
GCFC2	0.446673	Cluster2
VPS45	0.44605	Cluster2
SLC12A9	0.445798	Cluster2
NABP2	0.445544	Cluster2
DAG1	0.445328	Cluster2
HSDL2	0.445114	Cluster2
ACKR4	0.444505	Cluster2
WBP1	0.442445	Cluster2
RPP25	0.441567	Cluster2
FAM120AOS	0.440835	Cluster2
LEO1	0.440567	Cluster2
CPSF3	0.440315	Cluster2
LIN7C	0.440267	Cluster2
RBIS	0.439421	Cluster2
ABCC4	0.439395	Cluster2
TBC1D1	0.438544	Cluster2
GPR137C	0.438292	Cluster2
DDI1	0.438221	Cluster2
RAPGEF2	0.438096	Cluster2
EIF2A	0.437467	Cluster2
SLC35G2	0.437239	Cluster2
PPIL1	0.436121	Cluster2
RSPH9	0.435983	Cluster2
TAPT1.AS1	0.43558	Cluster2
RASA2	0.435563	Cluster2
OSTM1	0.435555	Cluster2
LSG1	0.434983	Cluster2
CSDE1	0.434959	Cluster2
PABPN1	0.434888	Cluster2
IFNWP19	0.434872	Cluster2
CLDN1	0.434525	Cluster2
RPL15	0.434414	Cluster2
RBBP8	0.434241	Cluster2
FAM20B	0.433598	Cluster2
DESI1	0.432216	Cluster2
AHI1	0.432038	Cluster2
TNRC6B	0.43171	Cluster2
GTF2A1	0.430517	Cluster2
ZCCHC8	0.428939	Cluster2
PSMC3	0.428818	Cluster2
LAMP1	0.428812	Cluster2
LEMD3	0.427797	Cluster2
FERMT3	0.42774	Cluster2
RPL3P1	0.42755	Cluster2
PRNP	0.427121	Cluster2
MZT2A	0.426484	Cluster2
CASP7	0.426417	Cluster2
CEP295NL	0.425956	Cluster2
ZNF30	0.425807	Cluster2
CDK5RAP3	0.425675	Cluster2
GALM	0.425515	Cluster2
MAX	0.425374	Cluster2
NR2F2	0.425299	Cluster2
MAP1LC3B	0.424919	Cluster2
CCSER2	0.424871	Cluster2
ESF1	0.424724	Cluster2
HSD17B4	0.423601	Cluster2
RALGAPA1	0.423558	Cluster2
LTA4H	0.42334	Cluster2
ATL3	0.423167	Cluster2
MIPEP	0.423109	Cluster2
GOLM1	0.422184	Cluster2
FAM219A	0.421487	Cluster2
DST	0.420362	Cluster2
ATP5F1A	0.420047	Cluster2
C11orf42	0.419369	Cluster2
TOM1L1	0.419124	Cluster2
CCDC138	0.418636	Cluster2
NDUFS3	0.418483	Cluster2
TOMM70	0.41665	Cluster2
MRTO4	0.416531	Cluster2
RPL23AP66	0.415957	Cluster2
ARHGEF35	0.415875	Cluster2
UQCC6	0.413894	Cluster2
BLOC1S5.TXNDC5	0.41321	Cluster2
PAPSS1	0.41159	Cluster2
VCP	0.41117	Cluster2
ERN2	0.410289	Cluster2
HTT	0.409245	Cluster2
DDX1	0.40755	Cluster2
SNHG7	0.406991	Cluster2
ATP11A	0.406732	Cluster2
GPAT2	0.406416	Cluster2
RPL19P3	0.406222	Cluster2
FAM169A	0.406023	Cluster2
GRIN2C	0.405986	Cluster2
GUF1	0.405915	Cluster2
RPL9	0.405541	Cluster2
AIFM2	0.40504	Cluster2
UBXN8	0.404926	Cluster2
TLX3	0.404383	Cluster2
FAM168B	0.404217	Cluster2
PTPN13	0.40294	Cluster2
NEGR1	0.402242	Cluster2
TTYH3	0.402004	Cluster2
TCEA2	0.40191	Cluster2
AKAP1	0.401687	Cluster2
CZIB	0.400907	Cluster2
POMP	0.400755	Cluster2
SNAP29	0.400487	Cluster2
CCT4	0.400197	Cluster2
DHX36	0.399996	Cluster2
PSD3	0.399735	Cluster2
RBM3	0.399685	Cluster2
ETAA1	0.399432	Cluster2
ATP6V1F	0.398716	Cluster2
UBQLN4	0.398645	Cluster2
IL6ST	0.398378	Cluster2
EBAG9	0.398202	Cluster2
CFAP251	0.397901	Cluster2
MARCHF5	0.397813	Cluster2
NRG1	0.397684	Cluster2
REXO2	0.397233	Cluster2
CES2	0.397191	Cluster2
MARK2	0.396911	Cluster2
LOC400541	0.396792	Cluster2
PHF8	0.396693	Cluster2
MCM10	0.396342	Cluster2
ENC1	0.395456	Cluster2
DAZAP2	0.39532	Cluster2
PPARA	0.395181	Cluster2
SLF2	0.395063	Cluster2
OGFOD3	0.394561	Cluster2
RPS25	0.394253	Cluster2
GNG10	0.394228	Cluster2
AK3P4	0.392472	Cluster2
DENND4C	0.392436	Cluster2
NADK2.AS1	0.392192	Cluster2
AQP5	0.392111	Cluster2
RAB21	0.39188	Cluster2
SRRM1P1	0.391758	Cluster2
ULK4	0.390735	Cluster2
ZNF585A	0.390706	Cluster2
VAV2	0.390458	Cluster2
PRKCZ.AS1	0.390436	Cluster2
DOCK7	0.390296	Cluster2
TUBE1	0.390089	Cluster2
MREG	0.389441	Cluster2
RBM10	0.389414	Cluster2
SENP6	0.388991	Cluster2
UBA52	0.388724	Cluster2
PIP4K2C	0.388571	Cluster2
FAM89A	0.387741	Cluster2
FAM133B	0.387728	Cluster2
ZNF710	0.387398	Cluster2
ANGPTL2	0.387347	Cluster2
GTF3C2	0.387171	Cluster2
TMEM91	0.386898	Cluster2
TMOD3	0.386455	Cluster2
BTBD7	0.386308	Cluster2
MRPS33	0.386255	Cluster2
CNPPD1	0.386096	Cluster2
FUT10	0.385933	Cluster2
PCNT	0.385512	Cluster2
UBE2J2	0.385211	Cluster2
NKTR	0.384658	Cluster2
RAB11FIP3	0.384505	Cluster2
SACS	0.384498	Cluster2
PPP6R3	0.384475	Cluster2
TAF1C	0.384299	Cluster2
SNHG1	0.384288	Cluster2
ZNF532	0.384281	Cluster2
ENY2	0.383735	Cluster2
KCTD13	0.383546	Cluster2
SPDYA	0.383266	Cluster2
ARMCX5	0.382903	Cluster2
C21orf58	0.382666	Cluster2
LPGAT1	0.382062	Cluster2
MFSD14A	0.38186	Cluster2
VPS52	0.38184	Cluster2
TBC1D23	0.381551	Cluster2
RGL2	0.381526	Cluster2
PRPF4	0.380764	Cluster2
TEAD4	0.38023	Cluster2
PRMT5.AS1	0.379849	Cluster2
CDK17	0.379596	Cluster2
GK3	0.379386	Cluster2
ITGAV	0.3793	Cluster2
DNAJC5	0.379106	Cluster2
TMEM167A	0.378923	Cluster2
MAB21L1	0.378561	Cluster2
POLR2D	0.37683	Cluster2
IPO7	0.375669	Cluster2
RALA	0.375215	Cluster2
ZMYM5	0.375167	Cluster2
PLCXD2	0.374526	Cluster2
GPLD1	0.373557	Cluster2
H3C8	0.373421	Cluster2
LCT	0.373127	Cluster2
ENTREP3	0.373057	Cluster2
BCS1L	0.372877	Cluster2
MCUB	0.372468	Cluster2
CHMP2A	0.372357	Cluster2
MTCL2	0.371653	Cluster2
CLCN5	0.371187	Cluster2
PLPP2	0.371136	Cluster2
MIEF1	0.371061	Cluster2
PLBD2	0.369558	Cluster2
PAXIP1.DT	0.36946	Cluster2
MAP3K15	0.369388	Cluster2
SLC18A2	0.369057	Cluster2
SLC2A11	0.369038	Cluster2
C18orf21	0.368596	Cluster2
LSM14B	0.368358	Cluster2
THAP5	0.368231	Cluster2
ETFRF1	0.367972	Cluster2
YIPF6	0.367214	Cluster2
AOPEP	0.366817	Cluster2
KIN	0.366707	Cluster2
ALG6	0.366512	Cluster2
PUS7L	0.366458	Cluster2
CUL2	0.366327	Cluster2
PPIC	0.366294	Cluster2
PLEKHA2	0.364664	Cluster2
ATP13A3	0.364527	Cluster2
ENDOG	0.364391	Cluster2
POFUT1	0.364293	Cluster2
DNAJC25.GNG10	0.364091	Cluster2
KDSR	0.363737	Cluster2
SLC10A3	0.363196	Cluster2
DIMT1	0.362689	Cluster2
MICAL2	0.362286	Cluster2
BAG4	0.362177	Cluster2
FGF22	0.362168	Cluster2
MMEL1	0.362021	Cluster2
LRRC37A3	0.361791	Cluster2
HIBADH	0.361752	Cluster2
GMFB	0.361733	Cluster2
DNLZ	0.361731	Cluster2
MAP3K1	0.361711	Cluster2
FHDC1	0.361626	Cluster2
MRNIP.DT	0.361431	Cluster2
SSRP1	0.361382	Cluster2
ERCC2	0.361267	Cluster2
FXYD7	0.361183	Cluster2
SLC12A5	0.361023	Cluster2
PA2G4	0.360613	Cluster2
RPS27AP8	0.360077	Cluster2
USF2	0.359902	Cluster2
BMPR1A	0.359422	Cluster2
COPS5	0.359267	Cluster2
NCAPG2	0.359135	Cluster2
NCKAP5	0.357783	Cluster2
CWC27	0.357565	Cluster2
SALRNA2	0.357565	Cluster2
RPL23	0.357362	Cluster2
ST20.MTHFS	0.357229	Cluster2
SDF4	0.35704	Cluster2
HDAC6	0.356812	Cluster2
SLC25A21	0.356707	Cluster2
XPA	0.356536	Cluster2
SRP72P2	0.356526	Cluster2
TNFAIP8L2	0.356354	Cluster2
FUCA2	0.356091	Cluster2
PKP4	0.355257	Cluster2
RGS2	0.355136	Cluster2
WDFY1	0.354939	Cluster2
GPR137B	0.354904	Cluster2
SLC46A2	0.354353	Cluster2
RPP38	0.354241	Cluster2
MAML3	0.353983	Cluster2
SGK3	0.353952	Cluster2
SRXN1	0.353748	Cluster2
CHCHD2	0.353736	Cluster2
PEBP1	0.353714	Cluster2
CAMSAP2	0.353414	Cluster2
UBXN7	0.353046	Cluster2
MYL6	0.351921	Cluster2
TXNDC12	0.351257	Cluster2
SRI	0.350869	Cluster2
YY1	0.350866	Cluster2
VPS41	0.350354	Cluster2
CCNC	0.350132	Cluster2
DENND2C	0.35013	Cluster2
SMC1B	0.34989	Cluster2
NIPA2	0.34964	Cluster2
SLTM	0.349313	Cluster2
ANKRD9	0.34928	Cluster2
BCAS2	0.349062	Cluster2
LOC127814295	0.348462	Cluster2
PBRM1	0.347497	Cluster2
STK40	0.347378	Cluster2
SLC7A11.AS1	0.347301	Cluster2
RRAS	0.34676	Cluster2
BUD31	0.346473	Cluster2
LYN	0.346012	Cluster2
SF3B3	0.34571	Cluster2
MEGF8	0.345615	Cluster2
GTF2H3	0.345076	Cluster2
NIF3L1	0.344929	Cluster2
ACACA	0.344915	Cluster2
HP1BP3	0.344848	Cluster2
MICOS10	0.344248	Cluster2
KIFC3	0.343819	Cluster2
TSC2	0.343675	Cluster2
RAMAC	0.343433	Cluster2
NSUN5P1	0.343396	Cluster2
CRYBG3	0.34326	Cluster2
KDM1B	0.343251	Cluster2
HNRNPAB	0.343178	Cluster2
LINC00667	0.342278	Cluster2
CALU	0.341101	Cluster2
RAB2A	0.340967	Cluster2
RBM17P3	0.340913	Cluster2
UBXN2B	0.340873	Cluster2
UBE2V1	0.340728	Cluster2
MPHOSPH10	0.340557	Cluster2
ZNF721	0.34043	Cluster2
WDR41	0.340057	Cluster2
PNMA8B	0.339899	Cluster2
FRMD6	0.339411	Cluster2
CDC26	0.339391	Cluster2
LINGO4	0.339253	Cluster2
ASF1A	0.338472	Cluster2
SELENOT	0.338112	Cluster2
ARHGAP18	0.338109	Cluster2
LOC100132834	0.337681	Cluster2
VEPH1	0.337618	Cluster2
GTPBP8	0.337298	Cluster2
SPMIP4	0.337154	Cluster2
PACSIN2	0.33707	Cluster2
HLCS	0.33641	Cluster2
NSDHL	0.336362	Cluster2
ALDH1A3.AS1	0.335619	Cluster2
LINC00896	0.335576	Cluster2
PTPRS	0.335032	Cluster2
POLR1H	0.335027	Cluster2
NUP42	0.334951	Cluster2
KMT2C	0.334735	Cluster2
EPS15	0.334541	Cluster2
FAM227A	0.33443	Cluster2
POLR2M	0.334389	Cluster2
CPLANE1	0.334294	Cluster2
C12orf4	0.333859	Cluster2
GNS	0.333847	Cluster2
TTI1	0.333781	Cluster2
IFNAR1	0.333568	Cluster2
GUCY1A1	0.333424	Cluster2
IFT52	0.333287	Cluster2
MCAM	0.333074	Cluster2
GPR182	0.333025	Cluster2
ERG28	0.332939	Cluster2
GRSF1	0.332781	Cluster2
ABHD2	0.332756	Cluster2
CCNY	0.332674	Cluster2
TMEM43	0.332531	Cluster2
ZNF680	0.332499	Cluster2
AGO2	0.332246	Cluster2
RPS29	0.332167	Cluster2
BBLN	0.331961	Cluster2
PPM1A	0.331832	Cluster2
EVPL	0.331724	Cluster2
KMT5B	0.331714	Cluster2
CHMP6	0.331495	Cluster2
LOC105371855	0.331295	Cluster2
MICALL1	0.33129	Cluster2
CHTF8	0.331036	Cluster2
AKR7A2	0.330118	Cluster2
ALDH1A3	0.330068	Cluster2
COX7A2	0.329895	Cluster2
ARHGAP22	0.329791	Cluster2
MYRIP	0.329774	Cluster2
PRDM2	0.32973	Cluster2
MYOF	0.329336	Cluster2
DCAF17	0.329314	Cluster2
STRAP	0.328934	Cluster2
NFIA	0.328564	Cluster2
CCAR1	0.328553	Cluster2
ZNF189	0.328486	Cluster2
TRNAU1AP	0.32831	Cluster2
WDR75	0.32791	Cluster2
TTC22	0.327817	Cluster2
ADAM17	0.327483	Cluster2
SF3A3	0.327319	Cluster2
VIPR1	0.327018	Cluster2
TRAF3IP1	0.326455	Cluster2
TIMP2	0.326413	Cluster2
MYO5B	0.32624	Cluster2
CD5	0.325896	Cluster2
IQANK1	0.32584	Cluster2
ZNF33A	0.325836	Cluster2
TRH	0.325788	Cluster2
LINC00294	0.325727	Cluster2
CD2BP2	0.325525	Cluster2
C1orf216	0.32548	Cluster2
PPP1R14B	0.325304	Cluster2
TSNAX	0.324977	Cluster2
GGCT	0.324791	Cluster2
ARHGAP29	0.324744	Cluster2
C6orf136	0.324735	Cluster2
TELO2	0.324592	Cluster2
DNTTIP1	0.324466	Cluster2
STARD13.AS	0.324368	Cluster2
UNC45A	0.323829	Cluster2
AURKA	0.322971	Cluster2
C5orf15	0.322971	Cluster2
ANKRD18B	0.322829	Cluster2
SLC16A1	0.322618	Cluster2
RASSF6	0.322584	Cluster2
TMCO3	0.32214	Cluster2
GNB4	0.322109	Cluster2
ARMC1	0.321976	Cluster2
DIO3OS	0.32197	Cluster2
CHST9	0.321886	Cluster2
ZNF839	0.321486	Cluster2
CCDC92	0.32145	Cluster2
RHBDD3	0.321339	Cluster2
UFC1	0.321297	Cluster2
SLC26A10P	0.321268	Cluster2
CDCA3	0.320867	Cluster2
RRP8	0.320339	Cluster2
TDP2	0.320277	Cluster2
UNC5A	0.319995	Cluster2
LAMTOR1	0.319707	Cluster2
ZNF335	0.31953	Cluster2
ATG3	0.319517	Cluster2
RPL27	0.319145	Cluster2
PES1	0.319004	Cluster2
UPF3A	0.318854	Cluster2
RAB18	0.318397	Cluster2
FOXN2	0.317597	Cluster2
GINM1	0.317125	Cluster2
SRPRB	0.317002	Cluster2
C12orf75	0.317	Cluster2
URI1	0.316963	Cluster2
SOCS7	0.316947	Cluster2
SBF1	0.316795	Cluster2
MRPL3	0.316778	Cluster2
ZNF132	0.316234	Cluster2
CBFB	0.315722	Cluster2
ABHD17C	0.315689	Cluster2
SLC39A1	0.315624	Cluster2
ARHGEF4	0.315199	Cluster2
CALM2	0.314474	Cluster2
CC2D1B	0.314411	Cluster2
FUCA1	0.314325	Cluster2
PSMF1	0.314186	Cluster2
ANKRD11	0.313111	Cluster2
VIRMA	0.313073	Cluster2
ENPP4	0.313048	Cluster2
CSTB	0.312792	Cluster2
WLS	0.312519	Cluster2
PLS1	0.312381	Cluster2
HOMER1	0.312343	Cluster2
NPRL3	0.312332	Cluster2
ZNF419	0.312166	Cluster2
ITGA7	0.311976	Cluster2
GSPT2	0.311926	Cluster2
BTF3L4	0.311788	Cluster2
MRPL39	0.311738	Cluster2
POU5F1P3	0.311329	Cluster2
SUGT1	0.31132	Cluster2
ELP1	0.31124	Cluster2
SLC9A5	0.311024	Cluster2
TTLL2	0.310847	Cluster2
FBXO30	0.310717	Cluster2
LAMA4	0.310629	Cluster2
HUS1	0.310521	Cluster2
MSL3	0.310516	Cluster2
NDST2	0.310132	Cluster2
CNTD1	0.31009	Cluster2
CCDC25	0.310013	Cluster2
MAFF	0.309953	Cluster2
ZNF8.ERVK3.1	0.309817	Cluster2
DHX34	0.309681	Cluster2
SLMAP	0.309425	Cluster2
TBC1D22A	0.30934	Cluster2
MFSD10	0.309245	Cluster2
PIK3R3	0.30863	Cluster2
ZNF410	0.308335	Cluster2
PHF20L1	0.308183	Cluster2
HEATR5B	0.307841	Cluster2
ASIC3	0.307287	Cluster2
PGM2	0.307079	Cluster2
EIF3L	0.306969	Cluster2
TPMT	0.306749	Cluster2
POLB	0.306602	Cluster2
ABHD5	0.30634	Cluster2
PPP1R13B	0.306224	Cluster2
CSTF3	0.306143	Cluster2
CLTA	0.306033	Cluster2
HMOX2	0.305883	Cluster2
PURB	0.305745	Cluster2
PHKB	0.304597	Cluster2
CASKIN2	0.304024	Cluster2
NEDD9	0.303818	Cluster2
ZBTB18	0.303766	Cluster2
IMPDH2	0.303434	Cluster2
KHDRBS1	0.302997	Cluster2
ALOX12	0.302774	Cluster2
NRBP2	0.302516	Cluster2
SETD9	0.302489	Cluster2
KRBOX5	0.302471	Cluster2
MRPS9	0.30234	Cluster2
NCOA3	0.302188	Cluster2
KCNIP4	0.301899	Cluster2
LINC01089	0.301708	Cluster2
NCOR2	0.301644	Cluster2
STXBP2	0.30149	Cluster2
WDR45	0.301362	Cluster2
TICRR	0.301162	Cluster2
ST6GALNAC1	0.301096	Cluster2
PSMC3IP	0.300758	Cluster2
LSM8	0.300698	Cluster2
MRTFB	0.300457	Cluster2
AZIN1	0.300113	Cluster2
PRPF38B	0.632473	Cluster3
NR4A1AS	0.632445	Cluster3
GGH	0.63021	Cluster3
GTPBP6	0.629843	Cluster3
S100A16	0.629735	Cluster3
UBE2A	0.629157	Cluster3
CLIP3	0.629125	Cluster3
ATP8B4	0.628722	Cluster3
CORIN	0.627668	Cluster3
MTCH1	0.627219	Cluster3
CCNYL6	0.625565	Cluster3
ST3GAL6	0.625422	Cluster3
OTUB2	0.625048	Cluster3
MTSS1	0.624379	Cluster3
ALG3	0.623615	Cluster3
C1QL3	0.622696	Cluster3
IRAK1	0.621158	Cluster3
SPRY4	0.621156	Cluster3
VPS35L	0.619335	Cluster3
WWTR1.AS1	0.619009	Cluster3
FABP5	0.618	Cluster3
ANKZF1	0.617786	Cluster3
NUP153.AS1	0.616926	Cluster3
NOLC1	0.616377	Cluster3
MFSD11	0.615195	Cluster3
RACGAP1	0.61426	Cluster3
PPARGC1A	0.613537	Cluster3
TAF10	0.61274	Cluster3
CALM3	0.611587	Cluster3
GACAT2	0.611093	Cluster3
BCORL1	0.610846	Cluster3
ITPK1.AS1	0.610257	Cluster3
ABHD15	0.60727	Cluster3
FAM168A	0.606908	Cluster3
THAP3	0.604929	Cluster3
NPDC1	0.604329	Cluster3
LINC00705	0.602536	Cluster3
RNPEPL1	0.600295	Cluster3
POLR2I	0.599648	Cluster3
GMIP	0.599586	Cluster3
PERM1	0.599297	Cluster3
PPHLN1	0.599006	Cluster3
AZI2	0.597041	Cluster3
GPR132	0.595465	Cluster3
PCCB	0.595072	Cluster3
GJB7	0.594114	Cluster3
DNAH11	0.593789	Cluster3
NUBP2	0.593161	Cluster3
FLJ13224	0.592066	Cluster3
INCENP	0.592018	Cluster3
COA1	0.591806	Cluster3
AAMP	0.588404	Cluster3
PRC1	0.588057	Cluster3
TP53INP1	0.587125	Cluster3
CACNG6	0.586854	Cluster3
NR2C2AP	0.58653	Cluster3
MAL2	0.585651	Cluster3
COL18A1	0.585382	Cluster3
GLIPR1	0.585361	Cluster3
EPN1	0.583475	Cluster3
SERPINB2	0.582485	Cluster3
CENPP	0.578629	Cluster3
LOC339059	0.577119	Cluster3
GRWD1	0.574884	Cluster3
ZHX3	0.574699	Cluster3
NGLY1	0.574245	Cluster3
TXNDC17	0.573533	Cluster3
PDZK1	0.571644	Cluster3
TPPP	0.571397	Cluster3
PSMB2	0.571338	Cluster3
ACTG1	0.569959	Cluster3
NFIC	0.568003	Cluster3
NETO2	0.567602	Cluster3
PFKP	0.567558	Cluster3
NUP58	0.567062	Cluster3
TRPT1	0.564494	Cluster3
FICD	0.562908	Cluster3
CNOT3	0.562664	Cluster3
JOSD1	0.562473	Cluster3
POLR3F	0.561866	Cluster3
MAP1S	0.561604	Cluster3
LOC112694756	0.56079	Cluster3
GPC4	0.560058	Cluster3
SMLR1	0.559336	Cluster3
KAAG1	0.558374	Cluster3
TPI1	0.556812	Cluster3
SH2B1	0.556009	Cluster3
ND1	0.553755	Cluster3
LINC02912	0.553448	Cluster3
VPS26C	0.553158	Cluster3
RUSF1	0.552595	Cluster3
COMMD9	0.551911	Cluster3
DTX1	0.551281	Cluster3
CYFIP1	0.551239	Cluster3
MTDHP4	0.551017	Cluster3
GPER1	0.550664	Cluster3
PPFIA1	0.549258	Cluster3
NR2F1	0.548046	Cluster3
BRD4	0.547458	Cluster3
PXMP2	0.546316	Cluster3
GPX3	0.546071	Cluster3
TMEM94	0.545826	Cluster3
ABALON	0.545593	Cluster3
LOC100419700	0.544703	Cluster3
EDAR	0.543934	Cluster3
GLRX5	0.543419	Cluster3
TMPOP2	0.543401	Cluster3
KLC2	0.542838	Cluster3
PSMD2	0.542689	Cluster3
CEP170	0.541571	Cluster3
EIF4A3	0.540622	Cluster3
DDX46	0.540324	Cluster3
LRRC51	0.540228	Cluster3
PCGF2	0.540211	Cluster3
CFAP119	0.540032	Cluster3
GRK6	0.539726	Cluster3
RAD1	0.539552	Cluster3
ATG7	0.538456	Cluster3
PIGX	0.537312	Cluster3
CFAP92	0.53667	Cluster3
BZW2	0.536381	Cluster3
OXNAD1	0.535739	Cluster3
C1orf198	0.53573	Cluster3
LOC729732	0.534817	Cluster3
ALDOA	0.534284	Cluster3
ZBTB11.AS1	0.53408	Cluster3
TOMM40	0.53404	Cluster3
TGFB3	0.531975	Cluster3
GNB2	0.53144	Cluster3
CERS6.AS1	0.530505	Cluster3
NDUFV2	0.530407	Cluster3
NBPF20	0.529854	Cluster3
CLDN14	0.529812	Cluster3
TMEM266	0.52924	Cluster3
TECPR2	0.528898	Cluster3
FASN	0.528561	Cluster3
ZBTB20.AS5	0.526679	Cluster3
SLFNL1	0.526215	Cluster3
GNRHR2	0.525753	Cluster3
RRP7A	0.52523	Cluster3
SNRNP40	0.524382	Cluster3
FOSB	0.523627	Cluster3
RNASET2	0.523539	Cluster3
SEC11A	0.522917	Cluster3
SIPA1L3	0.522912	Cluster3
WSB2	0.522723	Cluster3
ZDHHC6	0.522662	Cluster3
ATP2A2	0.52234	Cluster3
CCDC9B	0.52214	Cluster3
LRP2BP	0.521989	Cluster3
SAFB	0.521026	Cluster3
YIPF2	0.52056	Cluster3
ZNF276	0.520433	Cluster3
ILF3	0.517656	Cluster3
KRT18P7	0.517335	Cluster3
MAL2.AS1	0.516914	Cluster3
CENPO	0.516849	Cluster3
CFLAR	0.515983	Cluster3
SYNGR2	0.515891	Cluster3
BCAP31	0.514326	Cluster3
MIF4GD.DT	0.512969	Cluster3
UQCC2	0.512816	Cluster3
ZMAT2	0.512686	Cluster3
SMIM27	0.512156	Cluster3
TOR3A	0.512146	Cluster3
FANCA	0.512023	Cluster3
DNAJB6	0.511825	Cluster3
LOC729867	0.5115	Cluster3
ACSBG1	0.509324	Cluster3
CCDC157	0.508436	Cluster3
PIGK	0.508275	Cluster3
SLCO4A1.AS1	0.508098	Cluster3
HBS1L	0.507142	Cluster3
AKT1S1	0.50626	Cluster3
LRRC37A2	0.505838	Cluster3
FAM149B1	0.505727	Cluster3
GSTCD	0.504491	Cluster3
DHRS7	0.504436	Cluster3
PSMB1	0.503961	Cluster3
GDF11	0.503791	Cluster3
EVA1B	0.502661	Cluster3
ADCY7	0.502389	Cluster3
DBN1	0.50179	Cluster3
SLC25A10	0.501694	Cluster3
ENOSF1	0.501501	Cluster3
POLR3E	0.501279	Cluster3
CLDN5	0.501132	Cluster3
EID1	0.500754	Cluster3
MIDEAS	0.499925	Cluster3
STARD9	0.497588	Cluster3
KCNT1	0.496811	Cluster3
CTSO	0.4967	Cluster3
SKA2	0.49661	Cluster3
PITRM1	0.496433	Cluster3
CEP128	0.494377	Cluster3
DUSP5	0.493864	Cluster3
SPRING1	0.493375	Cluster3
MXD3	0.493033	Cluster3
EEF1A1	0.492522	Cluster3
CTTN	0.492331	Cluster3
TMEM139	0.491705	Cluster3
MYDGF	0.491591	Cluster3
TFAP2A.AS2	0.490748	Cluster3
SELENOM	0.490726	Cluster3
ACTN1	0.490129	Cluster3
TAPBPL	0.489875	Cluster3
MYH11	0.489404	Cluster3
PPP4C	0.488089	Cluster3
GALNT2	0.487629	Cluster3
TUBB6	0.487579	Cluster3
PPP1R7	0.486891	Cluster3
FRMD3	0.486814	Cluster3
CPEB2	0.485819	Cluster3
OR7C1	0.485351	Cluster3
MCM4	0.484838	Cluster3
KCNG2	0.483205	Cluster3
IRF7	0.482864	Cluster3
CLPTM1	0.482522	Cluster3
TMEM150C	0.482212	Cluster3
NKRF	0.48195	Cluster3
VAC14.AS1	0.48148	Cluster3
MYNN	0.481281	Cluster3
CDC25B	0.479854	Cluster3
SARM1	0.47897	Cluster3
SEC61A2	0.478579	Cluster3
VAPA	0.477625	Cluster3
SERHL	0.476796	Cluster3
THSD4	0.476307	Cluster3
CRK	0.476036	Cluster3
COQ7	0.476003	Cluster3
BRD7	0.475791	Cluster3
AQP4.AS1	0.475403	Cluster3
FAM161B	0.475356	Cluster3
TSSK6	0.475331	Cluster3
CLK3	0.475054	Cluster3
PDK1	0.474478	Cluster3
SBSPON	0.473645	Cluster3
GNRH1	0.472489	Cluster3
ABCG8	0.471921	Cluster3
CCDC180	0.471566	Cluster3
RPS10	0.471528	Cluster3
YIF1B	0.471307	Cluster3
TP53BP1	0.471187	Cluster3
PPCS	0.470821	Cluster3
PIM1	0.469605	Cluster3
PPT1	0.469505	Cluster3
HOXA10	0.469365	Cluster3
MCTP1	0.469086	Cluster3
KIF23.AS1	0.468878	Cluster3
PRR12	0.468616	Cluster3
PYROXD1	0.468264	Cluster3
MMACHC	0.468141	Cluster3
ZNF575	0.467723	Cluster3
MDN1	0.467379	Cluster3
POU5F1	0.467264	Cluster3
GGCX	0.467257	Cluster3
UCKL1.AS1	0.466711	Cluster3
BICDL2	0.4666	Cluster3
NPIPB3	0.466332	Cluster3
SLC35D1	0.466163	Cluster3
EEF1G	0.46522	Cluster3
APRT	0.465166	Cluster3
BOLA3	0.464807	Cluster3
SLC35B2	0.464349	Cluster3
NAB2	0.464004	Cluster3
INTS8	0.463048	Cluster3
LRTOMT	0.462912	Cluster3
RNF167	0.462748	Cluster3
ZKSCAN2	0.462128	Cluster3
ITPRID1	0.461138	Cluster3
NCAPH	0.459411	Cluster3
WDR82	0.459153	Cluster3
GCSAM	0.45871	Cluster3
PRKRA	0.458331	Cluster3
ND2	0.456795	Cluster3
ARL10	0.45618	Cluster3
ND5	0.456	Cluster3
HJURP	0.455982	Cluster3
POU5F1P4	0.455911	Cluster3
RAB26	0.454962	Cluster3
SPOCK1	0.454849	Cluster3
APOO	0.454655	Cluster3
MYO19	0.454102	Cluster3
AKAP13	0.454014	Cluster3
SNRNP25	0.453201	Cluster3
RABGAP1L	0.452635	Cluster3
SMCO3	0.450477	Cluster3
MALT1	0.450393	Cluster3
TRAPPC5	0.450122	Cluster3
MEPCE	0.450118	Cluster3
SHANK2.AS1	0.450056	Cluster3
FBXW5	0.449858	Cluster3
NCF2	0.449757	Cluster3
BTG3.AS1	0.449617	Cluster3
HYAL1	0.447975	Cluster3
DHX30	0.446781	Cluster3
IRX3	0.446223	Cluster3
CFAP73	0.445959	Cluster3
TTI2	0.445898	Cluster3
IMPDH1P10	0.445854	Cluster3
IDH2	0.445188	Cluster3
COPS6	0.444943	Cluster3
LOC100288123	0.444787	Cluster3
TNFSF12.TNFSF13	0.444632	Cluster3
AEBP2	0.444432	Cluster3
MPRIP	0.443204	Cluster3
TMEM179B	0.442209	Cluster3
IGSF6	0.441946	Cluster3
CMTM7	0.441773	Cluster3
TCF19	0.44155	Cluster3
RGS19	0.441357	Cluster3
BTG1	0.441355	Cluster3
SSTR2	0.441286	Cluster3
CEBPZOS	0.441221	Cluster3
TUBB1	0.440968	Cluster3
FTSJ3	0.438762	Cluster3
NR4A3	0.438144	Cluster3
DNASE1	0.437644	Cluster3
CCN1	0.437407	Cluster3
KLHDC8B	0.436882	Cluster3
YY1AP1	0.43646	Cluster3
REXO1	0.43592	Cluster3
RACK1	0.435795	Cluster3
ESR2	0.435375	Cluster3
ASF1B	0.435131	Cluster3
RNPS1	0.434918	Cluster3
PDK1.AS1	0.43461	Cluster3
DUS1L	0.434478	Cluster3
PSMD3	0.434195	Cluster3
SPATA2L	0.433816	Cluster3
NELFA	0.43368	Cluster3
GTF3C1	0.433241	Cluster3
TERF2IP	0.432943	Cluster3
PRRC2A	0.432332	Cluster3
ELOB	0.432026	Cluster3
WDR97	0.431495	Cluster3
C19orf44	0.431479	Cluster3
BDNF.AS	0.431248	Cluster3
EDN1	0.431217	Cluster3
CDCA2	0.431084	Cluster3
PKMYT1	0.429385	Cluster3
RIN1	0.429242	Cluster3
JAM3	0.428603	Cluster3
RBM38	0.426944	Cluster3
SEPTIN8	0.426846	Cluster3
PAQR4	0.42672	Cluster3
IPPK	0.426591	Cluster3
SRSF4	0.426104	Cluster3
ANO7	0.425908	Cluster3
CLN5	0.425797	Cluster3
NUDT15	0.425576	Cluster3
MTCH2	0.42549	Cluster3
STC1	0.425278	Cluster3
COTL1	0.424527	Cluster3
PPDPF	0.423514	Cluster3
MYLK	0.423275	Cluster3
TMEM38A	0.42264	Cluster3
ECI1	0.422577	Cluster3
CAV2	0.422574	Cluster3
RBM39	0.42249	Cluster3
COG8	0.422299	Cluster3
KHDC1	0.421702	Cluster3
C1orf54	0.421662	Cluster3
CCDC85C	0.421518	Cluster3
JUNB	0.42077	Cluster3
OGG1	0.420533	Cluster3
FLNA	0.420336	Cluster3
ETS1	0.420122	Cluster3
PGAM5	0.419988	Cluster3
MARCHF7	0.419927	Cluster3
ITGB5	0.419779	Cluster3
PLEKHG4B	0.418784	Cluster3
DGCR8	0.418287	Cluster3
APIP	0.417716	Cluster3
IGF2BP2.AS1	0.417498	Cluster3
MTRR	0.417458	Cluster3
B3GALT2	0.417277	Cluster3
IRF3	0.416607	Cluster3
NEB	0.415993	Cluster3
NDUFC2	0.415788	Cluster3
PSORS1C1	0.41566	Cluster3
VPS26B	0.415173	Cluster3
UCHL5	0.415143	Cluster3
H2BC18	0.414409	Cluster3
TCEAL1	0.411222	Cluster3
C10orf55	0.410837	Cluster3
WDR5B.DT	0.410803	Cluster3
ACTR3	0.41059	Cluster3
MRPS12	0.410309	Cluster3
SPON1	0.409098	Cluster3
AHSA2P	0.408826	Cluster3
DCUN1D3	0.408719	Cluster3
C2CD5	0.408364	Cluster3
PLPPR1	0.408214	Cluster3
CLSPN	0.407808	Cluster3
GOLIM4	0.407789	Cluster3
RETREG3	0.407767	Cluster3
RPS6KA5	0.406903	Cluster3
OPRK1	0.406518	Cluster3
AIRN	0.405643	Cluster3
KRT19	0.404571	Cluster3
LOC112268198	0.40408	Cluster3
P4HA2.AS1	0.403583	Cluster3
RCOR1	0.403299	Cluster3
PRPF3	0.403108	Cluster3
TLE3	0.402694	Cluster3
LINC.PINT	0.402131	Cluster3
ZMIZ1	0.401573	Cluster3
ND6	0.401488	Cluster3
GNG12.AS1	0.401438	Cluster3
ZFHX3	0.401376	Cluster3
CACTIN	0.400638	Cluster3
IFT22	0.400463	Cluster3
ITGA2	0.400362	Cluster3
ABCB9	0.399924	Cluster3
ATF3	0.399616	Cluster3
DCAF15	0.399546	Cluster3
CDC16	0.399363	Cluster3
SFT2D1	0.398806	Cluster3
CHRNA3	0.398728	Cluster3
PAXBP1.AS1	0.398278	Cluster3
FOXD2	0.397943	Cluster3
FAM171A1	0.397573	Cluster3
GTF3C6P3	0.397426	Cluster3
DGKZ	0.397301	Cluster3
ZMAT5	0.396972	Cluster3
PSMA7	0.39676	Cluster3
ND4	0.396501	Cluster3
SNX32	0.396497	Cluster3
ARF3	0.396319	Cluster3
RAB42	0.396107	Cluster3
MOCS2.DT	0.395908	Cluster3
RCCD1	0.395827	Cluster3
RPS2	0.395265	Cluster3
CLDN20	0.394131	Cluster3
PPME1	0.393777	Cluster3
TXNIP	0.393758	Cluster3
PTOV1	0.393636	Cluster3
ERBB2	0.393527	Cluster3
IQGAP3	0.393345	Cluster3
PPP2R5B	0.392311	Cluster3
MCF2L	0.391768	Cluster3
KIAA2013	0.390881	Cluster3
TINF2	0.39087	Cluster3
TMEM163	0.390742	Cluster3
GSTM3	0.38952	Cluster3
ZNF707	0.389206	Cluster3
SLC25A5.AS1	0.388563	Cluster3
[truncated: 6,280 more rows]
