# Supplementary material for: SARS-CoV-2 Nsp1 suppresses the canonical NF-κB pathway by promoting ubiquitin-dependent degradation of TAK1 kinase
Source: PLoS Pathog. 2026 May 4;22(5):e1014191. doi: 10.1371/journal.ppat.1014191 (PMC13178978; doi:10.1371/journal.ppat.1014191)
Supplement: S2 Table — (XLSX) [file ppat.1014191.s002.xlsx]

## Sheet: Androgen
Supplementary Table 2. Interaction scores of SARS-CoV-2 proteins and host proteins in immune-related pathways
SARS-CoV-2 Protein	Host Protein	Interaction Score
Nsp8	SMAD3	0.932376
Nsp13	RBMX2	0.901613
N	GRB2	0.892869
Nsp13	NCBP2	0.884191
Nsp13	RPL22	0.882976
S	ARF4	0.881554
Nsp12	ARF4	0.875365
Nsp13	SMAD3	0.866601
Nsp13	SNRNP70	0.85834
Nsp13	THUMPD1	0.855913
Nsp1	AKT2	0.848733
Nsp13	GADD45G	0.847585
Nsp13	TSR2	0.847508
Nsp1	SMAD3	0.841947
Nsp13	SRP19	0.84089
N	NCBP2	0.834856
S	KLK3	0.829829
Nsp13	TPD52	0.824941
S	ARL1	0.82385
Nsp12	ARL1	0.819275
ORF6	SMAD3	0.816577
Nsp16	SMAD3	0.816297
Nsp12	PPP2R1B	0.815235
N	PPP2CB	0.815029
Nsp13	NONO	0.813141
Nsp13	CDK2AP2	0.812216
Nsp13	PRR15L	0.811179
Nsp13	PKNOX2	0.810395
ORF7b	CLEC7A	0.809893
Nsp2	SMAD3	0.808886
Nsp13	MTHFSD	0.808564
Nsp13	SNW1	0.807232
Nsp13	HNRNPM	0.800237
Nsp13	PURA	0.799841
Nsp15	HEBP2	0.799512
S	KLK15	0.799213
S	KLK2	0.796987
Nsp7	GTF2E2	0.796947
Nsp8	BARD1	0.796046
Nsp13	STMN4	0.795632
Nsp1	PPP2CB	0.793305
Nsp13	NDUFAF4	0.79288
Nsp13	PAK1IP1	0.79056
Nsp7	BARD1	0.790403
Nsp13	ENOX1	0.790142
Nsp13	DBI	0.788952
Nsp13	SF3B2	0.787988
Nsp7	CDC73	0.787309
N	GTF2E2	0.786544
Nsp13	DNM1L	0.785262
Nsp7	UBA3	0.784711
Nsp15	AKT2	0.784262
Nsp13	GRK5	0.784099
Nsp1	TNFAIP8	0.781022
Nsp15	PSMD8	0.780703
Nsp8	ARF4	0.776422
Nsp13	ZC3H15	0.77627
Nsp13	RNF6	0.774986
Nsp15	HUS1	0.774781
Nsp13	CDC73	0.773732
N	ARPC1A	0.773489
Nsp13	PTRH2	0.772321
N	ASH2L	0.771516
Nsp13	GOLPH3	0.770795
Nsp16	NNMT	0.769591
N	PPP1CB	0.769407
Nsp13	GTF2E2	0.76933
Nsp16	AKT2	0.768076
Nsp12	STX10	0.767351
Nsp7	PDE9A	0.767189
N	SMAD3	0.767027
Nsp13	YAP1	0.765597
Nsp15	SMAD3	0.763741
Nsp13	DHX38	0.763093
Nsp12	FDX1	0.76213
Nsp12	ARCN1	0.761494
Nsp13	CPSF7	0.761321
Nsp12	PDS5B	0.760852
Nsp13	RPL36	0.760123
N	PPP4C	0.759993
N	DDB2	0.759734
Nsp8	PPP1CB	0.759733
N	SNRNP70	0.75968
Nsp12	CAND1	0.759652
Nsp1	LYRM9	0.758041
Nsp13	FXR1	0.757695
Nsp13	ASH2L	0.753017
Nsp13	SUGP1	0.751963
Nsp16	PPP4C	0.750763
Nsp13	PRPF4	0.750633
Nsp13	RBFOX2	0.750438
Nsp2	BICD2	0.749633
Nsp2	PCTP	0.748666
Nsp1	DPP4	0.74866
Nsp1	GTF2A2	0.748642
ORF8	SLITRK3	0.748496
Nsp9	ATP6V0A2	0.748178
Nsp7	CTC1	0.747901
Nsp12	LGALS8	0.747758
Nsp13	SPG21	0.747637
Nsp13	BARD1	0.746372
Nsp13	POLDIP3	0.74624
Nsp9	ARPC1A	0.74585
N	PRPF4	0.745141
Nsp9	SMAD3	0.744793
Nsp7	SMAD3	0.744327
Nsp13	ERCC3	0.744039
Nsp1	CASP2	0.74376
Nsp13	IRF6	0.74155
Nsp9	ARF4	0.741247
Nsp3	GTF2A2	0.740927
Nsp13	MRPS18A	0.74084
Nsp13	WDR41	0.740771
N	SART3	0.740403
N	DCAF6	0.740289
Nsp13	RBBP5	0.74017
Nsp13	PPP1CB	0.739325
Nsp13	UBE2E1	0.738859
N	SRSF4	0.738387
Nsp6	CERK	0.737952
Nsp13	EEF1A2	0.737152
N	HDAC1	0.737145
Nsp13	ATP6V1H	0.736884
N	PSMD8	0.736443
Nsp13	PICK1	0.735851
Nsp13	MAPK4	0.735492
Nsp13	PRKAA2	0.73492
N	KAT8	0.734317
Nsp13	BABAM1	0.733384
Nsp1	ASH2L	0.733102
N	EML4	0.733011
N	SNW1	0.732577
Nsp12	VCL	0.73198
Nsp13	SART3	0.731836
Nsp3	BARD1	0.731415
N	BARD1	0.731077
Nsp13	GTF2E1	0.730716
Nsp1	DDB2	0.729971
Nsp13	BAZ1B	0.729885
N	AKT2	0.729687
Nsp13	BRDT	0.72967
Nsp13	HTATSF1	0.728739
Nsp13	HSPA13	0.728625
Nsp3	RPA1	0.728239
Nsp13	TBPL1	0.727644
Nsp13	GTF2A2	0.727632
N	RBBP5	0.727451
Nsp13	PHF8	0.727355
Nsp13	DYNC1LI2	0.727104
Nsp1	MAPK4	0.727026
Nsp13	GRB2	0.726887
Nsp9	FXR1	0.72683
Nsp7	AKT2	0.726604
Nsp13	HSPA4L	0.72625
N	UBE2D1	0.726176
N	CENPN	0.726092
Nsp13	KMT5A	0.725994
Nsp13	MAF	0.725366
M	IDH1	0.725357
Nsp15	RPA1	0.725239
Nsp13	CCDC93	0.725151
Nsp2	YAP1	0.725118
Nsp8	DCTN6	0.724673
Nsp13	ARCN1	0.724595
Nsp13	GBF1	0.723061
Nsp1	PPP1CB	0.722914
Nsp13	WDR26	0.722631
Nsp13	CCDC81	0.722419
N	TAF6L	0.722011
Nsp13	HUS1	0.721242
S	RAC3	0.721179
ORF8	PPP1CB	0.72081
Nsp15	PEA15	0.72018
N	WDR26	0.719605
Nsp15	FXR1	0.719376
Nsp13	AHI1	0.719079
Nsp13	DCAF6	0.718729
Nsp13	DDB2	0.718628
Nsp13	KIF5B	0.718581
Nsp13	PDS5B	0.718172
Nsp8	ARPC1A	0.717494
Nsp8	IDH3B	0.717372
Nsp13	PHC1	0.716001
N	SMAP1	0.715256
Nsp13	PDE9A	0.715133
N	MTF2	0.714706
Nsp13	MTF2	0.71466
M	EMP2	0.714382
Nsp1	BARD1	0.714178
N	YAP1	0.714137
Nsp15	PPP2CB	0.712958
N	RNF6	0.712349
ORF7b	GABRB3	0.712097
Nsp13	IFT57	0.712044
N	SF3B2	0.711627
Nsp13	OLA1	0.711211
S	TRIM23	0.710988
Nsp13	DDX42	0.71095
Nsp13	ARPC1A	0.71008
Nsp3	GTF2E2	0.709707
Nsp13	THRAP3	0.709523
Nsp2	UBE2D1	0.709386
Nsp1	HDAC1	0.709145
N	SAP30	0.708635
Nsp15	CDK2AP2	0.708279
Nsp1	YAP1	0.708171
N	WDR44	0.707597
Nsp13	CNGA1	0.707321
Nsp12	COPB1	0.707118
Nsp13	TTC39A	0.707113
Nsp13	EML4	0.706391
Nsp12	RAC3	0.70549
Nsp13	LLGL2	0.705014
Nsp13	AP1AR	0.704427
Nsp13	SOBP	0.704257
Nsp13	PSMD8	0.704132
N	PHC1	0.704099
N	GTF2A2	0.703996
Nsp13	AKT2	0.70367
Nsp2	BARD1	0.70325
Nsp15	GRB2	0.703019
ORF8	DNM1L	0.702895
Nsp13	PHIP	0.702789
Nsp13	ORC5	0.702502
Nsp13	POLR2B	0.702098
Nsp13	MAPRE2	0.701885
Nsp13	CBX6	0.701165
Nsp13	ARHGAP35	0.700517
Nsp15	PPP1CB	0.699656
Nsp3	HUS1	0.699593
Nsp3	PPP2CB	0.698254
Nsp13	POLB	0.697993
Nsp13	TEX2	0.697862
Nsp13	KDM5A	0.697783
Nsp13	TRIM24	0.697325
Nsp6	DERL1	0.697265
N	PPP2R2A	0.696979
Nsp13	RPA1	0.696662
Nsp13	STK39	0.696084
Nsp13	PRPF6	0.695927
Nsp13	WDR44	0.695912
Nsp1	RPA1	0.695309
Nsp13	CSRNP3	0.695204
Nsp12	COG5	0.695028
Nsp5	SMAD3	0.694765
Nsp13	EPS8	0.694502
N	NDUFAF4	0.694501
ORF7b	GLCE	0.694383
N	FXR1	0.694318
Nsp1	NAB1	0.694059
Nsp15	STK3	0.693679
Nsp13	PACSIN2	0.693584
Nsp12	UBE2D1	0.693214
S	STX10	0.693091
N	PAK1IP1	0.692079
Nsp13	RFX3	0.691964
Nsp13	PRKG2	0.691762
Nsp6	TMED5	0.691143
Nsp13	PEA15	0.690724
Nsp7	PPP1CB	0.689442
N	ERCC3	0.689152
Nsp15	MAPK6	0.689019
Nsp13	NUP93	0.687118
Nsp12	KIF5B	0.686804
Nsp13	MORC3	0.686188
Nsp13	NCAPH2	0.685849
Nsp13	WDR91	0.685647
N	PKNOX2	0.685298
Nsp13	NFIB	0.684953
Nsp7	ARPC1A	0.684524
N	DHX38	0.684391
Nsp10	SMAD3	0.684283
Nsp8	RPA1	0.684205
Nsp13	PPP2R2A	0.684179
N	AHI1	0.683937
S	TMED10	0.683539
Nsp13	GLE1	0.683306
Nsp3	SMAD3	0.683262
Nsp13	NLRX1	0.683165
Nsp13	HNRNPH1	0.683097
N	UBE2E1	0.682965
Nsp14	EPM2A	0.682874
Nsp13	MTMR9	0.682212
Nsp13	GCFC2	0.682066
Nsp13	GAS2	0.681831
N	RNF2	0.681237
Nsp5	IGF1	0.681161
Nsp13	ARHGAP6	0.680933
Nsp13	IPO8	0.680143
Nsp8	ATP6V1G1	0.679832
Nsp13	ARHGAP1	0.679771
Nsp13	TRIM33	0.6794
N	CPSF7	0.678787
Nsp13	CENPN	0.678768
Nsp13	UBE2D1	0.67858
Nsp16	MTMR9	0.678326
Nsp7	PPP2CB	0.678293
Nsp13	AAGAB	0.677595
Nsp13	BCLAF1	0.677179
Nsp7	PHF8	0.677175
N	HUS1	0.677095
N	SMAD1	0.676983
Nsp13	ZNF532	0.676483
Nsp13	GPATCH2	0.676403
Nsp13	TIPARP	0.674863
N	PREB	0.674772
Nsp1	ARPC1A	0.674411
Nsp12	DOCK4	0.672495
Nsp12	CTNNA2	0.67095
ORF7a	SSR2	0.67093
N	TLE1	0.670819
Nsp13	ELK4	0.670276
Nsp13	ACTR6	0.670242
Nsp13	EAF2	0.670047
Nsp13	SETBP1	0.66999
N	INTS8	0.66962
Nsp13	ELL2	0.669348
Nsp4	DERL1	0.66853
Nsp13	ATG3	0.668458
N	PRPF6	0.668427
N	LONRF1	0.668261
Nsp13	UBQLN2	0.667812
N	CDC73	0.667761
Nsp1	GTF2E2	0.667651
Nsp12	UBE2E1	0.667563
N	TRIM33	0.667343
Nsp12	NUP93	0.666867
Nsp13	DNAJC1	0.666722
Nsp13	RIMS1	0.666522
Nsp2	RALGPS1	0.666325
Nsp2	NOVA1	0.666315
N	RFX3	0.666181
Nsp8	TBC1D8	0.666164
Nsp1	TTBK2	0.666164
Nsp2	STAC	0.666139
N	KLHL35	0.666122
Nsp2	SPDEF	0.666065
Nsp13	POLRMT	0.666016
M	PGM3	0.665736
Nsp9	GANAB	0.665609
ORF7b	TMEM47	0.665609
Nsp9	PDE5A	0.665583
Nsp7	TBC1D8	0.665581
Nsp13	THYN1	0.665574
M	DERL1	0.665511
Nsp7	PDE5A	0.665284
ORF8	CLGN	0.665219
M	RNF2	0.665206
E	PDE5A	0.665133
ORF6	TTBK2	0.665113
Nsp8	PCGF2	0.665078
ORF6	TBC1D8	0.665076
ORF8	KDM4D	0.665012
N	CORO2A	0.664912
ORF8	GSK3A	0.664859
Nsp12	DNM1L	0.664711
Nsp13	NUP107	0.664697
ORF6	PDE5A	0.664692
ORF8	NLRP2	0.66469
ORF6	MCPH1	0.664563
ORF6	DCAF6	0.664391
ORF8	PGM3	0.664367
N	SOCS2	0.664258
Nsp6	KDELR2	0.664186
Nsp9	BMPR1B	0.664135
ORF7b	MORC3	0.664116
ORF7b	BRDT	0.664109
ORF10	MORC3	0.664089
ORF7a	VPS37C	0.664076
Nsp13	AIP	0.664064
E	ABCG2	0.66402
ORF7b	PDE5A	0.663928
ORF10	PDE5A	0.663922
Nsp1	LARS2	0.663792
ORF6	PDE9A	0.663709
N	CBX6	0.66351
ORF7a	PLA2G2A	0.663412
ORF6	KDM4D	0.663371
Nsp7	PPP2R2A	0.663154
ORF6	GATA2	0.663098
Nsp13	IDI1	0.662915
Nsp2	RPA1	0.662824
Nsp1	EPM2A	0.662642
ORF10	PDE9A	0.662599
M	EPM2A	0.662526
Nsp13	HMGCR	0.66233
Nsp13	TULP3	0.662305
Nsp14	PPP2CB	0.662245
Nsp1	LIN7B	0.661996
N	PHIP	0.661483
Nsp9	RPA1	0.660882
Nsp12	ACTR6	0.660514
ORF6	AKT2	0.660444
Nsp15	GSK3A	0.659705
Nsp13	LTN1	0.65965
N	DDX42	0.659441
Nsp13	DYM	0.659357
ORF10	SMAD1	0.659325
Nsp13	TAF6L	0.659271
N	BABAM1	0.658824
N	IQCB1	0.658339
Nsp13	PPP2CB	0.658032
Nsp12	PRPF6	0.657636
Nsp13	PAK1	0.657571
ORF7b	STX10	0.657362
ORF7b	HGF	0.657223
Nsp13	PNPLA2	0.65714
Nsp1	COQ7	0.656999
Nsp2	PACSIN2	0.656907
E	SMAD3	0.656533
Nsp1	MTF2	0.656501
Nsp13	PARVA	0.655947
Nsp13	QRICH1	0.655879
ORF8	MTM1	0.655744
ORF6	ABCG2	0.655354
Nsp13	HDAC1	0.6553
Nsp13	ARHGEF26	0.655063
N	TTC39A	0.654625
Nsp13	ANP32E	0.654459
ORF6	PPP2R2A	0.654099
Nsp13	NCAPD3	0.654023
Nsp6	EPM2A	0.653912
N	NUP93	0.653828
ORF6	MERTK	0.653639
ORF10	MCPH1	0.653581
Nsp13	MKLN1	0.653492
Nsp13	SRSF4	0.653415
ORF6	BRDT	0.653067
Nsp11	SMAD3	0.652723
ORF10	BRDT	0.652637
Nsp13	AFG3L2	0.652616
Nsp2	MTMR2	0.652193
Nsp13	TBC1D4	0.651995
Nsp9	ARL1	0.651776
Nsp15	ARPC1A	0.651225
N	UBE2J1	0.650943
Nsp2	DPP4	0.650604
Nsp15	SEC24D	0.650435
ORF6	MAPK6	0.650326
Nsp13	OSBPL8	0.649237
ORF6	PCGF2	0.648959
Nsp15	UBE2E1	0.648564
Nsp13	TLE1	0.648273
N	PCGF2	0.647949
ORF6	CTC1	0.647385
N	RNF14	0.647376
Nsp13	AKAP5	0.647054
Nsp6	MBOAT2	0.646939
Nsp1	FDFT1	0.646784
Nsp12	CTNNA3	0.646447
Nsp13	ZMYND11	0.646414
Nsp12	CAPZA2	0.646393
N	MYB	0.646319
ORF7a	PLA2G5	0.645503
N	ENOX1	0.645217
Nsp13	INTS8	0.64488
N	GTF2E1	0.644738
Nsp13	SEC24A	0.64466
Nsp13	SLC26A2	0.644523
Nsp15	ACTR6	0.64408
N	SOBP	0.643759
Nsp14	BABAM1	0.64362
Nsp13	ARHGEF10	0.643302
Nsp1	GADD45G	0.643046
N	DNAJC1	0.642835
Nsp7	PCGF2	0.642539
Nsp15	GTF2A2	0.64223
ORF3a	DERL1	0.641918
N	SEC24D	0.641563
N	WDR91	0.641452
Nsp13	ZMYM2	0.641446
ORF7b	ANP32E	0.640756
Nsp12	TBC1D8	0.639582
ORF7a	PEA15	0.639107
Nsp12	IPO8	0.63874
Nsp9	PCTP	0.638614
Nsp1	TBPL1	0.638532
N	IPO8	0.638296
Nsp15	ERCC3	0.637885
Nsp13	CORO2A	0.637726
ORF6	IPO8	0.637599
Nsp13	DGKH	0.637056
Nsp8	ATP6V1H	0.636803
Nsp4	MBOAT2	0.636802
Nsp1	WDR26	0.636071
N	RBMX2	0.636071
Nsp13	IQCB1	0.636018
Nsp13	SMAD1	0.636001
Nsp13	THG1L	0.635828
Nsp13	KAT8	0.63572
ORF7a	PPP2R2A	0.635501
N	SUGP1	0.635409
Nsp13	SPATA2	0.635337
ORF7b	NDUFB1	0.635065
Nsp13	KIF3C	0.634925
Nsp15	ARHGAP1	0.634205
Nsp13	RNF34	0.634088
Nsp1	PRPF4	0.633462
N	POLB	0.63341
Nsp8	PPIB	0.633387
Nsp1	CENPN	0.633254
Nsp13	PLD1	0.633237
Nsp13	KCTD9	0.633221
Nsp12	RPA1	0.633194
Nsp13	COPB1	0.633159
Nsp13	SAP30	0.63276
Nsp1	MAP3K6	0.632632
N	PURA	0.63248
Nsp1	MAPK6	0.632384
Nsp13	STK3	0.632313
Nsp14	YAP1	0.632297
Nsp1	ERCC3	0.632182
Nsp13	KANSL1L	0.631438
Nsp13	FAM111A	0.631428
Nsp3	YAP1	0.631423
Nsp15	DCTN6	0.631332
M	PSEN1	0.631116
N	HTATSF1	0.630563
Nsp15	KIF3C	0.629734
Nsp2	MTM1	0.629649
Nsp13	HEBP2	0.629509
Nsp13	RNF2	0.629362
Nsp14	SMAD3	0.628547
Nsp7	PEA15	0.628197
Nsp7	MORC3	0.628068
Nsp1	PEA15	0.627785
Nsp15	ORC5	0.627708
Nsp6	PSEN1	0.62757
N	ZNF532	0.627483
Nsp2	GTF2E2	0.627302
M	INSIG2	0.6271
N	MORC3	0.626761
N	LTN1	0.626501
Nsp15	SEC24A	0.626216
Nsp16	RPA1	0.625889
Nsp13	MYH10	0.625674
Nsp15	IFT57	0.62518
Nsp13	MAP9	0.624654
Nsp6	STX10	0.624542
Nsp6	ERLIN2	0.624297
Nsp13	KCTD3	0.624247
Nsp16	APPBP2	0.624228
Nsp13	OGFR	0.624198
Nsp15	BABAM1	0.623947
ORF7a	GPX7	0.623629
ORF7a	SMAD3	0.623482
Nsp15	CYTH1	0.623114
Nsp13	PTBP2	0.622651
N	UBA3	0.622318
Nsp13	ZMIZ1	0.622309
Nsp13	CCDC86	0.622147
ORF7b	RHO	0.622016
N	CCNK	0.621887
ORF8	PPP2R2A	0.621619
N	LLGL2	0.621574
Nsp15	DDB2	0.620749
Nsp6	SOAT1	0.620736
Nsp1	BABAM1	0.620571
Nsp13	PNMA1	0.620543
ORF7b	TMED10	0.620199
ORF7a	LGALS4	0.619684
Nsp13	AGO4	0.619326
Nsp13	MYT1	0.619213
Nsp6	PEX13	0.619061
Nsp13	RREB1	0.619042
Nsp13	NUP98	0.618931
N	PDS5B	0.6189
N	WDR41	0.618777
Nsp12	SAR1B	0.618739
Nsp1	SEC24D	0.618735
Nsp1	MORC3	0.618319
Nsp12	EPM2A	0.618229
Nsp13	MYNN	0.618024
Nsp13	PRKAA1	0.617419
Nsp13	NOVA1	0.617269
Nsp7	KDM5A	0.617087
Nsp13	RNF14	0.616786
Nsp2	UBE2E1	0.6167
Nsp13	PREB	0.6159
E	TMEM47	0.615769
N	HNRNPM	0.615234
N	TBPL1	0.615112
Nsp13	IMPG1	0.615105
N	NCAPD3	0.615103
Nsp16	YAP1	0.614801
Nsp5	PLA2G2A	0.614592
Nsp4	SLC50A1	0.613578
Nsp1	PCGF2	0.613304
Nsp1	MICAL2	0.61311
Nsp15	REXO2	0.612904
N	PEA15	0.61283
N	BTRC	0.612653
N	MKLN1	0.611971
N	ELL2	0.611862
Nsp1	FXR1	0.611732
Nsp13	USP8	0.611568
M	SLC50A1	0.611361
Nsp15	CBFA2T2	0.61029
Nsp13	PQBP1	0.610171
Nsp4	METTL9	0.609674
Nsp13	MARK1	0.6096
Nsp9	ETFDH	0.609595
Nsp15	PRKAA2	0.609512
ORF7b	CD63	0.60932
ORF3a	SMAD3	0.608965
ORF7b	PCTP	0.608916
Nsp4	KDELR2	0.60865
N	RPA1	0.608405
Nsp13	CAND1	0.608339
Nsp6	INSIG2	0.60807
Nsp13	NEK1	0.607995
Nsp13	GORASP2	0.607555
Nsp13	NCOA2	0.607051
N	POLDIP3	0.606753
Nsp1	HEBP2	0.606274
Nsp2	PAFAH1B2	0.606113
Nsp13	PSMD5	0.606067
N	PQBP1	0.606055
Nsp1	TAF6L	0.605998
Nsp12	SART3	0.605789
Nsp1	HUS1	0.605787
Nsp13	VPS54	0.605177
Nsp13	IQGAP2	0.604977
Nsp12	PSMD8	0.604334
N	BAZ1B	0.604304
Nsp13	UBE2J1	0.603588
Nsp13	PCTP	0.603434
Nsp6	SMPD2	0.602972
Nsp13	PRRC1	0.602967
Nsp13	OSBP	0.602499
N	DCTN6	0.602411
Nsp13	ATMIN	0.602329
Nsp13	APBA2	0.601863
N	NONO	0.60163
Nsp13	SRGAP3	0.601061
Nsp16	BARD1	0.600538
Nsp2	PTPN9	0.599558
Nsp2	LRCH1	0.599442
M	DPP4	0.599346
ORF8	STYK1	0.599239
Nsp1	PPP2R2A	0.599169
Nsp5	MCPH1	0.599105
Nsp16	EPM2A	0.599056
Nsp4	PSEN1	0.599039
Nsp13	SCAP	0.599023
N	EPM2A	0.598856
Nsp1	CDC73	0.598741
Nsp13	SEC24D	0.598343
Nsp13	BBX	0.598332
Nsp13	MAP3K6	0.597937
Nsp6	KDELR3	0.59793
Nsp13	CFAP70	0.597925
Nsp9	PKN2	0.597663
Nsp13	PPP2R1B	0.596847
Nsp1	IQCB1	0.596594
Nsp9	UBE2J1	0.596496
N	BRDT	0.595663
ORF7b	GANAB	0.59566
Nsp1	RNF2	0.595447
Nsp13	PIK3C2A	0.595423
Nsp7	UBE2D1	0.594705
Nsp13	GSK3A	0.594576
Nsp13	MEAF6	0.594451
Nsp7	YAP1	0.594099
Nsp13	CADPS2	0.593892
Nsp13	DOCK4	0.59388
Nsp6	SLC50A1	0.593579
Nsp12	SYNJ1	0.593503
N	ZMIZ1	0.59343
Nsp13	MYBPC1	0.592782
Nsp5	TNFRSF21	0.592343
Nsp15	TRIM24	0.592197
Nsp13	RP2	0.591855
Nsp13	SETD3	0.591334
ORF7b	CHRNA2	0.591173
N	MCPH1	0.590918
Nsp13	C14orf93	0.590742
N	ZC3H15	0.590454
N	TRIM32	0.590359
Nsp13	PPM1D	0.590302
Nsp7	UBE2E1	0.589674
ORF7b	DNASE2B	0.589668
Nsp13	REPS1	0.589516
Nsp6	METTL9	0.589274
ORF7b	FZD3	0.589033
Nsp4	INSIG2	0.588945
Nsp15	UBA3	0.588828
Nsp13	LCP1	0.588638
Nsp1	EML4	0.588512
Nsp15	ARHGAP35	0.58836
ORF7b	TSPAN3	0.588272
Nsp1	IFT57	0.58825
Nsp14	GTF2A2	0.587888
Nsp13	NLRP2	0.587669
N	FBXW11	0.587546
ORF10	SMAD3	0.587209
N	APPBP2	0.587177
Nsp1	SEC24B	0.587035
N	IDI1	0.586588
Nsp13	SEC24B	0.586436
N	QRICH1	0.58616
Nsp1	THUMPD1	0.585947
ORF7b	ADRB1	0.585779
Nsp1	AIDA	0.585771
Nsp7	ARHGAP35	0.585231
Nsp13	ZBTB1	0.58459
Nsp13	CDK8	0.583669
Nsp13	CDC42BPA	0.58338
Nsp9	CNKSR2	0.583253
Nsp13	FBXL7	0.582856
Nsp13	ZNF652	0.582735
Nsp3	PPP1CB	0.582547
Nsp13	ATP6V1A	0.582332
Nsp15	GTF2E2	0.582267
Nsp16	PPP1CB	0.58187
Nsp15	STK17B	0.58171
Nsp15	PPP5C	0.58152
Nsp13	WWC1	0.581252
Nsp13	ZCCHC2	0.580918
Nsp12	NSMAF	0.580778
Nsp4	CERK	0.580549
N	KANK2	0.580342
Nsp7	HDAC1	0.580281
ORF6	METTL9	0.580186
Nsp16	TFB2M	0.58012
Nsp13	TULP4	0.579863
Nsp7	WDR26	0.579662
Nsp12	UBE2J1	0.579527
Nsp13	PTPN9	0.579344
Nsp15	DBI	0.578803
ORF8	IDH1	0.57875
Nsp13	NSMAF	0.578678
N	CBLL1	0.578615
Nsp1	DBI	0.577492
Nsp12	CAP2	0.577458
Nsp8	ACTR6	0.577281
ORF8	SLC39A6	0.577169
Nsp12	TMED5	0.577114
Nsp15	UBQLN2	0.576984
Nsp13	ZCCHC4	0.576643
Nsp4	STX10	0.576455
Nsp1	KAT8	0.576147
ORF7b	TSPAN8	0.576116
Nsp2	CYTH1	0.575989
S	SAR1B	0.575958
Nsp13	ZBBX	0.57586
N	TRIM24	0.575675
Nsp13	LNPEP	0.575157
S	SDC4	0.574767
Nsp16	ANP32E	0.574121
Nsp13	FBXO9	0.573946
Nsp14	GTF2E2	0.573864
Nsp4	DLG2	0.573634
Nsp9	MBD1	0.573595
Nsp1	SEC24A	0.573563
Nsp15	PNMA1	0.573412
ORF7b	FZD5	0.573407
Nsp13	TRIM32	0.572877
Nsp8	REXO2	0.572845
Nsp2	SMAD1	0.572753
Nsp13	CREB3L2	0.572327
Nsp13	PPP4C	0.572044
Nsp13	MLX	0.571973
Nsp15	BARD1	0.57174
S	SMAD3	0.571291
Nsp13	INPP4B	0.571198
Nsp12	REXO2	0.569768
Nsp1	PPP4C	0.569489
S	COG5	0.568962
ORF7b	NIPAL3	0.568786
Nsp12	IQGAP2	0.568751
Nsp13	C1orf115	0.568682
N	EPS8	0.568614
Nsp12	SYTL2	0.568417
Nsp3	PPP4C	0.568287
N	GSK3A	0.568033
Nsp9	APPBP2	0.567922
Nsp15	HSPA13	0.567898
Nsp16	UBE2J1	0.567765
Nsp8	RALB	0.567508
S	LMAN1	0.567285
Nsp13	KLHL29	0.56726
Nsp7	RPA1	0.567191
Nsp13	PATZ1	0.567152
Nsp16	PPP2CB	0.567123
Nsp13	PCGF2	0.566991
N	PPIB	0.56654
Nsp13	BICD2	0.566238
Nsp1	LLGL2	0.565683
Nsp7	PLA2G2A	0.565178
Nsp3	HDAC1	0.564868
Nsp13	CREBZF	0.564475
Nsp4	KDELR3	0.564269
Nsp13	LRRC31	0.56426
Nsp13	SEC14L2	0.564167
Nsp1	CCNG2	0.564139
M	YIPF1	0.563654
N	SSBP3	0.563557
Nsp12	IDH3B	0.563156
N	RNF41	0.563139
Nsp15	MTMR9	0.562904
Nsp15	POLB	0.562864
Nsp13	PPFIBP1	0.56269
Nsp1	POLB	0.562627
Nsp8	SLC25A16	0.562501
Nsp3	PEA15	0.562282
ORF7b	SLC2A11	0.56225
Nsp13	TAOK3	0.562031
Nsp15	TRIM32	0.561181
Nsp1	RCC1L	0.561128
Nsp15	ASH2L	0.561033
Nsp8	CAPZA2	0.560822
N	AAGAB	0.560729
Nsp6	TMED10	0.560595
N	NFKBIA	0.56022
ORF3a	PSEN1	0.560094
Nsp15	FDFT1	0.559991
N	LRRC31	0.559542
Nsp1	UFC1	0.559358
Nsp13	DCAF15	0.559164
Nsp2	MKLN1	0.557686
Nsp15	MYH10	0.557673
Nsp13	CCNK	0.557615
Nsp5	RNF2	0.557557
Nsp12	TRIM23	0.557483
ORF7b	SLC25A37	0.557464
N	GBF1	0.557207
Nsp8	CAND1	0.556999
M	CD63	0.556968
Nsp16	IDI1	0.556924
Nsp13	LYRM9	0.556822
N	PHLPP1	0.556771
Nsp5	BARD1	0.556489
ORF7b	BAMBI	0.556383
Nsp15	YAP1	0.556134
Nsp13	NDUFS2	0.555725
Nsp13	UBA3	0.555636
Nsp3	ASH2L	0.555567
ORF7b	ZNF350	0.555362
Nsp4	TMED10	0.555049
Nsp15	STK39	0.554755
N	KLHL29	0.554736
Nsp13	CAPZA2	0.554542
Nsp12	INTS8	0.552901
Nsp13	TARBP1	0.552873
N	ATXN2	0.552774
Nsp8	DNAJC10	0.552062
Nsp13	TTC12	0.551908
ORF7a	MTM1	0.55189
Nsp5	TNFRSF10D	0.550466
N	CYTH1	0.550068
Nsp1	ADPRM	0.550031
N	DBI	0.550017
Nsp1	MKLN1	0.549836
Nsp13	MAPK6	0.549694
Nsp13	DENND1B	0.549598
Nsp13	EFHC2	0.549269
Nsp15	RDX	0.548912
Nsp15	ARF4	0.5488
Nsp15	KAT8	0.548675
Nsp6	SSR2	0.548666
N	PGM3	0.548354
ORF7b	PIK3IP1	0.548239
M	TMED10	0.54807
Nsp13	CAB39L	0.547985
N	MAK	0.547805
Nsp16	PAFAH1B2	0.547495
Nsp14	TSPAN3	0.54732
N	GOLPH3	0.547179
Nsp15	PPM1D	0.547026
Nsp2	UBA3	0.546564
M	TSPAN9	0.5463
Nsp12	APPBP2	0.546289
Nsp15	WDR26	0.546254
Nsp1	GAS2	0.545714
Nsp15	RNF14	0.544367
Nsp13	APPBP2	0.544286
Nsp13	GREB1	0.543668
N	THRAP3	0.543474
Nsp12	ARHGAP35	0.543388
Nsp16	PCGF2	0.543007
ORF7b	SLC25A20	0.54271
ORF7b	ADRA2A	0.542673
N	CAND1	0.542672
N	DOCK4	0.542667
N	CCDC93	0.542395
Nsp12	NDUFS2	0.541821
Nsp13	BMPR1B	0.541304
N	GPATCH2	0.541003
Nsp1	SCAI	0.540609
Nsp15	ELL2	0.540402
ORF3a	ERLIN2	0.539984
N	NSMAF	0.539877
Nsp13	PKN2	0.539791
Nsp1	DYM	0.539389
N	PTBP2	0.539282
Nsp13	CHKA	0.539274
Nsp15	SEC14L2	0.539047
Nsp8	DERL1	0.538402
Nsp12	SH3GLB2	0.5383
Nsp13	COBL	0.538027
Nsp13	PRDM4	0.537349
Nsp15	STMN4	0.537113
Nsp15	SEC24B	0.537043
Nsp1	CCNK	0.537023
Nsp13	YARS2	0.536932
Nsp8	ACADL	0.536699
Nsp13	KLHL36	0.536235
ORF7b	SAT1	0.536224
Nsp6	TMEM38B	0.535472
Nsp9	REPS1	0.535237
Nsp13	KIAA0753	0.534494
Nsp9	ABLIM3	0.534357
N	SEC24A	0.534351
Nsp13	MAK	0.534105
ORF8	ARL1	0.533957
N	AIP	0.533919
Nsp13	MCPH1	0.533814
M	ERLIN2	0.533415
Nsp14	BAMBI	0.533354
Nsp13	USO1	0.533255
Nsp2	SAT1	0.533238
Nsp8	RAB3B	0.533116
Nsp15	FBXO9	0.533014
N	ATG3	0.53271
N	YWHAQ	0.532619
Nsp8	SLC25A14	0.532306
ORF7b	EMP2	0.532002
Nsp13	SYTL2	0.531422
M	TSPAN3	0.531358
Nsp4	ERLIN2	0.531339
ORF6	BARD1	0.531159
Nsp9	RCC1L	0.531108
Nsp13	NDRG1	0.530947
Nsp13	EYA3	0.53077
Nsp1	PARVA	0.530725
ORF3a	EPM2A	0.530652
N	ZCCHC4	0.530465
Nsp13	CBFA2T2	0.530443
Nsp3	DDB2	0.530171
Nsp8	SLC25A37	0.529972
Nsp13	MYRIP	0.529882
Nsp2	MCPH1	0.529848
Nsp8	ATP6V1A	0.529321
Nsp13	FNBP1L	0.52913
N	CDC42BPA	0.528726
ORF3a	SLC50A1	0.528297
Nsp15	MORC3	0.528248
Nsp15	BMPR1B	0.528223
Nsp1	SSX2IP	0.528116
Nsp15	SF3B2	0.528021
Nsp10	PLA2G2A	0.527947
Nsp3	BABAM1	0.52744
Nsp1	GRB2	0.527108
Nsp4	NPC1	0.526935
Nsp7	SIRT5	0.526895
Nsp13	THAP9	0.526823
Nsp15	PARVA	0.526489
ORF8	BRDT	0.525785
Nsp13	REPS2	0.525737
N	FDFT1	0.525623
Nsp13	CYTH1	0.525528
Nsp13	SCAI	0.525393
Nsp13	SIRT5	0.524997
Nsp1	KIF5B	0.52452
Nsp13	YWHAQ	0.524116
N	ZBTB1	0.523944
ORF8	PDE5A	0.523609
Nsp1	INTS8	0.523583
Nsp16	HDAC1	0.523421
N	THUMPD1	0.523349
Nsp12	KIF3C	0.523337
Nsp3	POLB	0.523131
Nsp12	CADPS2	0.523022
Nsp15	PPP4C	0.522955
Nsp12	TMED10	0.522877
Nsp12	ARPC1A	0.522861
Nsp13	EDEM3	0.522809
Nsp13	PICALM	0.52276
N	RREB1	0.522309
Nsp15	WDR41	0.522251
ORF6	CCDC81	0.521725
Nsp13	GARNL3	0.521545
Nsp7	SMAD1	0.521294
ORF7b	TMPRSS11E	0.521178
Nsp3	AKT2	0.520831
N	KDM5A	0.520827
Nsp4	DLG3	0.520338
N	STMN4	0.520243
N	PRKAA1	0.519972
N	GRK5	0.519891
Nsp12	TRAPPC11	0.519622
Nsp13	DLG2	0.519362
Nsp12	NUP107	0.518902
ORF7b	SMAD3	0.518887
Nsp1	REPS1	0.518679
Nsp16	GRB2	0.518329
E	SLC25A17	0.518043
N	STK3	0.517888
Nsp13	SHC3	0.517871
ORF7b	CRISP3	0.517782
Nsp15	TRIM33	0.517519
Nsp15	SART3	0.517297
Nsp15	KIF5B	0.517259
Nsp1	TSR2	0.517192
N	TAOK3	0.516873
N	THRB	0.516604
Nsp15	RBBP5	0.516524
Nsp12	GTF2E2	0.516217
Nsp13	SWAP70	0.516087
N	USP8	0.515762
Nsp16	ASH2L	0.515557
N	FAM107A	0.515416
ORF3a	EMP2	0.515348
Nsp1	GRHL2	0.514573
ORF3a	PEX13	0.514527
Nsp4	ARF4	0.514516
N	SETBP1	0.514283
Nsp6	ATP8A1	0.514259
Nsp3	SART3	0.514202
Nsp13	R3HCC1L	0.514196
Nsp16	GNMT	0.513702
Nsp13	TDP1	0.513693
Nsp15	UBE2D1	0.513651
Nsp15	REPS1	0.513257
Nsp13	NRDC	0.513105
Nsp12	PICALM	0.512522
Nsp13	CBLL1	0.51247
ORF7a	SSR3	0.512329
Nsp15	ARL1	0.512115
ORF7b	TSPAN9	0.511951
Nsp2	UBE2J1	0.511699
N	ZMYND11	0.511636
Nsp13	FAM110B	0.511527
N	CBFA2T2	0.51126
Nsp13	LIMCH1	0.511
Nsp14	WWP1	0.510739
N	NUP98	0.510722
Nsp1	ORC5	0.510599
Nsp15	NOVA1	0.510429
Nsp15	AAGAB	0.510316
ORF7b	PLA2G2A	0.509543
Nsp15	PCGF2	0.509517
ORF8	PDE9A	0.508877
Nsp6	PIGN	0.508855
Nsp12	EFCAB11	0.508843
Nsp13	TRAPPC11	0.508702
Nsp1	MCPH1	0.507308
Nsp13	DLG3	0.506967
N	OSGEP	0.506947
Nsp14	RPA1	0.506935
Nsp6	REEP1	0.506506
Nsp15	APPBP2	0.50635
Nsp3	ARPC1A	0.506231
Nsp16	MORC3	0.506157
Nsp12	RGS10	0.505628
N	ORC5	0.505448
S	PEX13	0.505184
Nsp13	PRKD1	0.505019
Nsp12	SETD3	0.5048
Nsp2	PPP2CB	0.504751
Nsp9	KL	0.50462
N	PDE9A	0.504492
Nsp12	FBXW11	0.504462
Nsp13	UFC1	0.504398
Nsp2	KLHL36	0.504284
Nsp13	ZFYVE16	0.504036
Nsp13	LONRF1	0.504032
Nsp7	SESN1	0.503853
Nsp6	LMAN1	0.503793
ORF8	DPP4	0.503713
N	BCLAF1	0.503324
Nsp13	CTNNA3	0.50318
Nsp12	BTRC	0.503017
Nsp15	GADD45G	0.502639
Nsp13	DEPTOR	0.502607
Nsp15	MAPK4	0.502377
Nsp8	RNF2	0.501982
Nsp15	ARHGEF10	0.501925
Nsp7	ASH2L	0.501375
Nsp13	NAB1	0.501225
N	CTC1	0.501179
ORF3a	YIPF1	0.500964
Nsp15	EPS8	0.500589
Nsp15	PREB	0.500587
Nsp13	MYB	0.500572
Nsp1	EPB41L4B	0.500558
Nsp9	NT5DC3	0.500303
Nsp13	VCL	0.500164
Nsp8	PDE5A	0.500159
Nsp4	TRAPPC11	0.500076
Nsp4	TMEM38B	0.500071
Nsp12	EPB41L4B	0.499991
Nsp13	BTRC	0.499991
S	NPPC	0.49992
Nsp15	EPM2A	0.499909
Nsp13	KCNMA1	0.499881
Nsp2	MCCC2	0.499878
Nsp5	EVC	0.499853
Nsp2	CAMK1G	0.499851
Nsp5	VPS54	0.499851
Nsp13	ENTPD2	0.499848
Nsp3	C19orf73	0.499836
Nsp12	ETFB	0.499833
Nsp5	BICD2	0.499831
Nsp2	NDRG1	0.499823
Nsp1	NINL	0.499823
Nsp2	CAMK1D	0.499822
Nsp13	QPCTL	0.499812
Nsp13	ZNF589	0.499807
Nsp12	BASP1	0.499805
Nsp12	LAT2	0.499805
Nsp2	CREBZF	0.499804
Nsp2	LUZP2	0.499802
Nsp13	SORD	0.499801
Nsp12	THYN1	0.499798
Nsp5	GLE1	0.499795
Nsp13	TSKU	0.499794
Nsp5	OGFR	0.499794
Nsp14	QPCTL	0.499792
Nsp5	DYM	0.49979
Nsp1	FAM184A	0.49979
Nsp5	MAN1A1	0.499787
Nsp12	RGS17	0.499784
Nsp12	ISOC2	0.499783
Nsp2	LRRC75B	0.499781
Nsp2	SPG21	0.49978
Nsp13	LGALS8	0.49978
Nsp5	KLHL36	0.499776
Nsp8	NLRX1	0.499773
Nsp5	TAF6L	0.499772
Nsp10	TBC1D4	0.499772
Nsp5	PPP2R1B	0.499769
Nsp15	LPCAT4	0.499767
Nsp5	NCAPH2	0.499767
Nsp1	TMEM132A	0.499766
Nsp16	ACSM3	0.499765
Nsp5	KLHL35	0.499763
Nsp1	SEMA6A	0.499763
Nsp2	AIDA	0.499762
Nsp5	FAM13C	0.499761
Nsp5	SETD3	0.49976
Nsp5	CAMKK2	0.499759
Nsp8	THAP9	0.499758
Nsp12	SSR2	0.499758
Nsp5	SGPL1	0.499758
Nsp15	ZNF212	0.499756
S	C19orf73	0.499754
Nsp12	IL1RN	0.499754
Nsp16	ICAM3	0.499752
Nsp16	SETD3	0.499752
Nsp2	KLK15	0.499752
Nsp2	MSX2	0.499752
Nsp5	LRRC31	0.499751
Nsp6	ICAM3	0.499749
Nsp2	HLA-DMA	0.499746
Nsp5	NT5DC3	0.499746
ORF3a	PPM1D	0.499742
Nsp5	MTMR9	0.499742
Nsp15	RCC1L	0.499742
Nsp5	C14orf93	0.499738
Nsp13	KLK3	0.499738
N	PDSS2	0.499738
Nsp13	KLK15	0.499738
Nsp13	KLK2	0.499737
Nsp16	LPCAT4	0.499736
Nsp16	PDP1	0.499736
Nsp1	THAP9	0.499735
Nsp6	PDP1	0.499735
Nsp13	MPZL1	0.499735
Nsp5	DHCR24	0.499734
Nsp9	ARHGEF10	0.499733
Nsp1	EPS15	0.499733
Nsp5	UAP1	0.499733
Nsp2	CDC42EP3	0.499732
Nsp13	HLA-DMA	0.499731
Nsp2	NIPSNAP3B	0.49973
Nsp5	PSMD5	0.499726
Nsp15	MGAT2	0.499726
Nsp5	ENTPD2	0.499723
Nsp9	TBC1D4	0.499722
Nsp16	PNPLA2	0.499722
ORF8	POLRMT	0.499721
Nsp4	BLVRA	0.499721
Nsp16	ENTPD2	0.49972
Nsp16	ADPGK	0.499719
Nsp15	TMPRSS11E	0.499718
Nsp5	ATP6V1H	0.499714
Nsp5	NAB1	0.499714
Nsp1	BICD2	0.499713
Nsp2	BASP1	0.499712
Nsp5	HSPA13	0.499712
ORF3a	PDP1	0.499711
ORF8	FAM184A	0.499709
Nsp5	RCC1L	0.499709
Nsp12	MCFD2	0.499707
Nsp5	CDR2L	0.499706
ORF3a	LPCAT4	0.499706
Nsp5	MICU1	0.499706
Nsp13	LAT2	0.499705
Nsp5	SELENBP1	0.499704
Nsp1	DLG3	0.499703
Nsp2	CAP2	0.499701
Nsp14	NNMT	0.499698
Nsp5	CHKA	0.499698
Nsp1	PFKM	0.499696
Nsp10	USO1	0.499696
Nsp5	FICD	0.499696
Nsp5	IRF6	0.499696
ORF3a	ENTPD2	0.499694
Nsp15	QPCTL	0.499691
Nsp2	RGS17	0.499689
Nsp4	KLK15	0.499689
M	PPM1D	0.499689
Nsp4	KLK2	0.499688
Nsp5	TULP3	0.499687
Nsp1	HADHA	0.499687
Nsp1	ADAM7	0.499686
Nsp1	MERTK	0.499686
Nsp5	ORC5	0.499686
Nsp9	TBC1D8	0.499685
ORF8	PLD1	0.499681
Nsp2	FKBP11	0.499681
Nsp5	GCNT1	0.499681
Nsp5	AKAP5	0.49968
Nsp5	SCCPDH	0.49968
Nsp2	TWIST1	0.49968
Nsp15	ZNF589	0.499679
Nsp5	IFT57	0.499679
Nsp1	SCYL3	0.499677
Nsp5	TMPRSS11E	0.499677
Nsp2	ITGB1BP1	0.499676
Nsp1	ACSL3	0.499674
Nsp9	SRGAP3	0.499674
Nsp9	TRPM8	0.499672
N	KLK3	0.499672
Nsp13	RGS17	0.499671
M	FAM13C	0.49967
Nsp16	STYK1	0.49967
Nsp16	INHBB	0.499669
Nsp12	C19orf73	0.499668
Nsp12	PHLDA3	0.499668
Nsp1	PREP	0.499668
Nsp15	TSKU	0.499667
Nsp9	ACAD10	0.499663
Nsp9	PLD1	0.499662
Nsp5	B4GALT1	0.499662
Nsp12	TXLNGY	0.499662
Nsp1	COL9A3	0.499661
Nsp2	SOCS2	0.49966
Nsp13	FKBP11	0.499659
Nsp1	ABLIM3	0.499658
ORF8	NLRX1	0.499658
ORF7a	NLRX1	0.499656
ORF8	ARHGAP6	0.499656
Nsp1	PRKCH	0.499654
ORF8	KIAA0753	0.499654
Nsp5	TFB2M	0.499653
Nsp2	FDX1	0.499652
Nsp10	BICD2	0.499651
Nsp9	TMEM132A	0.499651
Nsp9	ATP1A1	0.49965
M	PDP1	0.49965
Nsp5	QPCTL	0.499648
Nsp1	PRKCA	0.499648
Nsp5	KMT5A	0.499647
Nsp2	RGS10	0.499647
Nsp5	PAK1IP1	0.499647
Nsp1	HSPA1L	0.499646
Nsp1	MAN1A1	0.499645
Nsp13	IGF1	0.499644
Nsp15	NKX3-2	0.499644
Nsp9	INPP5J	0.499643
M	LPCAT4	0.499642
Nsp7	TBC1D4	0.499641
Nsp2	IL1RN	0.499641
Nsp15	IER5	0.499641
Nsp1	PTPRR	0.499638
Nsp8	MTM1	0.499638
Nsp5	STK17B	0.499635
Nsp9	VPS54	0.499635
Nsp9	ARHGAP6	0.499634
Nsp5	FAM110B	0.499634
Nsp9	NLRX1	0.499632
Nsp1	ZNF613	0.499632
Nsp16	ZNF589	0.499632
ORF8	THAP9	0.499632
Nsp1	MTMR2	0.499632
Nsp9	USO1	0.499631
Nsp7	CAND1	0.499628
Nsp1	SH3D21	0.499628
Nsp9	ATP2C2	0.499626
Nsp9	CTNNA2	0.499625
ORF7a	NSMAF	0.499624
Nsp1	KLHL36	0.499623
Nsp12	CARTPT	0.499623
Nsp15	PITX1	0.499621
Nsp5	CCDC86	0.499619
Nsp8	ICAM3	0.499619
Nsp13	IL1RN	0.499619
Nsp7	DGKH	0.499618
Nsp16	TSKU	0.499618
Nsp2	EFCAB11	0.499616
Nsp13	IFT27	0.499616
M	ADPGK	0.499615
Nsp5	PNMA1	0.499615
Nsp8	LRRC31	0.499615
Nsp16	PNMA1	0.499615
Nsp1	CLGN	0.499613
Nsp1	FNBP1L	0.499612
Nsp1	ACSM3	0.499612
Nsp1	PPM1D	0.499612
Nsp2	SELENOF	0.499612
Nsp15	CALU	0.499611
Nsp8	PRKAA2	0.499611
Nsp7	POLR2B	0.499611
Nsp16	PSMD8	0.49961
Nsp1	CROT	0.49961
ORF8	KANK2	0.499609
Nsp9	THAP9	0.499608
Nsp1	NET1	0.499608
Nsp15	TFPI	0.499607
Nsp5	CCNG2	0.499607
Nsp1	ENC1	0.499607
Nsp9	NSMAF	0.499607
Nsp1	ACSM1	0.499606
M	HSPA13	0.499606
Nsp5	RP2	0.499605
Nsp1	MTM1	0.499605
Nsp8	LPCAT4	0.499604
Nsp5	PSMD8	0.499604
Nsp2	NTS	0.499603
ORF8	BICD2	0.499603
Nsp5	CAB39L	0.499602
Nsp9	TAOK3	0.499601
Nsp1	CAMKK2	0.499601
Nsp8	GRB14	0.499601
Nsp1	SGPL1	0.499599
Nsp1	FAM13C	0.499598
Nsp1	TRIM45	0.499598
Nsp9	HMGCR	0.499598
Nsp15	BLVRA	0.499598
Nsp5	SPDEF	0.499597
Nsp8	ALDH1A3	0.499597
Nsp7	FAM184A	0.499596
Nsp1	SWAP70	0.499594
Nsp1	MCCC2	0.499593
Nsp5	IER5	0.499593
Nsp16	IER5	0.499592
Nsp1	IL1R1	0.499591
Nsp1	TRIM23	0.499591
Nsp5	PEX10	0.49959
Nsp13	SAT1	0.499589
Nsp7	TEX2	0.499587
Nsp5	APOF	0.499587
Nsp5	EPM2A	0.499587
Nsp6	CAB39L	0.499585
Nsp5	MAPRE2	0.499584
Nsp1	EYA3	0.499584
Nsp15	HOXB13	0.499583
Nsp15	PMEPA1	0.499583
Nsp6	NKX3-2	0.499581
Nsp1	ICAM3	0.499581
Nsp1	RALGPS1	0.499581
Nsp13	NTS	0.49958
ORF8	MARK1	0.499579
Nsp7	SRGAP3	0.499578
Nsp1	ZKSCAN3	0.499578
Nsp6	IER5	0.499576
Nsp2	MCFD2	0.499573
Nsp5	HS3ST1	0.499573
Nsp7	PLD1	0.499572
Nsp5	LRRC75B	0.49957
Nsp8	DDC	0.499569
Nsp13	MTMR12	0.499569
Nsp15	RSU1	0.499569
Nsp5	SPG21	0.499567
M	ORC5	0.499567
M	ACAD8	0.499567
Nsp14	IL1RN	0.499565
Nsp1	GRB14	0.499565
Nsp5	AAGAB	0.499564
Nsp1	LPCAT4	0.499564
ORF6	ARHGEF40	0.499563
Nsp5	GAS2	0.499563
Nsp15	MSX2	0.499562
Nsp1	PDP1	0.499561
ORF8	PRKG2	0.499561
Nsp1	GSR	0.499561
Nsp16	CRYM	0.499561
Nsp1	C14orf93	0.49956
ORF8	SNRK	0.49956
Nsp15	MPZL1	0.49956
ORF6	SYNM	0.499559
Nsp6	LRRC75B	0.499557
Nsp1	ALDH1A3	0.499556
Nsp5	UQCC1	0.499555
Nsp16	AAGAB	0.499555
Nsp12	SPDEF	0.499555
Nsp6	GLOD4	0.499554
Nsp1	IMPDH1	0.499554
Nsp15	KLK15	0.499554
Nsp15	KLK2	0.499553
Nsp1	DHCR24	0.499552
M	FECH	0.499552
Nsp5	GOLPH3	0.499552
ORF8	HSD17B4	0.499552
ORF3a	NKX3-2	0.499552
Nsp9	MARK1	0.499551
Nsp5	AP1AR	0.499551
Nsp5	MLX	0.499551
Nsp14	PTRH2	0.49955
E	FAM184A	0.49955
Nsp5	THG1L	0.49955
ORF8	WDR91	0.499549
Nsp15	HLA-DMA	0.499549
Nsp2	FAM107A	0.499549
Nsp1	CREB3L2	0.499548
N	RAB27A	0.499547
Nsp5	BLVRA	0.499547
Nsp13	MCFD2	0.499547
N	RAB27B	0.499547
Nsp4	IL1RN	0.499546
Nsp1	AMIGO2	0.499546
Nsp6	TFPI	0.499546
N	RAB3B	0.499545
Nsp9	GCFC2	0.499544
Nsp1	FRK	0.499544
Nsp9	RNF43	0.499544
ORF8	LRRFIP2	0.499543
Nsp1	NOVA1	0.499543
Nsp16	BLVRA	0.499543
N	RAB28	0.499542
ORF7b	EXPH5	0.499541
Nsp16	THG1L	0.49954
ORF7b	MYH10	0.49954
M	SERPINI1	0.499539
Nsp5	GNMT	0.499539
Nsp9	DPP4	0.499537
Nsp15	CDC42EP3	0.499537
Nsp5	NAT1	0.499536
ORF10	SCN8A	0.499536
ORF10	MYH10	0.499536
Nsp5	GTF2E2	0.499535
ORF8	PREP	0.499535
ORF7b	MICAL2	0.499535
Nsp9	HADHA	0.499534
ORF8	TTC12	0.499534
Nsp1	CSAD	0.499534
Nsp1	ZNF212	0.499533
Nsp1	TMPRSS2	0.499533
ORF10	EXPH5	0.499533
ORF8	CNNM3	0.499533
ORF7b	DOCK4	0.499532
Nsp9	ADAM7	0.499532
Nsp7	INTS8	0.499531
Nsp10	KLHL36	0.499531
M	PDSS2	0.49953
Nsp1	DDC	0.499528
Nsp9	SLC26A2	0.499526
Nsp15	QDPR	0.499525
ORF8	GLE1	0.499524
Nsp10	CROT	0.499524
ORF3a	LRRC75B	0.499524
M	AZI2	0.499523
Nsp5	SSR1	0.499523
ORF10	MICAL2	0.499522
Nsp9	COLEC12	0.499521
Nsp1	PACSIN2	0.499521
ORF6	NINL	0.499519
ORF8	PRMT7	0.499517
Nsp9	SLC15A2	0.499517
ORF8	OGFR	0.499517
Nsp2	C19orf73	0.499517
Nsp15	TMEM106C	0.499517
Nsp9	GOLGA5	0.499516
Nsp9	HSD17B4	0.499515
Nsp7	COPB1	0.499515
ORF10	MYLK	0.499515
ORF8	ABLIM3	0.499515
ORF10	DOCK4	0.499514
Nsp1	CAMK1G	0.499514
Nsp9	LRRFIP2	0.499513
Nsp5	RSU1	0.499513
Nsp2	PHLDA3	0.499513
ORF3a	GLOD4	0.499513
Nsp15	LAT2	0.499513
ORF10	GREB1	0.499512
Nsp1	YARS2	0.499512
Nsp2	TXLNGY	0.49951
Nsp9	ACSL3	0.499508
Nsp15	SOX14	0.499508
Nsp1	NDUFV1	0.499507
N	RALB	0.499506
ORF7a	DYM	0.499506
Nsp1	NDUFS2	0.499506
M	ZNF589	0.499505
Nsp1	SELENBP1	0.499505
Nsp7	EDEM3	0.499504
E	KL	0.499504
Nsp9	FBXO42	0.499503
Nsp7	NUP107	0.499501
Nsp1	PIK3R3	0.4995
ORF6	IRS2	0.499499
Nsp9	PREP	0.499498
Nsp7	NSMAF	0.499497
Nsp1	CLUL1	0.499497
Nsp5	NNMT	0.499497
Nsp9	ATG7	0.499496
ORF10	SI	0.499496
ORF8	DCAF6	0.499495
ORF10	GBF1	0.499494
ORF6	ZMYM2	0.499493
ORF8	PTPRR	0.499493
Nsp5	HPGD	0.499493
Nsp9	GLE1	0.499493
Nsp14	GADD45G	0.499492
Nsp13	C19orf73	0.499492
E	PPFIBP1	0.499492
Nsp15	BASP1	0.499491
Nsp5	CEBPD	0.499491
Nsp7	PRKD1	0.499491
Nsp1	CHKA	0.499491
Nsp13	NDP	0.49949
Nsp7	THAP9	0.499489
Nsp16	KLK3	0.499488
Nsp16	KLK15	0.499488
Nsp16	KLK2	0.499488
ORF8	MAP9	0.499487
ORF3a	TPM1	0.499487
ORF3a	THG1L	0.499487
ORF8	CCDC81	0.499486
Nsp8	DEPTOR	0.499486
Nsp6	MPZL1	0.499486
Nsp5	ETFB	0.499485
Nsp9	PATZ1	0.499485
Nsp9	PRMT7	0.499485
Nsp2	NPPC	0.499485
ORF7b	LTN1	0.499484
Nsp16	HLA-DMA	0.499483
Nsp9	OGFR	0.499482
ORF6	TBC1D4	0.499482
Nsp5	HLA-DMA	0.499481
ORF10	AKAP12	0.49948
Nsp1	ZC2HC1C	0.499479
Nsp16	ETFB	0.499479
Nsp1	MGAT2	0.499479
Nsp9	PRKCH	0.499479
Nsp1	CSNK1G3	0.499479
Nsp5	RFXANK	0.499478
Nsp6	NNMT	0.499478
Nsp13	INSL5	0.499477
Nsp5	CDC42EP3	0.499477
Nsp16	RFXANK	0.499477
Nsp2	CDK2AP2	0.499476
Nsp7	OSBPL8	0.499476
ORF8	CCDC93	0.499476
Nsp6	KLK3	0.499476
Nsp6	KLK2	0.499476
Nsp6	KLK15	0.499476
Nsp9	DYM	0.499475
Nsp5	ERP29	0.499475
Nsp5	EAF2	0.499475
E	EPHA1	0.499474
Nsp7	MANBA	0.499474
E	NLRX1	0.499474
Nsp16	ERP29	0.499473
Nsp1	ACADL	0.499473
ORF8	TAF6L	0.499472
ORF7b	CDC42BPA	0.499472
Nsp7	DLG2	0.499472
Nsp6	HLA-DMA	0.499471
ORF10	LTN1	0.499471
Nsp15	HOXB6	0.499471
ORF8	DTNB	0.499471
ORF8	KLHL36	0.499471
Nsp15	RAB27A	0.49947
Nsp15	RAB27B	0.49947
Nsp15	RAB3B	0.49947
Nsp15	RAB28	0.499469
N	FDX1	0.499468
Nsp7	ARHGEF26	0.499468
Nsp15	DNAJB9	0.499467
Nsp7	AGO4	0.499466
Nsp8	NDRG1	0.499466
Nsp15	GADD45GIP1	0.499466
Nsp5	QDPR	0.499463
ORF10	CDC42BPA	0.499463
Nsp1	ABHD2	0.499462
Nsp1	ACAD8	0.499461
M	CCNG2	0.49946
Nsp9	SLCO2A1	0.49946
ORF10	PHLPP1	0.49946
Nsp9	CHML	0.49946
ORF6	SASH1	0.49946
ORF8	MBD1	0.499459
ORF7b	PIK3C2A	0.499458
ORF8	NCAPH2	0.499457
N	IL1RN	0.499457
Nsp9	HSPA1L	0.499457
Nsp8	CAMK1D	0.499457
ORF6	CAND1	0.499456
Nsp5	NIPSNAP3B	0.499456
Nsp13	NPPC	0.499456
Nsp1	TMPRSS11E	0.499455
Nsp7	KANK2	0.499455
ORF7b	RIMS1	0.499454
ORF8	SCAI	0.499453
Nsp15	RGS17	0.499452
Nsp16	NIPSNAP3B	0.499452
ORF8	CROT	0.499452
Nsp6	CDC42EP3	0.499451
Nsp9	MTMR2	0.499451
Nsp6	SPINT2	0.499451
Nsp1	SMPD2	0.49945
ORF10	RREB1	0.499449
ORF10	RIMS1	0.499449
M	NKX3-2	0.499449
Nsp9	MAP9	0.499448
Nsp1	STYK1	0.499448
ORF8	NET1	0.499447
ORF6	POLRMT	0.499446
ORF8	ENC1	0.499446
ORF7a	ENC1	0.499446
Nsp2	CARTPT	0.499445
M	IER5	0.499445
E	BBX	0.499445
ORF10	KDM5A	0.499444
ORF6	DGKH	0.499443
ORF10	PIK3C2A	0.499443
Nsp9	CCDC93	0.499443
Nsp1	PICK1	0.499443
ORF6	PER3	0.499442
ORF6	IGSF3	0.499442
ORF8	GRK5	0.499442
ORF3a	NNMT	0.499442
ORF8	ACSM1	0.499442
ORF3a	KLK15	0.499441
ORF3a	KLK2	0.49944
ORF7b	TARBP1	0.49944
ORF8	CAMKK2	0.49944
Nsp1	INHBB	0.49944
Nsp8	STK17B	0.49944
ORF7a	KLHL35	0.499439
Nsp2	CDK2AP1	0.499439
Nsp9	PDE9A	0.499439
Nsp5	BCAP29	0.499439
Nsp12	CAMK2N1	0.499438
Nsp1	ABHD18	0.499436
Nsp9	DTNB	0.499436
Nsp9	TAF6L	0.499436
Nsp1	SERPINI1	0.499435
M	APOF	0.499434
ORF3a	HLA-DMA	0.499433
Nsp9	KLHL36	0.499433
E	LARS2	0.499432
ORF6	MPHOSPH9	0.499432
Nsp15	FKBP11	0.499432
ORF8	FAM13C	0.499431
ORF6	PTPN21	0.499431
Nsp9	SSX2IP	0.499431
Nsp13	ATP6V1G1	0.499429
ORF10	TARBP1	0.499428
Nsp15	TWIST1	0.499427
ORF6	ZCCHC2	0.499426
Nsp15	RALB	0.499424
Nsp7	OSBP	0.499424
N	EFCAB11	0.499424
Nsp14	C19orf73	0.499424
ORF10	ADGRB2	0.499424
Nsp1	STAC	0.499423
ORF7b	SETBP1	0.499423
ORF7a	TRIM23	0.499422
ORF10	LAMC1	0.499421
E	HMGCR	0.499421
ORF6	FAM184A	0.49942
Nsp5	BASP1	0.49942
ORF7b	IQGAP2	0.49942
Nsp9	FAM111A	0.49942
Nsp9	PPM1D	0.49942
Nsp8	NANS	0.499419
E	VLDLR	0.499418
Nsp9	SCAI	0.499417
Nsp9	CBFA2T2	0.499417
Nsp9	ATP6V1A	0.499417
Nsp9	CROT	0.499416
Nsp9	BCHE	0.499416
Nsp7	PFKM	0.499416
ORF8	PRKAA1	0.499415
Nsp13	CARTPT	0.499415
M	LRRC75B	0.499415
Nsp9	GALNT10	0.499414
M	HS3ST1	0.499413
ORF10	SETBP1	0.499412
ORF8	LRRC31	0.499412
Nsp9	MTM1	0.499411
Nsp9	NET1	0.499411
Nsp9	GLS2	0.499411
Nsp5	TMED5	0.49941
ORF10	SYNM	0.499409
Nsp9	ZMYND11	0.499409
Nsp8	PNMA1	0.499409
Nsp5	PAFAH1B2	0.499409
Nsp1	TFB2M	0.499409
M	OSR2	0.499408
ORF8	ICAM3	0.499408
Nsp1	PAK1IP1	0.499407
Nsp1	OLA1	0.499407
Nsp9	ENC1	0.499407
Nsp1	QPCTL	0.499407
Nsp15	IGF1	0.499405
ORF8	PRKAA2	0.499405
ORF10	ABCC1	0.499404
Nsp1	CAMK1D	0.499404
ORF6	LRIG1	0.499403
ORF10	SYNJ1	0.499402
ORF10	GLI3	0.499402
Nsp9	CAMKK2	0.499402
Nsp9	GRK5	0.499401
E	MYRIP	0.499401
Nsp9	SETD3	0.499401
Nsp15	MRPS18A	0.499401
Nsp7	LONRF1	0.4994
Nsp9	ACSM1	0.4994
ORF8	RALGPS1	0.4994
ORF8	NT5DC3	0.499399
Nsp4	C19orf73	0.499398
ORF10	IQGAP2	0.499398
Nsp7	PRKG2	0.499397
Nsp9	KLHL35	0.499397
Nsp2	TIMM10B	0.499396
Nsp9	SHC3	0.499396
Nsp9	FAM13C	0.499395
Nsp9	ME2	0.499394
ORF10	ARHGEF40	0.499394
ORF7b	ARHGAP35	0.499394
Nsp5	TPD52	0.499394
ORF8	MTMR9	0.499394
ORF7b	NCAPD3	0.499393
ORF10	ZFYVE16	0.499393
ORF10	COL5A2	0.499393
ORF8	PDP1	0.499392
Nsp9	SGPL1	0.49939
E	MAP7D1	0.49939
Nsp5	RAB28	0.499389
ORF8	C14orf93	0.499388
Nsp16	RAB28	0.499388
Nsp16	RAB27B	0.499388
Nsp16	RAB27A	0.499388
Nsp16	RAB3B	0.499388
Nsp1	STK17B	0.499387
Nsp5	RAB27A	0.499387
ORF8	CSGALNACT1	0.499387
Nsp5	RAB27B	0.499387
Nsp9	KLHL12	0.499387
ORF7a	PDP1	0.499386
Nsp8	SPDEF	0.499386
Nsp2	PRR15L	0.499386
M	AP1AR	0.499386
ORF6	SRGAP3	0.499386
Nsp9	GRAMD4	0.499385
E	BICD2	0.499385
ORF7b	BAZ1B	0.499385
ORF8	MAOA	0.499384
Nsp9	FUT8	0.499384
ORF7b	MCPH1	0.499384
Nsp7	APBA2	0.499384
M	BLVRA	0.499383
Nsp1	ZNF589	0.499383
ORF8	GRB14	0.499383
M	THG1L	0.499381
ORF10	NCAPD3	0.49938
E	CLCN3	0.49938
ORF8	LPCAT4	0.49938
Nsp7	MTMR12	0.49938
Nsp1	FAM110B	0.499379
Nsp9	MCCC2	0.499379
Nsp1	UROD	0.499379
ORF10	MAGI1	0.499377
ORF3a	SOX14	0.499377
Nsp15	RGS10	0.499375
Nsp9	NXPE3	0.499375
ORF7b	ARAP1	0.499374
Nsp9	PRKAA1	0.499374
ORF8	CORO2A	0.499373
E	ZNF839	0.499373
Nsp9	SLC22A1	0.499372
ORF10	ARHGAP35	0.499371
ORF7b	PDS5B	0.499371
ORF8	DHCR24	0.49937
ORF10	BAZ1B	0.49937
ORF8	CYP11A1	0.499369
Nsp9	SPTLC3	0.499368
Nsp8	IER5	0.499368
Nsp9	LRRC31	0.499367
M	TPM1	0.499366
Nsp9	RALGPS1	0.499366
Nsp7	ACSL3	0.499365
ORF10	ABCC5	0.499363
Nsp9	ICAM3	0.499363
Nsp15	RLN1	0.499362
ORF8	PFKFB2	0.499362
ORF10	ARAP1	0.499361
Nsp1	SORD	0.49936
Nsp8	LGALS8	0.499358
ORF6	PHF8	0.499358
ORF10	PDS5B	0.499358
ORF6	KL	0.499357
Nsp7	TTC12	0.499357
Nsp1	TSKU	0.499356
ORF8	SLC2A11	0.499354
Nsp9	MTMR9	0.499353
ORF8	ZCCHC4	0.499353
ORF6	TLL1	0.499353
Nsp15	IL1RN	0.499353
Nsp6	RGS17	0.499352
Nsp9	SLC16A2	0.499351
ORF8	PSMD5	0.499351
ORF6	CNKSR2	0.49935
ORF7a	PSMD5	0.499349
Nsp1	GNAI1	0.499348
Nsp1	CREBZF	0.499348
ORF6	SEMA6A	0.499348
ORF8	PNPLA2	0.499347
Nsp9	CSGALNACT1	0.499346
ORF6	PPFIBP1	0.499346
Nsp5	ISOC2	0.499346
Nsp9	PDP1	0.499345
Nsp9	CERK	0.499345
Nsp7	APBB1	0.499345
ORF8	ADPGK	0.499345
Nsp9	GRB14	0.499345
Nsp16	FKBP11	0.499345
ORF7b	NINL	0.499344
M	HUS1	0.499344
Nsp16	ISOC2	0.499344
Nsp9	C14orf93	0.499344
Nsp5	ITGB1BP1	0.499344
Nsp16	LIN7B	0.499342
Nsp9	SLC16A6	0.499341
Nsp7	GLE1	0.499341
Nsp16	TWIST1	0.499341
ORF8	ENTPD2	0.499341
ORF8	ZNF212	0.49934
Nsp1	LUZP2	0.49934
Nsp9	MAOA	0.49934
ORF8	TMPRSS2	0.499339
Nsp9	LPCAT4	0.499339
Nsp5	RALB	0.499338
Nsp16	ITGB1BP1	0.499337
Nsp7	PRMT7	0.499337
ORF7b	ARHGEF10	0.499336
Nsp16	RALB	0.499336
Nsp5	HEBP2	0.499335
ORF10	NINL	0.499335
ORF7b	ZMYM2	0.499335
ORF8	FBXL7	0.499333
Nsp1	LMAN2L	0.499332
ORF6	EVC	0.499332
ORF8	STK3	0.499332
Nsp8	SPG21	0.499332
ORF8	NAB1	0.499332
Nsp9	CORO2A	0.499329
Nsp7	ABLIM3	0.499328
Nsp9	CYP4F8	0.499328
Nsp9	AMIGO2	0.499326
Nsp9	DHCR24	0.499326
Nsp9	CYP11A1	0.499325
ORF6	NLRX1	0.499325
Nsp9	IMPDH1	0.499325
Nsp6	RALB	0.499324
ORF8	ATP6V1H	0.499324
Nsp9	UAP1	0.499323
ORF10	ZMYM2	0.499323
Nsp8	GAS2	0.499322
ORF7a	ADRB1	0.499322
ORF10	ARHGEF10	0.499322
ORF6	KANSL1L	0.499321
ORF7b	IRS2	0.499319
Nsp9	ALDH1A3	0.499319
E	SLC26A2	0.499319
ORF6	ARHGAP6	0.499319
ORF8	AKT2	0.499319
ORF8	ADRB1	0.499319
Nsp16	IGF1	0.499319
ORF7a	ATP6V1H	0.499318
M	MSX2	0.499318
Nsp5	TNFAIP8	0.499317
Nsp5	TSR2	0.499317
Nsp15	EFCAB11	0.499316
Nsp16	TNFAIP8	0.499315
ORF10	ABCC4	0.499315
Nsp1	NKX3-2	0.499314
ORF8	HSPA13	0.499314
M	NNMT	0.499313
Nsp5	MRPS18A	0.499313
Nsp9	PFKFB2	0.499313
ORF8	CAMK1G	0.499313
Nsp5	MEAF6	0.499313
Nsp16	SOCS2	0.499313
ORF6	KIF5B	0.499312
ORF6	KIAA0753	0.499311
E	HSD17B4	0.499311
Nsp16	RAC3	0.499311
Nsp7	DYM	0.499311
Nsp9	FRK	0.49931
Nsp1	IER5	0.499309
Nsp15	SELENOF	0.499309
ORF10	IRS2	0.499309
ORF8	SELENBP1	0.499309
M	KLK3	0.499308
M	KLK15	0.499308
M	KLK2	0.499308
ORF8	RNF14	0.499307
ORF8	RCC1L	0.499306
Nsp16	SAR1B	0.499306
Nsp9	SLC2A11	0.499306
ORF6	CDKL5	0.499306
ORF3a	RGS17	0.499305
Nsp6	IGF1	0.499305
ORF8	NDUFV1	0.499304
ORF7b	TBC1D4	0.499303
Nsp1	AIP	0.499303
ORF10	CNTNAP2	0.499303
ORF8	CDR2L	0.499303
Nsp8	EHF	0.499302
M	HLA-DMA	0.499302
Nsp6	RAC3	0.499301
Nsp9	ADPGK	0.4993
E	LRRFIP2	0.4993
ORF8	COQ6	0.4993
Nsp5	SAR1B	0.4993
ORF8	MICU1	0.499299
Nsp9	CYP7A1	0.499298
Nsp8	BLVRA	0.499298
Nsp1	LGALS8	0.499296
Nsp9	ANGPT2	0.499294
M	ETFB	0.499294
ORF7b	MAP3K6	0.499293
Nsp9	TMPRSS2	0.499293
Nsp9	ENTPD2	0.499292
ORF8	NDUFS2	0.499292
Nsp9	SLC38A1	0.499292
Nsp7	MTMR2	0.49929
ORF10	ATXN2	0.49929
Nsp9	CSAD	0.49929
ORF10	ZNF532	0.49929
ORF8	MANEA	0.499289
ORF10	TBC1D4	0.499289
Nsp5	SAYSD1	0.499287
ORF8	CHKA	0.499287
ORF7b	DCTN1	0.499286
ORF8	STEAP4	0.499286
ORF10	SCAP	0.499285
Nsp5	STMN4	0.499285
Nsp9	ZNF212	0.499285
ORF8	FICD	0.499284
ORF10	NPC1	0.499284
Nsp5	RGS10	0.499283
Nsp9	FBXL7	0.499283
Nsp16	SAYSD1	0.499282
N	C19orf73	0.499282
Nsp7	CCDC93	0.499281
Nsp5	FDX1	0.499281
ORF10	CADPS2	0.499281
Nsp16	RLN1	0.49928
ORF7b	COBL	0.49928
M	CDC42EP3	0.49928
ORF10	TRPS1	0.49928
Nsp16	RGS10	0.499279
ORF10	DCTN1	0.499279
ORF8	WDR41	0.499278
ORF6	BBX	0.499278
Nsp16	IFT27	0.499278
ORF7a	FBXW2	0.499278
ORF6	ADAM22	0.499277
M	RFXANK	0.499277
Nsp9	ATP6V1H	0.499276
Nsp16	ARL1	0.499276
Nsp5	PIGH	0.499276
ORF8	ZC2HC1C	0.499276
ORF7a	WDR41	0.499274
Nsp5	ARL1	0.499274
ORF8	FBXW2	0.499273
N	NDP	0.499273
ORF7b	SASH1	0.499272
ORF10	COBL	0.499272
ORF8	MGAT2	0.499272
Nsp1	HS3ST1	0.499272
ORF6	PRKD1	0.499269
ORF8	AZIN1	0.499269
Nsp1	SPG21	0.499268
Nsp6	RAP2B	0.499267
ORF8	TULP3	0.499267
Nsp7	ETFDH	0.499266
Nsp6	RAP1B	0.499266
ORF10	NEK1	0.499265
E	COL9A3	0.499265
[truncated: 22,233 more rows]

## Sheet: EGFR
SARS-CoV-2 Protein	Host Protein	Interaction Score
Nsp13	SRP14	0.932644
Nsp13	BBIP1	0.896391
Nsp13	RRS1	0.879543
Nsp13	NUPR1	0.876036
Nsp13	IK	0.868486
Nsp13	LYAR	0.865571
Nsp13	SURF2	0.859876
Nsp13	GADD45G	0.847585
Nsp13	EAPP	0.843873
Nsp12	PFN1	0.84084
Nsp6	GABARAPL2	0.840041
Nsp13	MTERF4	0.837985
Nsp13	YPEL3	0.832098
Nsp13	BYSL	0.824387
Nsp12	UBE2NL	0.823534
Nsp16	ADRM1	0.81966
Nsp13	SEH1L	0.816831
Nsp5	PAPSS1	0.816691
N	ZNF593	0.816483
N	SEH1L	0.813193
Nsp13	RRP1	0.81286
Nsp13	IFT46	0.812554
Nsp13	PRR15L	0.811179
Nsp13	GOLPH3L	0.806352
Nsp13	DDX21	0.801999
Nsp15	RUFY1	0.801627
Nsp8	PPIF	0.799693
S	PRSS55	0.799417
S	TMPRSS12	0.799194
Nsp9	POT1	0.797445
Nsp13	PPWD1	0.797245
Nsp12	VPS26A	0.795824
Nsp8	GRPEL1	0.794465
Nsp13	CORO1C	0.793239
Nsp15	MED28	0.792628
Nsp13	PAK1IP1	0.79056
Nsp13	YPEL1	0.788452
Nsp8	SEH1L	0.78845
Nsp9	SEH1L	0.788405
Nsp13	LARP7	0.785933
Nsp13	RPF2	0.785906
Nsp15	XRCC3	0.785702
Nsp13	ZPR1	0.785368
Nsp13	ARID3B	0.782233
Nsp13	SUDS3	0.780407
Nsp13	RALBP1	0.780383
Nsp13	DCAF13	0.780354
Nsp13	CFAP99	0.780113
Nsp13	SMARCA2	0.775654
Nsp13	RCBTB1	0.775519
Nsp13	PNISR	0.774398
Nsp13	PPM1G	0.774243
Nsp12	POTEKP	0.774013
Nsp2	UBE2S	0.772664
Nsp13	PTRH2	0.772321
Nsp13	UTP4	0.771953
Nsp15	POTEKP	0.771914
ORF7b	STX8	0.771059
Nsp13	IGBP1	0.770513
Nsp13	BRPF1	0.769517
Nsp13	UBE2S	0.767411
Nsp13	STAU2	0.767151
S	STX1A	0.766921
N	RBM39	0.766878
Nsp13	TMEM230	0.765905
Nsp13	EIF4G1	0.765332
Nsp15	ACTB	0.765239
Nsp8	ALDH6A1	0.764819
N	UBE2S	0.764538
Nsp12	LAMTOR3	0.763468
Nsp13	PCMTD1	0.763195
Nsp13	SNRPB	0.761316
Nsp13	DPF2	0.760349
Nsp13	NOLC1	0.759893
Nsp13	GLUL	0.759562
Nsp13	ZNF593	0.759234
Nsp13	FMR1	0.75895
Nsp8	ING4	0.758774
Nsp8	TUBA1B	0.758634
Nsp1	LYRM9	0.758041
Nsp13	ERCC5	0.757063
Nsp13	TMUB2	0.7556
Nsp13	TRMT6	0.754739
Nsp13	NACA2	0.753171
N	LARP7	0.752517
N	YY1	0.752152
Nsp13	TOP1	0.752
Nsp13	XRCC3	0.751557
Nsp12	NDUFS4	0.751388
Nsp15	ADRM1	0.751139
Nsp13	GNL2	0.750264
N	CCND1	0.750055
Nsp13	TCOF1	0.749766
Nsp1	SEH1L	0.749603
Nsp2	FERMT1	0.749536
Nsp2	KBTBD3	0.749507
Nsp2	GLUL	0.749222
Nsp13	TDRD1	0.749216
Nsp15	MAPRE1	0.748581
Nsp9	NPEPPS	0.748287
ORF8	BRD3	0.747971
Nsp12	ARL14	0.747957
S	TRH	0.747615
Nsp13	POLI	0.747514
Nsp13	NOP2	0.747441
Nsp12	UBE2S	0.747279
Nsp13	RAD17	0.746488
ORF7b	IFT172	0.74619
M	GABARAPL1	0.74615
ORF6	BRD3	0.745933
Nsp1	TUBB4B	0.744994
Nsp13	UPF2	0.744869
Nsp16	GABARAPL2	0.744717
Nsp16	POT1	0.744651
N	SNRPB	0.744546
N	SMARCA2	0.744287
Nsp7	USP40	0.743399
Nsp9	UBE2S	0.743019
Nsp13	WDR70	0.742148
Nsp13	TSG101	0.742144
N	IFT80	0.740553
M	GABARAP	0.740235
Nsp13	EIF2AK1	0.739874
Nsp9	UBE2NL	0.739789
Nsp13	MPHOSPH8	0.739716
Nsp13	TOM1L1	0.739081
Nsp13	MYBBP1A	0.738658
Nsp9	NXT1	0.738458
Nsp13	RBM47	0.737663
Nsp13	DHX34	0.737153
N	CORO1A	0.73703
Nsp1	NFE2L1	0.736586
Nsp13	YY1	0.735116
Nsp13	SPAG1	0.734304
Nsp13	GTPBP4	0.734288
Nsp13	IDI2	0.73386
Nsp13	E2F3	0.733827
Nsp7	TMEM102	0.732848
Nsp13	ABCF2	0.732408
Nsp1	TUBB6	0.732321
Nsp12	VCL	0.73198
Nsp13	MYO1A	0.731892
Nsp13	GABPA	0.731742
Nsp7	SEH1L	0.73114
Nsp13	FAM83G	0.73059
N	UTP4	0.730285
N	BRD3	0.729082
Nsp13	TSR1	0.728692
Nsp1	ELL3	0.728512
Nsp13	OSCP1	0.72844
Nsp13	PEX2	0.728314
Nsp13	STAG2	0.726799
N	TBL1XR1	0.726192
N	UBE2NL	0.725929
Nsp9	GABARAPL2	0.725754
Nsp13	ZNF277	0.725647
Nsp15	ENTPD6	0.724973
N	SUDS3	0.724641
Nsp13	ATXN3	0.723971
Nsp13	BRD3	0.723799
N	EIF2AK1	0.723438
N	E2F4	0.723337
Nsp13	METTL14	0.723242
N	POT1	0.723219
Nsp12	IFT172	0.72255
N	RAD17	0.721123
Nsp13	GATAD1	0.720716
Nsp13	GATAD2A	0.720388
Nsp13	TUT1	0.720242
Nsp13	ADD3	0.72017
Nsp13	PTRHD1	0.719976
Nsp13	STRN	0.718705
E	BRD3	0.718692
Nsp13	IST1	0.717954
Nsp1	NRAP	0.717755
Nsp15	POT1	0.717191
N	CDC40	0.717112
Nsp13	UBXN7	0.716908
N	WDR1	0.716689
Nsp13	EIF2D	0.71639
Nsp1	TUBB2A	0.71633
Nsp8	TOMM40	0.715648
Nsp13	ZBTB41	0.715061
Nsp13	PEX1	0.714676
N	PWP2	0.714387
Nsp13	NIP7	0.714118
Nsp13	FOXN2	0.713681
Nsp13	MUC20	0.713613
Nsp1	ANKRA2	0.713141
Nsp13	SNX27	0.712497
N	WDR48	0.711822
N	WDR70	0.711816
Nsp13	CREBRF	0.711814
Nsp1	NFYB	0.711492
Nsp13	UBN2	0.71135
Nsp8	PFDN2	0.711009
S	TRIM23	0.710988
Nsp13	RASSF6	0.71097
Nsp16	NXT1	0.710961
Nsp13	DHX40	0.710282
Nsp13	NOP16	0.709926
Nsp13	IFT80	0.709803
N	XRCC3	0.70979
Nsp13	SYF2	0.709431
Nsp13	WDR48	0.709108
Nsp13	CNBD2	0.708761
Nsp1	POT1	0.708759
Nsp12	MED20	0.708719
Nsp8	PIN4	0.708312
Nsp13	HNRNPAB	0.70759
Nsp13	CDC40	0.706057
Nsp15	TDRD1	0.705949
Nsp7	ADRM1	0.705689
Nsp9	TNFRSF10A	0.704579
Nsp13	ARID4A	0.704561
Nsp13	TUBG1	0.704282
Nsp13	PHF12	0.703067
Nsp1	EIF2AK1	0.702761
Nsp13	YPEL5	0.702313
Nsp13	TRIM52	0.702231
Nsp1	GNL2	0.702229
Nsp8	IST1	0.701922
Nsp13	SMARCAL1	0.701715
Nsp7	UBE2NL	0.701539
N	GATAD2A	0.701043
Nsp13	SAMD12	0.701033
N	ANKRD10	0.701016
Nsp15	RAD17	0.700814
Nsp15	PEX1	0.700703
Nsp13	RRP12	0.700285
Nsp15	EPHA2	0.699216
Nsp13	NFYB	0.699111
Nsp14	TFF1	0.699107
Nsp13	FHOD1	0.69884
Nsp13	ANKMY2	0.698377
Nsp13	KDM5A	0.697783
Nsp7	EIF2AK1	0.696459
N	PPWD1	0.695809
Nsp13	ZNF362	0.695664
N	ARID4A	0.69561
Nsp13	JRKL	0.694451
Nsp13	CUL4B	0.694112
Nsp13	PAPOLG	0.694041
Nsp13	RBM48	0.693504
Nsp13	ING4	0.693209
Nsp13	TBL1XR1	0.692773
N	PAK1IP1	0.692079
Nsp13	MRPS18C	0.691957
Nsp13	POT1	0.691243
Nsp13	SNX2	0.69099
Nsp13	PWP2	0.690926
Nsp6	ARL15	0.690825
Nsp1	CCND1	0.690329
Nsp13	WDR1	0.69007
Nsp16	TRMT61A	0.689653
ORF7a	UBE2S	0.689417
Nsp4	GABARAPL1	0.688299
Nsp13	XPO6	0.688222
Nsp13	NDUFS4	0.688185
Nsp12	KIF16B	0.687992
Nsp13	NFE2L1	0.687717
Nsp15	GABARAPL2	0.687426
Nsp8	CCDC115	0.686705
Nsp8	MED20	0.685596
N	KLHDC2	0.685563
Nsp13	MYH3	0.685448
N	PNISR	0.684984
Nsp1	BBIP1	0.684577
Nsp13	VPS41	0.684548
Nsp13	SGSM3	0.68424
N	DCAF13	0.683384
Nsp13	UFL1	0.68301
N	FMR1	0.682993
N	ANKRA2	0.682982
S	STX8	0.682783
Nsp13	ICE2	0.682754
Nsp13	RBM39	0.682743
Nsp12	COX5B	0.682071
ORF7b	PRNP	0.681511
Nsp13	TIA1	0.680515
ORF7b	SERPINB8	0.680455
Nsp13	TBC1D15	0.680086
Nsp13	LAD1	0.679854
Nsp13	ATG14	0.67974
S	PFN1	0.679199
E	HAP1	0.678151
Nsp3	SEH1L	0.677888
N	SUPT7L	0.677707
Nsp13	EIF2B2	0.677559
Nsp13	CCND1	0.677197
N	IK	0.677196
Nsp1	CBFB	0.676181
Nsp13	IFT20	0.675801
Nsp13	METTL1	0.675529
Nsp13	USP25	0.675222
Nsp13	FAM13B	0.675101
Nsp13	UBE2NL	0.675095
Nsp13	CLASP1	0.67491
Nsp13	BRD9	0.674834
Nsp13	ITPKA	0.674443
Nsp13	LZTFL1	0.673279
N	EGR2	0.673273
Nsp13	TAB2	0.673268
Nsp7	POT1	0.673167
Nsp1	YY1	0.6728
Nsp13	PUS10	0.672555
N	CUL4B	0.671917
Nsp13	KPNA2	0.671876
Nsp13	MED28	0.671099
N	RBL2	0.670506
Nsp13	PCMTD2	0.670365
Nsp13	ACTR6	0.670242
Nsp13	RCOR3	0.669823
Nsp1	E2F4	0.669682
Nsp13	NAA15	0.669577
N	BRD9	0.669198
Nsp15	SAP18	0.668825
Nsp13	ZFYVE1	0.668809
Nsp13	MED20	0.668571
Nsp13	SNX1	0.668552
N	TFF1	0.668294
Nsp13	KPNA5	0.667905
Nsp16	METTL1	0.667851
Nsp16	TUBB6	0.667701
Nsp13	ZNHIT3	0.667402
N	ATXN3	0.667276
N	POLI	0.666381
Nsp2	ZBTB3	0.666345
Nsp2	CCDC6	0.666287
Nsp16	EXD3	0.666204
N	DERA	0.665847
ORF8	MYO1A	0.665812
ORF8	GPLD1	0.665636
Nsp9	GANAB	0.665609
ORF8	KEAP1	0.665007
ORF6	MYO1A	0.66489
Nsp13	E2F4	0.664859
Nsp15	IFT46	0.664767
ORF6	EXD3	0.664677
Nsp15	SAT2	0.664578
Nsp1	CYBRD1	0.664483
Nsp1	SPATA2L	0.664453
Nsp1	CA3	0.664338
ORF8	DUSP6	0.664153
N	UBN2	0.66414
ORF6	EIF2AK1	0.66389
Nsp8	ARL14	0.663877
ORF8	ANXA4	0.663465
Nsp2	SAT2	0.662823
Nsp15	NFYB	0.662485
ORF10	FMR1	0.662447
N	ADRM1	0.662168
Nsp13	NXT1	0.662102
Nsp13	UBE4B	0.661685
Nsp13	ANKRD53	0.661593
ORF8	TUBA1B	0.661417
Nsp1	COQ5	0.661374
ORF6	CHRNA10	0.661074
Nsp12	ACTR6	0.660514
ORF6	YRDC	0.660493
Nsp13	NF2	0.660487
Nsp1	UBE2NL	0.660459
Nsp13	CDKN1B	0.660121
Nsp1	CFL1	0.659691
Nsp8	EIF2AK1	0.65969
Nsp13	STAG3	0.659366
Nsp13	DYM	0.659357
Nsp13	KBTBD7	0.658927
Nsp1	SAMD12	0.658692
Nsp15	FMR1	0.658423
N	TCOF1	0.658063
Nsp8	POTEKP	0.657373
N	VPS41	0.657363
Nsp12	UBR2	0.656689
N	NOP2	0.656672
Nsp13	DYNC2LI1	0.656124
Nsp13	FOXD1	0.656123
Nsp8	ADRM1	0.655962
Nsp13	SPRED2	0.655705
N	CFL1	0.655402
Nsp13	CDK19	0.655376
Nsp1	RAD17	0.655308
Nsp13	PIN4	0.655289
Nsp13	ENTPD6	0.654906
Nsp15	TBL1XR1	0.654795
Nsp13	KMT2E	0.654579
S	RAB5B	0.654553
Nsp15	NXT1	0.654521
Nsp12	SEH1L	0.65439
N	PTEN	0.654296
Nsp13	CCDC191	0.653977
Nsp13	PHLDA2	0.653746
Nsp8	FOXO4	0.65372
N	E2F3	0.652885
N	YPEL1	0.652441
Nsp9	ARL14	0.652431
Nsp13	C2orf68	0.652176
Nsp12	SRP14	0.651596
N	SYF2	0.651557
N	BBS9	0.651533
Nsp13	ADRM1	0.650839
Nsp13	HMGA2	0.650642
Nsp7	ANAPC16	0.650442
Nsp1	SPRED2	0.650017
Nsp13	KIF16B	0.649975
N	EIF4G1	0.649107
N	TAB2	0.648774
Nsp15	MED9	0.64862
ORF7a	TUBA1B	0.648568
Nsp13	GABARAPL1	0.648286
Nsp13	MAP7D3	0.648265
Nsp15	SMARCAL1	0.648132
N	PIN4	0.647559
N	TSG101	0.647525
Nsp13	FAM221A	0.647198
Nsp13	CRBN	0.646336
Nsp12	WDR19	0.646318
Nsp16	TUBB4B	0.645882
Nsp12	UFL1	0.644925
Nsp13	C11orf54	0.644637
Nsp13	SUPT7L	0.644624
Nsp15	CDKL3	0.644362
N	STAG2	0.644129
Nsp15	ACTR6	0.64408
Nsp15	EIF2D	0.644057
Nsp13	CEP57	0.643929
Nsp13	ANKRA2	0.643826
Nsp1	GADD45G	0.643046
Nsp12	COG6	0.642725
Nsp1	PEX1	0.642719
N	STRN	0.642713
Nsp13	PDSS1	0.64258
Nsp12	CLASP1	0.64207
S	STX19	0.641163
Nsp1	KEAP1	0.640996
Nsp12	CUL4B	0.640905
ORF8	FGFR2	0.640043
Nsp13	BRD8	0.639981
N	EIF4E	0.639807
Nsp13	GABARAP	0.639569
S	STX7	0.639358
Nsp16	TIA1	0.63883
ORF7b	LSMEM2	0.637864
Nsp13	R3HDM2	0.636795
Nsp8	MED28	0.636578
Nsp13	EIF4E	0.63653
N	ANKMY2	0.636086
Nsp12	STAG2	0.635613
N	CORO1C	0.635472
Nsp6	MALL	0.635413
Nsp2	SEH1L	0.635365
Nsp3	POT1	0.634782
N	TOP1	0.634241
Nsp15	UBE2NL	0.633327
N	CDK19	0.633111
N	SNX1	0.632215
Nsp13	FOXO4	0.632052
S	ARL15	0.632024
N	ATF2	0.631722
Nsp3	RAD17	0.631639
Nsp13	KANSL1L	0.631438
Nsp13	MTA3	0.631024
M	CTPS1	0.631022
Nsp15	CCND1	0.63054
Nsp1	ATXN3	0.630039
Nsp15	SEH1L	0.63001
N	AMD1	0.629897
Nsp4	MALL	0.629747
Nsp13	TOMM34	0.629554
Nsp13	UBR2	0.629385
Nsp1	FMR1	0.629244
ORF7b	TMEM167B	0.628778
Nsp15	IFT74	0.628399
M	PAQR5	0.628256
E	YRDC	0.627938
N	MPHOSPH8	0.627936
Nsp13	ARFGEF1	0.627774
Nsp15	CBFB	0.627756
M	GABARAPL2	0.627671
N	SIRT2	0.627598
N	EAPP	0.627236
Nsp2	KIZ	0.626804
N	ANAPC16	0.62678
N	EIF2B2	0.626493
Nsp10	COX5B	0.626424
Nsp13	EFHC1	0.626285
S	LAMC2	0.62616
Nsp8	AUH	0.625519
N	BYSL	0.624783
N	UPF2	0.624709
Nsp7	RWDD2A	0.624335
Nsp16	APPBP2	0.624228
Nsp1	WDR1	0.624165
Nsp13	CORO1A	0.624147
Nsp1	XDH	0.624013
N	SMARCAL1	0.623821
Nsp13	PCCA	0.623738
N	PEX1	0.622984
Nsp13	NBR1	0.62236
Nsp13	CCDC86	0.622147
Nsp13	USP21	0.621545
Nsp1	TAGLN3	0.62091
N	KPNA2	0.620689
Nsp13	DIAPH1	0.620503
Nsp12	ACTB	0.620399
N	ING4	0.620286
Nsp13	RNF126	0.619992
Nsp15	SMARCA2	0.619977
Nsp12	CEP57	0.619819
Nsp13	WDR19	0.619749
Nsp13	MYLIP	0.619088
Nsp8	ACADSB	0.618803
N	TDRD1	0.61853
S	RAB33B	0.618019
N	RCOR3	0.617977
ORF8	CALCOCO2	0.61753
Nsp13	PRKAA1	0.617419
N	NAA15	0.617151
Nsp7	KDM5A	0.617087
Nsp5	GABARAPL1	0.616681
Nsp12	XPO6	0.616297
Nsp1	GNB1L	0.615736
Nsp15	PDSS1	0.615014
Nsp13	SRF	0.615008
E	TFF1	0.614761
Nsp15	RMND5A	0.614369
Nsp13	MAPRE1	0.614259
Nsp15	STAU2	0.614258
Nsp13	HMGA1	0.613701
Nsp15	TUBG1	0.613665
Nsp15	GABARAPL1	0.613193
ORF7b	TFF1	0.613143
Nsp1	MICAL2	0.61311
Nsp13	TPRG1L	0.613025
N	IFT172	0.612361
Nsp8	ACTB	0.611869
Nsp12	STX8	0.611262
Nsp1	ING4	0.611221
Nsp12	STX7	0.610491
ORF7b	SLC25A32	0.610428
ORF7a	CMC4	0.61013
ORF7b	CFL1	0.61
Nsp13	ST13	0.609839
Nsp9	ETFDH	0.609595
Nsp13	IRF2	0.609029
ORF8	STOX2	0.608579
Nsp13	RABGAP1	0.608568
Nsp12	PMPCB	0.608302
N	GNL2	0.607878
Nsp13	NCOA2	0.607051
Nsp13	EFHD2	0.606691
Nsp9	POTEKP	0.606399
Nsp13	SIRT4	0.60579
N	GTPBP4	0.605762
Nsp1	XRCC3	0.605717
N	SAP18	0.605623
Nsp13	USP48	0.605404
N	RALBP1	0.604906
N	MKRN1	0.604878
Nsp15	RWDD2A	0.604876
Nsp13	DZIP3	0.603418
N	IFT46	0.603278
Nsp16	TUBB2A	0.603205
Nsp1	PDSS1	0.60297
N	EIF2D	0.602918
Nsp13	FNBP1	0.602587
Nsp15	UBE2S	0.602462
N	UBE4B	0.602274
Nsp13	URB2	0.601976
Nsp13	DNAL4	0.601383
Nsp13	GRPEL1	0.601037
Nsp13	CXXC5	0.600945
Nsp13	CALCOCO2	0.600708
S	PCYOX1	0.599936
N	NOLC1	0.599756
Nsp13	RNF20	0.599711
Nsp2	EPB41L4A	0.599651
Nsp2	FAM13B	0.599599
Nsp13	ATF2	0.599176
Nsp16	UBE2NL	0.599117
Nsp2	YRDC	0.599066
N	NFYB	0.599035
Nsp13	NEK11	0.598738
Nsp13	TRMT1L	0.598036
Nsp13	KIF13A	0.597902
Nsp13	ANAPC16	0.597857
Nsp13	HAP1	0.597805
Nsp13	C2CD5	0.597376
Nsp15	EIF4E	0.596386
N	TOM1L1	0.596304
Nsp13	CBFB	0.596302
Nsp6	DPY19L4	0.596176
Nsp1	DUSP6	0.596051
Nsp15	MED20	0.595812
ORF7b	GANAB	0.59566
N	SPRED1	0.5956
Nsp4	GABARAPL2	0.595484
Nsp15	POLI	0.595212
N	TSR1	0.595196
N	CLASP1	0.595028
N	ARID3B	0.594354
Nsp15	SAMD14	0.594047
M	MALL	0.593608
Nsp11	SEH1L	0.592875
Nsp2	UBE2NL	0.592804
Nsp13	ANXA4	0.592416
Nsp2	SUDS3	0.59224
N	XPO6	0.59213
Nsp8	TBC1D8B	0.591884
Nsp13	BZW1	0.591709
N	BRPF1	0.5915
Nsp9	NBR1	0.591428
N	WDR19	0.591345
Nsp13	EPB41L4A	0.591258
Nsp1	EIF2D	0.590997
Nsp13	C14orf93	0.590742
Nsp13	EGR2	0.590644
N	DZIP3	0.590581
Nsp15	CLASP1	0.590504
ORF7b	COA5	0.589939
Nsp13	REPS1	0.589516
Nsp1	ADRM1	0.589161
Nsp7	XDH	0.588933
N	MTA3	0.588718
Nsp1	SERPINB8	0.587999
N	DHX40	0.58789
Nsp12	LARP7	0.58767
Nsp13	CBX7	0.587202
N	APPBP2	0.587177
Nsp1	EIF2B2	0.587114
ORF8	STAG2	0.587059
ORF7b	CHRNA10	0.586411
N	PHF12	0.586391
Nsp6	PAQR5	0.58595
M	CAMLG	0.585512
ORF3a	PIGP	0.584958
N	DVL2	0.58495
N	DNAL4	0.584821
N	RRP12	0.58471
Nsp7	IFT172	0.584182
ORF7a	UBE2NL	0.584092
Nsp13	RUFY1	0.583719
N	KIF13A	0.583556
Nsp13	ZMYM4	0.583199
N	MAPRE1	0.58311
M	CDKN1B	0.583087
N	PAN2	0.582857
Nsp13	ZNF652	0.582735
ORF7b	ZSCAN31	0.582692
ORF7b	ZSCAN16	0.582614
Nsp13	CARF	0.581892
Nsp13	FERMT1	0.581677
Nsp15	GATAD2A	0.581072
Nsp13	MKRN1	0.580803
Nsp13	TRAFD1	0.580766
Nsp1	WDR48	0.580047
Nsp13	BLNK	0.579753
Nsp13	NOL6	0.57959
Nsp13	SIRT2	0.57897
N	DPF2	0.578911
Nsp8	BECN1	0.578761
Nsp13	SAP18	0.578746
N	IRF2	0.578656
Nsp2	DPF2	0.578507
Nsp13	JMY	0.578111
Nsp13	RBM7	0.577592
N	CRBN	0.577293
Nsp8	ACTR6	0.577281
Nsp9	IFT80	0.576498
Nsp12	STX1A	0.57606
Nsp15	YY1	0.575969
Nsp2	HACE1	0.575677
N	CBX7	0.575227
Nsp12	CFL1	0.574765
Nsp8	TUBB6	0.574756
Nsp12	STX19	0.574657
M	AMFR	0.57455
N	UFL1	0.574283
Nsp13	FCF1	0.574249
Nsp13	FBXO9	0.573946
M	TRAM1	0.573615
Nsp13	CEP162	0.573496
Nsp15	CCDC28A	0.573363
N	IFT74	0.573355
Nsp13	BBS10	0.572782
Nsp1	MTERF4	0.572529
Nsp2	RAD17	0.572284
Nsp12	SERPINB8	0.571822
Nsp16	PRMT2	0.571812
Nsp15	MYLIP	0.571499
N	PIAS1	0.571225
N	ARFGEF1	0.570778
Nsp8	RAB5B	0.569773
Nsp16	TUBB3	0.569255
Nsp1	CTPS1	0.56879
Nsp3	SAP18	0.568723
Nsp13	DSTYK	0.568698
Nsp13	AMD1	0.568654
Nsp15	SNX2	0.568644
Nsp13	HMOX2	0.568531
N	UBR2	0.568509
Nsp12	RRP12	0.568276
N	LZTFL1	0.568176
Nsp9	APPBP2	0.567922
M	TMEM50A	0.567789
Nsp15	USP25	0.567686
Nsp13	PLK3	0.567583
N	KPNA5	0.566348
Nsp13	PIK3C2B	0.56617
Nsp6	TMEM260	0.56604
Nsp6	E2F3	0.565501
Nsp9	CFL1	0.565485
N	NOP16	0.564889
N	GOLPH3L	0.564794
Nsp1	UBE2S	0.564618
Nsp13	SEC14L3	0.564483
Nsp13	CREBZF	0.564475
Nsp13	LRRC31	0.56426
Nsp13	SEC14L2	0.564167
Nsp1	CCNG2	0.564139
Nsp13	RBL2	0.564016
Nsp13	IFT172	0.563984
Nsp1	TDRD1	0.563307
Nsp6	AMFR	0.563168
Nsp13	FOXO6	0.562916
Nsp13	IFT74	0.562607
Nsp9	QSOX2	0.562475
Nsp13	CCZ1B	0.562364
ORF7a	RELT	0.562152
N	KMT2E	0.561479
N	METTL14	0.56116
N	DDX21	0.561124
N	RNF146	0.56105
Nsp15	BRD3	0.560943
N	R3HDM2	0.560856
N	RRP1	0.560598
N	PPIF	0.560368
Nsp13	CCDC28A	0.559731
N	CBFB	0.559691
N	LRRC31	0.559542
Nsp12	RAB5B	0.559194
Nsp13	CAMK2G	0.558768
Nsp4	PAQR5	0.558556
Nsp8	IFT172	0.558197
Nsp13	KANSL1	0.558112
Nsp1	PWP2	0.557966
Nsp13	OSBPL9	0.557488
Nsp12	TRIM23	0.557483
Nsp12	GRPEL1	0.557024
Nsp3	UFL1	0.556931
Nsp3	LZTFL1	0.556841
Nsp13	LYRM9	0.556822
Nsp16	CTPS1	0.556249
Nsp8	TFF1	0.556159
Nsp3	ANAPC16	0.556138
M	ZDHHC17	0.555749
Nsp13	PAN2	0.555686
Nsp15	CDK19	0.555625
ORF7b	ZNF350	0.555362
Nsp12	COQ5	0.555288
Nsp13	C6orf132	0.554651
Nsp15	WDR48	0.554546
N	PPM1G	0.554407
N	LYAR	0.554263
Nsp13	ITM2B	0.553413
N	EXOC1	0.553121
S	ARL14	0.552719
Nsp6	STX7	0.551384
ORF3a	MALL	0.551372
Nsp7	CTPS1	0.551032
N	STAG3	0.551032
Nsp1	CFAP99	0.549806
ORF7a	TNFRSF10A	0.549706
Nsp9	IGBP1	0.549173
Nsp14	SEH1L	0.548981
N	USP48	0.548757
N	SFN	0.548658
Nsp13	SAMD14	0.548564
ORF7b	PIK3IP1	0.548239
N	USP25	0.548139
Nsp1	CCDC115	0.547974
Nsp15	ANAPC16	0.546683
Nsp12	APPBP2	0.546289
Nsp15	TOP1	0.545982
Nsp15	UBXN7	0.545757
Nsp6	STX8	0.545445
Nsp13	SENP7	0.545417
Nsp1	CDKN1B	0.545315
Nsp8	AMD1	0.545112
N	GABPA	0.544532
N	ASB8	0.544473
Nsp13	DENND4C	0.544443
Nsp15	AGA	0.544441
Nsp13	APPBP2	0.544286
Nsp9	UBXN7	0.544195
Nsp12	TBC1D9	0.544095
Nsp15	PFN1	0.54385
N	ICE2	0.543827
Nsp7	MED9	0.543251
Nsp13	FPGT	0.54292
Nsp6	PIGP	0.542418
M	TUBA4B	0.542248
ORF8	ANGPTL3	0.54179
Nsp7	YY1	0.54157
Nsp8	MED9	0.54011
Nsp2	GABARAPL1	0.540037
Nsp1	BRD8	0.540031
Nsp13	CAMSAP3	0.539444
Nsp1	DYM	0.539389
Nsp8	EXD3	0.539159
Nsp15	SEC14L2	0.539047
Nsp13	USP36	0.538631
ORF7b	FZD2	0.5386
Nsp2	POT1	0.538595
Nsp1	ANAPC16	0.538115
Nsp1	NXT1	0.537623
Nsp13	ELF2	0.537587
Nsp15	ZYX	0.537484
N	CFAP99	0.537371
Nsp8	RHOV	0.53718
ORF7b	CREG1	0.537069
Nsp15	NIP7	0.537017
Nsp3	SUDS3	0.536901
Nsp4	TRAM1	0.536778
Nsp3	XRCC3	0.536069
Nsp1	PEX2	0.536066
Nsp13	STOX2	0.53594
Nsp6	TRAM1	0.535555
ORF7b	BMF	0.535494
Nsp9	REPS1	0.535237
Nsp12	SAP18	0.534896
Nsp8	IFT20	0.534454
Nsp13	STARD13	0.534231
Nsp13	PIAS1	0.53403
ORF3a	PAQR5	0.533822
Nsp4	STX8	0.533467
N	HMGA1	0.533256
Nsp6	TMEM259	0.533185
Nsp15	FBXO9	0.533014
N	CDKN1B	0.532825
Nsp13	TSC1	0.532816
Nsp13	ZNF451	0.532541
Nsp9	CBFB	0.53243
N	KDM3B	0.532209
Nsp13	FOXN3	0.531611
Nsp13	S100PBP	0.531376
Nsp15	NOP2	0.531249
Nsp13	TUBB3	0.531103
Nsp13	EYA3	0.53077
Nsp1	LZTFL1	0.530659
Nsp12	ARL15	0.530605
Nsp12	RAB33B	0.528908
N	ELF2	0.52853
ORF7b	SCGB2A1	0.528425
ORF7a	SLC25A32	0.528024
N	UBXN7	0.527957
ORF7b	SPSB2	0.527936
Nsp9	TBCK	0.527815
Nsp16	GABARAP	0.527378
Nsp13	CDKL3	0.527363
Nsp13	BBS2	0.527096
Nsp13	EXOC1	0.527036
Nsp6	DIAPH1	0.52689
Nsp13	THAP9	0.526823
N	GNB1L	0.52616
Nsp3	SRP14	0.526017
N	IDI2	0.526002
Nsp13	CRIPT	0.526001
Nsp4	TMEM259	0.525979
ORF7b	LIF	0.525902
Nsp13	TUBB6	0.525557
Nsp7	UBE2S	0.525439
ORF7b	GJB3	0.525283
ORF3a	DIAPH1	0.525217
Nsp13	PUM1	0.524836
Nsp16	NIP7	0.52454
Nsp13	WIPI2	0.5245
Nsp13	EXD3	0.524274
Nsp12	URB2	0.523602
Nsp13	GRAMD1C	0.523087
Nsp6	GABARAP	0.523074
Nsp12	TBC1D8B	0.522663
Nsp13	BBS9	0.522652
Nsp2	GABARAPL2	0.52255
ORF7a	TMEM230	0.522466
Nsp13	CENPC	0.522083
Nsp13	BECN1	0.522063
Nsp13	GARNL3	0.521545
Nsp1	IFT80	0.521528
Nsp13	DBT	0.521381
Nsp13	KDM3B	0.521264
N	CTPS1	0.520878
N	KDM5A	0.520827
ORF7a	KEAP1	0.520696
Nsp16	SEH1L	0.520353
Nsp15	MYO1A	0.520311
N	PRKAA1	0.519972
Nsp6	ZDHHC17	0.519722
Nsp13	USP40	0.518994
Nsp12	PHKB	0.518756
Nsp1	REPS1	0.518679
Nsp8	SLC25A19	0.518356
Nsp4	STX1A	0.518281
ORF7a	PFN1	0.51802
Nsp16	C11orf54	0.51777
ORF7b	DSPP	0.517413
Nsp16	EIF4E	0.517377
Nsp1	GABARAPL2	0.517198
Nsp15	E2F4	0.516634
ORF8	SCPEP1	0.516415
ORF7a	TFF1	0.516296
N	BBS2	0.516215
Nsp6	CAMLG	0.516073
Nsp5	GABARAP	0.515994
N	RWDD2A	0.515154
ORF7b	HMOX2	0.514862
ORF7b	FXYD4	0.514844
ORF7b	FXYD3	0.51476
Nsp1	GRHL2	0.514573
Nsp6	ATP8A1	0.514259
ORF7b	TMEM254	0.513943
Nsp1	SUDS3	0.513757
Nsp15	REPS1	0.513257
Nsp16	LARP7	0.513194
Nsp8	SLC25A32	0.513166
Nsp3	EIF2AK1	0.512537
N	GABARAPL2	0.51241
Nsp6	TOMM40	0.512391
Nsp8	SLC25A15	0.512356
Nsp13	COG6	0.512038
Nsp15	ANKMY2	0.511919
Nsp12	ARFGEF1	0.511843
S	SCPEP1	0.511817
Nsp4	AMFR	0.51127
ORF7b	CMC4	0.511265
Nsp13	SMTN	0.511125
ORF7b	TMEM230	0.510771
Nsp3	NFYB	0.510768
Nsp13	WASF1	0.510654
N	NUPR1	0.510404
Nsp13	RNF38	0.510317
N	USP40	0.510074
Nsp1	MYO1A	0.510003
Nsp13	ERBB3	0.509024
Nsp6	PIGN	0.508855
Nsp6	CDIPT	0.508848
Nsp6	CEPT1	0.508755
Nsp15	BCL6	0.508664
ORF3a	AMFR	0.508542
S	LAMTOR3	0.508537
Nsp13	MRPS14	0.508515
Nsp2	AMD1	0.508496
Nsp13	OFD1	0.508487
Nsp13	DZANK1	0.508148
Nsp13	GULP1	0.508052
Nsp15	NF2	0.507952
N	RBM47	0.507663
Nsp13	VPS26A	0.507652
ORF7b	BRD3	0.506754
Nsp7	RAD17	0.506629
Nsp15	APPBP2	0.50635
Nsp2	KPNA5	0.506077
N	USP21	0.50589
Nsp8	POT1	0.505736
N	HACE1	0.504938
Nsp4	CAMLG	0.504684
Nsp9	EIF2AK1	0.504515
Nsp13	KIDINS220	0.504509
Nsp12	RBL2	0.504455
Nsp13	KLF10	0.504439
Nsp8	PRDX5	0.503772
Nsp13	PALM3	0.503417
N	GATAD1	0.502851
Nsp15	YRDC	0.502814
Nsp15	GADD45G	0.502639
Nsp15	EIF2AK1	0.502496
Nsp15	SAMD12	0.502373
Nsp16	YY1	0.502169
Nsp1	NPEPPS	0.501862
N	DIAPH1	0.501812
ORF7b	CYP4B1	0.501449
Nsp13	AFAP1L1	0.50074
Nsp5	TNFRSF10A	0.500385
Nsp13	VCL	0.500164
Nsp13	TBCK	0.500115
Nsp2	NBPF4	0.499977
Nsp6	SOAT2	0.499953
Nsp12	IGBP1	0.499942
Nsp13	ZNF75D	0.499891
Nsp12	DUSP7	0.499883
Nsp12	DUSP5	0.499874
Nsp5	ERCC5	0.499873
Nsp13	ZKSCAN1	0.499871
Nsp12	TMPRSS12	0.499871
Nsp2	ZNF345	0.499866
Nsp2	RORC	0.499861
Nsp2	ZNF436	0.49986
Nsp5	CARD10	0.49986
Nsp2	ZNF500	0.499858
Nsp13	ZNF345	0.499858
Nsp2	FOXO6	0.499857
Nsp13	ZNF500	0.49985
Nsp13	ZFP2	0.499849
S	IER2	0.499844
Nsp12	FRAT1	0.499835
Nsp5	TBCK	0.499835
Nsp15	CEP68	0.499835
Nsp12	EAPP	0.499833
Nsp2	SPATA2L	0.499833
Nsp14	PPOX	0.499833
Nsp2	FOXN2	0.499833
Nsp2	SAMD14	0.499832
Nsp15	ZNF224	0.499832
Nsp7	IFT80	0.499831
Nsp12	OVOL2	0.499831
Nsp12	CCDC121	0.499829
Nsp2	SH2D5	0.499829
Nsp13	ZSCAN31	0.499829
Nsp2	LMX1B	0.499827
Nsp2	ZNF696	0.499826
Nsp4	PPOX	0.499826
Nsp15	CBARP	0.499825
Nsp2	LFNG	0.499823
Nsp12	SURF2	0.499819
Nsp2	ZNF391	0.499818
Nsp2	PRSS55	0.499817
Nsp15	ZNF493	0.499817
Nsp13	ZNF696	0.499817
N	ALDH6A1	0.499815
Nsp12	EFHD2	0.499814
Nsp2	KLHDC8B	0.499814
Nsp12	CBX7	0.499813
Nsp13	LFNG	0.499812
Nsp12	C6orf141	0.499812
Nsp12	TRH	0.499811
Nsp2	KLHDC9	0.49981
Nsp13	PRSS55	0.499807
Nsp13	ZNF391	0.499807
Nsp5	HOOK2	0.499806
Nsp12	LAT2	0.499805
Nsp2	CREBZF	0.499804
Nsp13	KLHDC8B	0.499803
Nsp3	YY1	0.499802
Nsp13	TMPRSS12	0.499802
Nsp5	BBS10	0.499801
Nsp5	CBARP	0.499801
Nsp12	CREG1	0.4998
Nsp13	ZSCAN16	0.499798
Nsp14	ALDH3B2	0.499796
Nsp13	ABO	0.499795
Nsp13	CRYZL1	0.499794
Nsp12	IER2	0.499794
Nsp14	ZNF696	0.499793
N	PPOX	0.499793
Nsp2	AEN	0.499792
Nsp5	TBC1D15	0.499791
Nsp5	DYM	0.49979
Nsp16	LZTS3	0.499787
Nsp13	NHLRC3	0.499787
Nsp5	GRAMD1C	0.499785
Nsp12	MGMT	0.499785
Nsp2	CXXC5	0.499785
Nsp4	ZNF696	0.499784
Nsp5	TBC1D17	0.499779
Nsp5	NEK11	0.499779
Nsp2	PPCS	0.499779
Nsp13	MYEOV	0.499778
Nsp15	FAAH2	0.499775
Nsp5	KBTBD3	0.499773
ORF3a	ZNF493	0.499773
Nsp5	FBXL4	0.499772
S	MAPKAPK5-AS1	0.499772
Nsp4	PRSS55	0.499771
Nsp2	PBLD	0.49977
Nsp12	FCF1	0.499768
Nsp4	TMPRSS12	0.499766
N	FJX1	0.499766
Nsp14	NHLRC3	0.499765
Nsp4	GALE	0.499765
Nsp15	RORC	0.499765
Nsp2	ZNF32	0.499764
N	SPATA2L	0.499763
Nsp15	ZNF345	0.499762
Nsp1	GPRIN1	0.499762
Nsp5	MUC21	0.499762
Nsp2	OSER1	0.499761
Nsp1	MPRIP	0.499761
Nsp5	CDKL3	0.49976
Nsp2	FRAT1	0.49976
Nsp8	THAP9	0.499758
Nsp16	PINK1	0.499758
Nsp15	ZNF302	0.499756
Nsp12	NOP16	0.499755
Nsp13	PBLD	0.499755
Nsp15	ZNF500	0.499754
Nsp2	CCDC121	0.499754
Nsp14	LDAH	0.499753
Nsp15	ZNF436	0.499753
Nsp12	NIP7	0.499752
Nsp1	LRP8	0.499752
Nsp13	VTCN1	0.499752
Nsp5	LRRC31	0.499751
Nsp13	ZNF32	0.499751
Nsp1	ZNF112	0.499749
Nsp5	FAM234A	0.499749
Nsp15	PPOX	0.499749
Nsp2	CCDC28A	0.499749
Nsp12	DUSP28	0.499749
Nsp15	ZFP2	0.499748
Nsp13	FRAT1	0.499747
N	ALDH3B2	0.499747
Nsp15	MMP1	0.499745
Nsp12	PTHLH	0.499744
Nsp4	OR52A1	0.499744
Nsp2	TTC33	0.499743
Nsp2	TPM4	0.499742
Nsp12	STMN3	0.499742
Nsp16	FAAH2	0.499742
N	ZNF696	0.499741
Nsp5	HECA	0.49974
Nsp6	PPM1G	0.499739
Nsp5	C14orf93	0.499738
Nsp5	PRSS16	0.499738
Nsp15	FAM117A	0.499737
Nsp5	JRKL	0.499736
Nsp15	HS3ST4	0.499736
Nsp16	PRSS16	0.499736
Nsp5	PUS10	0.499735
Nsp1	THAP9	0.499735
Nsp5	NAB2	0.499735
Nsp5	ZNF75D	0.499734
Nsp4	MYEOV	0.499734
Nsp2	SURF2	0.499734
Nsp12	C2orf68	0.499734
Nsp12	LSMEM2	0.499734
Nsp12	MAFF	0.499733
Nsp13	CCDC121	0.499732
M	CBARP	0.499732
Nsp16	TMEM102	0.49973
Nsp2	MDFI	0.499729
Nsp2	C6orf141	0.499728
Nsp16	UNC5CL	0.499727
S	C11orf71	0.499727
N	ZNF391	0.499726
Nsp5	ACCS	0.499726
Nsp2	EFHD2	0.499724
ORF8	STAG3	0.499723
Nsp6	ZNF345	0.499723
N	KLHDC8B	0.499722
Nsp9	UBE4B	0.499722
Nsp14	ASPDH	0.499721
Nsp5	TRMT6	0.49972
M	ZNF493	0.49972
S	CROCCP2	0.49972
Nsp16	NPEPPS	0.499718
Nsp12	ZNHIT3	0.499718
ORF3a	FAAH2	0.499717
Nsp5	ZNF436	0.499717
ORF3a	PPM1G	0.499717
Nsp5	ENTPD6	0.499717
Nsp6	CYP2W1	0.499717
Nsp5	PPOX	0.499716
Nsp5	ATG14	0.499716
Nsp9	PEX1	0.499716
Nsp14	FRAT1	0.499716
Nsp16	ZNF436	0.499716
Nsp1	GPLD1	0.499715
Nsp1	SEMA4B	0.499715
Nsp16	PPOX	0.499715
Nsp13	C6orf141	0.499714
Nsp13	MDFI	0.499714
ORF3a	PRSS16	0.499713
Nsp13	TRH	0.499713
Nsp1	ZNF227	0.499712
Nsp13	TMEM219	0.499712
ORF8	ERCC5	0.499711
Nsp5	CCZ1B	0.499711
N	CRYZL1	0.499711
Nsp1	ZNF606	0.499709
Nsp6	PPOX	0.499709
Nsp2	CREG1	0.499709
Nsp13	WFDC8	0.499708
Nsp16	CCZ1B	0.499707
Nsp1	ZNF33B	0.499707
Nsp8	POLI	0.499706
Nsp5	MICU1	0.499706
Nsp13	LAT2	0.499705
Nsp5	SELENBP1	0.499704
ORF3a	ZNF345	0.499703
Nsp9	SPOCD1	0.499703
Nsp15	LMX1B	0.499702
Nsp5	E2F3	0.499702
Nsp5	HS3ST4	0.499702
Nsp5	FAM117A	0.499701
Nsp5	RRP1	0.4997
Nsp2	IER2	0.4997
Nsp1	LRRC8C	0.4997
Nsp16	FAM117A	0.499699
Nsp1	LRRC8E	0.499697
ORF7a	XPO6	0.499697
Nsp12	EVA1A	0.499697
ORF3a	CYP2W1	0.499697
Nsp1	ZNF184	0.499697
Nsp5	WIPI2	0.499694
Nsp1	CEP68	0.499693
Nsp12	MAPKAPK5-AS1	0.499692
Nsp1	BRINP2	0.499692
ORF8	STARD13	0.499692
Nsp15	LFNG	0.499691
Nsp13	CREG1	0.499691
Nsp15	ZNF696	0.499691
ORF3a	ZNF436	0.499691
Nsp5	FJX1	0.499691
Nsp5	ZNF277	0.49969
ORF3a	PPOX	0.49969
N	MYEOV	0.499688
Nsp16	FJX1	0.499688
Nsp12	GOLGA2P5	0.499686
M	EGR4	0.499686
Nsp13	IER2	0.499685
Nsp2	MGMT	0.499684
Nsp5	STK40	0.499683
Nsp16	SPATA2L	0.499682
Nsp9	XPO6	0.499682
Nsp1	ZNF224	0.499678
Nsp16	STK40	0.499677
ORF8	ZNF451	0.499677
Nsp1	SCYL3	0.499677
ORF8	CARD10	0.499676
Nsp5	FOXN2	0.499676
Nsp5	SAMD14	0.499675
Nsp15	ZNF391	0.499675
Nsp9	STARD13	0.499675
Nsp15	PRSS55	0.499674
Nsp5	SH2D5	0.499674
Nsp9	USP36	0.499674
Nsp9	NNT	0.499673
Nsp5	KLHDC2	0.499673
ORF8	ANKRD18B	0.499672
Nsp2	ARL15	0.499672
Nsp16	SAMD14	0.499672
Nsp15	KLHDC8B	0.499671
Nsp5	ASB6	0.499671
Nsp4	BDH2	0.499671
Nsp5	BZW1	0.499671
Nsp12	PIN4	0.49967
Nsp16	SH2D5	0.49967
Nsp1	CBARP	0.49967
ORF8	MPRIP	0.499669
Nsp6	SPATA2L	0.499669
ORF8	OFD1	0.499667
Nsp15	ABO	0.499667
M	FAM149B1	0.499667
Nsp5	S100PBP	0.499666
N	SRM	0.499666
Nsp15	TMPRSS12	0.499666
Nsp1	RUFY1	0.499665
Nsp13	ZNF365	0.499664
Nsp15	KLHDC9	0.499663
Nsp15	ZSCAN16	0.499662
Nsp1	ZNF251	0.499662
Nsp1	CAPN8	0.499662
Nsp8	ZNF571	0.49966
ORF8	JMY	0.499659
ORF8	RNF20	0.499659
M	PPM1G	0.499657
Nsp15	NHLRC3	0.499657
Nsp1	ZNF573	0.499657
Nsp9	MBTPS1	0.499656
Nsp2	ARL14	0.499656
Nsp2	AKIRIN1	0.499656
Nsp7	WDR19	0.499655
M	FAAH2	0.499654
Nsp5	DUSP4	0.499651
N	PBLD	0.49965
Nsp9	MPRIP	0.499649
Nsp1	LZTS3	0.499649
Nsp1	ZNF493	0.499648
M	PRSS16	0.499648
ORF3a	SPATA2L	0.499647
Nsp16	LFNG	0.499647
Nsp5	PAK1IP1	0.499647
N	ZNF32	0.499646
Nsp5	ZNF696	0.499646
Nsp5	ARC	0.499646
Nsp16	ZNF696	0.499645
Nsp5	DUSP5	0.499645
Nsp1	REXO1L1P	0.499645
N	FRAT1	0.499644
Nsp12	CREBL2	0.499643
Nsp1	ZNF182	0.499643
Nsp14	IER2	0.499642
Nsp5	MTERF4	0.499642
Nsp15	IER5	0.499641
ORF8	CCDC191	0.499641
Nsp5	LYAR	0.49964
Nsp5	GLT8D1	0.49964
Nsp1	CCDC27	0.499639
ORF3a	SAMD14	0.499639
Nsp6	LFNG	0.499638
Nsp13	KRTAP4-8	0.499637
Nsp2	DUSP28	0.499637
Nsp5	TRIB1	0.499637
Nsp6	ZNF696	0.499637
Nsp12	C11orf71	0.499636
Nsp9	JMY	0.499636
Nsp16	SERPINB8	0.499634
M	ZNF345	0.499634
S	SPRR1B	0.499634
Nsp13	CD160	0.499633
Nsp2	CCDC115	0.499632
M	JRKL	0.499632
ORF8	THAP9	0.499632
N	DUSP6	0.499632
Nsp2	MED28	0.49963
Nsp1	LRFN3	0.499629
Nsp1	RAB11FIP4	0.499629
Nsp5	ZNF391	0.499628
Nsp1	ZNF571	0.499628
Nsp16	PRSS55	0.499627
Nsp5	KLHDC8B	0.499626
Nsp15	MYEOV	0.499626
Nsp2	C7orf33	0.499625
Nsp16	ZNF391	0.499625
Nsp5	PRSS55	0.499625
Nsp5	RASSF6	0.499624
Nsp12	HMGA2	0.499624
Nsp5	ABO	0.499624
Nsp16	KLHDC8B	0.499624
Nsp2	STMN3	0.499623
Nsp7	POLG	0.499623
Nsp1	EFCAB7	0.499622
Nsp5	FUT9	0.499621
ORF8	TUT1	0.499621
Nsp5	CCDC86	0.499619
Nsp1	KBTBD3	0.499619
Nsp6	ZNF391	0.499619
ORF8	MAP7D3	0.499619
E	PNPLA6	0.499619
Nsp6	PRSS55	0.499619
Nsp16	ABO	0.499618
M	ZNF436	0.499618
Nsp5	LETMD1	0.499617
Nsp16	TMPRSS12	0.499617
M	PPOX	0.499616
Nsp9	DSTYK	0.499616
Nsp8	LRRC31	0.499615
Nsp5	PLEK2	0.499615
Nsp1	FBXL4	0.499614
Nsp9	CCDC191	0.499614
Nsp2	LSMEM2	0.499614
Nsp1	KLHL24	0.499613
Nsp2	KRBOX4	0.499613
Nsp2	MAFF	0.499613
Nsp13	MCEE	0.499612
ORF3a	ZNF696	0.499612
ORF3a	LFNG	0.499611
Nsp9	STOX2	0.49961
Nsp5	NHLRC3	0.49961
Nsp6	TMPRSS12	0.499609
Nsp2	C2orf68	0.499609
Nsp9	SPAG1	0.499609
Nsp16	AGA	0.499608
Nsp9	THAP9	0.499608
Nsp16	NHLRC3	0.499608
Nsp1	ZNF248	0.499607
Nsp5	CCNG2	0.499607
Nsp7	ERCC5	0.499607
Nsp1	ENC1	0.499607
Nsp6	GALE	0.499606
Nsp1	EGR4	0.499606
Nsp9	HACE1	0.499604
Nsp5	IRF2	0.499604
Nsp8	PRSS16	0.499601
Nsp6	NHLRC3	0.499601
Nsp1	TRIM45	0.499598
Nsp8	NAB2	0.499598
Nsp8	RCBTB1	0.499596
Nsp5	IGBP1	0.499596
Nsp1	ZKSCAN1	0.499596
Nsp4	ZNF365	0.499595
Nsp6	PLAUR	0.499594
Nsp5	LDAH	0.499593
Nsp5	IER5	0.499593
M	ITPKA	0.499593
Nsp2	PFDN2	0.499593
ORF3a	ZNF391	0.499592
ORF3a	PRSS55	0.499592
Nsp16	IER5	0.499592
Nsp1	TRIM23	0.499591
Nsp8	RORC	0.499591
Nsp12	HMGA1	0.49959
Nsp15	GEM	0.49959
Nsp5	AEN	0.49959
Nsp5	COQ5	0.49959
E	MTUS1	0.49959
Nsp13	KRBOX4	0.499589
Nsp7	XPO6	0.499588
Nsp16	LDAH	0.499585
Nsp1	EYA3	0.499584
Nsp15	ASPDH	0.499584
Nsp8	ACCS	0.499584
Nsp1	EPHX2	0.499584
Nsp1	ZKSCAN4	0.499583
Nsp13	MAFF	0.499583
ORF8	LRRC8C	0.499583
Nsp8	UNC5CL	0.499583
Nsp5	GNB1L	0.499582
ORF3a	TMPRSS12	0.499582
Nsp1	NPNT	0.499581
Nsp15	ZNF32	0.49958
Nsp7	STARD13	0.49958
Nsp9	GPLD1	0.49958
ORF3a	GALE	0.499579
Nsp15	FRAT1	0.499578
Nsp1	ALDH6A1	0.499577
Nsp6	IER5	0.499576
M	GABPA	0.499576
Nsp8	DOK7	0.499575
Nsp16	MYEOV	0.499574
Nsp4	KRTAP4-8	0.499573
Nsp16	ANXA4	0.499573
Nsp10	FERMT1	0.499573
Nsp5	CXXC5	0.499573
Nsp1	FAAH2	0.499573
Nsp1	FMO5	0.499572
Nsp1	PPM1G	0.499571
M	SPATA2L	0.49957
Nsp15	OVOL2	0.49957
N	GSTK1	0.49957
Nsp5	PPCS	0.49957
ORF3a	NHLRC3	0.499569
Nsp15	CCDC121	0.499568
Nsp7	RABGAP1	0.499567
Nsp2	MED9	0.499567
Nsp2	PHLDA2	0.499567
Nsp5	ANKRA2	0.499567
Nsp8	ZNF436	0.499566
Nsp14	DUSP28	0.499563
Nsp1	RBM39	0.499563
ORF3a	PLAUR	0.499563
Nsp5	TOMM34	0.499563
M	ACADM	0.499562
Nsp16	PPCS	0.499562
Nsp1	PSAP	0.499562
Nsp1	ZFP30	0.499561
Nsp6	MYEOV	0.499561
Nsp1	C14orf93	0.49956
M	SAMD14	0.499558
Nsp9	LRRC8C	0.499558
Nsp5	LZTFL1	0.499557
Nsp15	HOXA5	0.499557
Nsp13	C8orf44	0.499557
ORF8	CHAT	0.499556
N	IER2	0.499554
Nsp15	TTC33	0.499554
Nsp1	RORC	0.499554
Nsp12	DEFA5	0.499553
Nsp5	PEX2	0.499553
Nsp9	ZNF33B	0.499553
Nsp9	LRRC8E	0.499553
Nsp1	ZNF75D	0.499552
ORF8	FAM83C	0.499552
Nsp9	UFL1	0.499551
Nsp5	RPF2	0.499551
Nsp2	MAPKAPK5-AS1	0.49955
Nsp14	PTRH2	0.49955
Nsp7	CARD10	0.499549
Nsp15	RBM7	0.499547
Nsp2	BOLA1	0.499547
Nsp7	USP48	0.499546
Nsp2	MRPS18C	0.499546
ORF8	TRMT1L	0.499545
ORF8	PAPOLG	0.499544
ORF8	ZNF224	0.499544
ORF8	HOOK2	0.499543
Nsp5	STX19	0.499543
Nsp2	GOLGA2P5	0.499543
Nsp4	DUSP28	0.499543
Nsp1	ACCS	0.499542
Nsp9	BRINP2	0.499542
Nsp7	C2CD5	0.499542
N	RAB28	0.499542
Nsp1	ZNF345	0.499541
Nsp8	FAM117A	0.49954
Nsp2	PTRHD1	0.49954
ORF8	BBS10	0.499539
Nsp5	PNP	0.499539
Nsp15	SURF2	0.499539
Nsp1	SEPSECS	0.499539
ORF8	CBARP	0.499537
N	ZNF365	0.499537
Nsp5	CCND1	0.499535
Nsp8	GABPA	0.499535
ORF7b	MICAL2	0.499535
Nsp13	EVA1A	0.499534
ORF8	RUFY1	0.499533
Nsp5	GEM	0.499533
Nsp1	DPEP3	0.499532
ORF8	KLHL11	0.499532
ORF3a	MYEOV	0.499532
Nsp5	ASPDH	0.499532
Nsp15	CCDC90B	0.499531
ORF7b	MYH3	0.499531
Nsp5	PBLD	0.499531
E	NNT	0.499531
Nsp1	ZSCAN26	0.49953
Nsp16	GEM	0.499528
Nsp1	ZNF500	0.499528
Nsp16	PBLD	0.499528
ORF10	MYH3	0.499528
Nsp16	ASPDH	0.499528
Nsp5	GOLPH3L	0.499527
Nsp9	SGSM3	0.499527
Nsp13	MAPKAPK5-AS1	0.499526
Nsp15	C6orf141	0.499526
Nsp1	NEBL	0.499526
Nsp1	PMPCB	0.499526
E	XPO6	0.499526
Nsp7	JMY	0.499526
N	RAB5B	0.499525
Nsp5	HEXIM2	0.499524
Nsp1	ZNF436	0.499523
Nsp16	ASB8	0.499523
M	LFNG	0.499523
ORF8	QSOX2	0.499523
Nsp1	TMEM200A	0.499523
Nsp2	IFT20	0.499522
Nsp5	ASB8	0.499522
ORF10	MICAL2	0.499522
Nsp6	GEM	0.499522
ORF3a	PPCS	0.499522
Nsp1	PPOX	0.499522
ORF7b	DENND4C	0.499522
M	ZNF696	0.49952
Nsp6	OSER1	0.49952
Nsp1	DBT	0.49952
ORF8	ZNF251	0.499519
Nsp6	PBLD	0.499519
Nsp5	CCDC121	0.499517
Nsp5	FRAT1	0.499517
Nsp9	SLC15A2	0.499517
Nsp2	MRPS14	0.499517
ORF8	UTP4	0.499516
Nsp16	FRAT1	0.499515
Nsp13	BOLA1	0.499515
Nsp1	ZFP2	0.499514
Nsp9	PAPOLG	0.499514
Nsp5	OVOL2	0.499513
Nsp5	CCDC28A	0.499513
Nsp8	SPATA2L	0.499513
Nsp5	METTL1	0.499513
Nsp15	WFDC8	0.499513
Nsp1	ERMAP	0.499513
ORF8	KBTBD7	0.499513
Nsp15	LAT2	0.499513
ORF8	GNPAT	0.499512
ORF8	ZNF573	0.499512
Nsp2	PBOV1	0.499512
Nsp1	MMP1	0.499511
Nsp9	TMC4	0.499511
Nsp5	TPRG1L	0.49951
ORF7a	KBTBD7	0.49951
Nsp2	COX5B	0.49951
Nsp9	BBS10	0.49951
ORF7a	UTP4	0.499509
N	ARL15	0.499509
M	B3GNT3	0.499509
ORF6	PNPLA6	0.499509
Nsp9	HOOK2	0.499509
Nsp15	RHOV	0.499509
Nsp2	PIN4	0.499508
ORF8	FERMT1	0.499508
Nsp1	SPAG8	0.499508
Nsp15	SOX14	0.499508
Nsp16	CCDC28A	0.499508
ORF8	LZTS3	0.499508
ORF8	REXO1L1P	0.499507
ORF7a	DYM	0.499506
ORF7b	KMT2E	0.499506
Nsp1	SELENBP1	0.499505
Nsp6	ZNF32	0.499505
ORF7b	ARFGEF1	0.499504
ORF10	DENND4C	0.499504
ORF8	PIAS1	0.499504
Nsp6	FRAT1	0.499504
ORF7a	FERMT1	0.499504
Nsp8	SAMD14	0.499503
M	TRIB1	0.499503
Nsp8	SH2D5	0.499503
E	CARD10	0.499501
Nsp9	RUFY1	0.499501
Nsp1	GPBP1L1	0.499501
Nsp9	MUC20	0.4995
Nsp1	ITPKA	0.4995
Nsp12	TRIQK	0.4995
Nsp8	DUSP7	0.499499
Nsp1	ODC1	0.499499
ORF8	CCDC27	0.499498
Nsp1	FAM117A	0.499497
ORF8	GRAMD1C	0.499497
M	PRSS55	0.499496
M	ZNF391	0.499496
Nsp1	HS3ST4	0.499496
Nsp1	ERRFI1	0.499496
ORF10	KMT2E	0.499496
E	MPRIP	0.499496
Nsp8	KLHDC2	0.499495
ORF3a	TRMT61A	0.499494
ORF10	ARFGEF1	0.499492
Nsp5	TTC33	0.499492
Nsp14	GADD45G	0.499492
Nsp8	ASB6	0.499491
ORF7b	KIF13A	0.499491
ORF8	ZNF182	0.499491
Nsp7	SMTN	0.49949
Nsp7	HACE1	0.49949
Nsp7	THAP9	0.499489
Nsp2	LAMTOR3	0.499488
Nsp15	RAB33B	0.499488
Nsp9	EPB41L4A	0.499488
Nsp16	TTC33	0.499488
ORF3a	TPM3	0.499487
ORF8	PLK3	0.499487
Nsp5	GATAD1	0.499486
Nsp13	PBOV1	0.499486
ORF7a	COG6	0.499486
Nsp7	TBCK	0.499485
ORF6	MYBBP1A	0.499485
M	TMPRSS12	0.499484
M	ABO	0.499484
Nsp2	CREBL2	0.499484
ORF8	CFAP99	0.499483
ORF7a	TBC1D17	0.499483
Nsp9	TBC1D15	0.499482
Nsp6	OR52A1	0.499481
Nsp8	S100PBP	0.499481
Nsp9	GNPAT	0.499481
Nsp5	CCDC90B	0.49948
Nsp9	KBTBD7	0.49948
M	GALE	0.49948
Nsp9	FERMT1	0.499479
Nsp5	SURF2	0.499478
ORF7b	UBR2	0.499478
Nsp4	C8orf44	0.499478
Nsp7	BBS9	0.499477
Nsp15	CREG1	0.499477
E	JMY	0.499477
Nsp8	LMX1B	0.499477
E	EPHA2	0.499476
ORF10	KIF13A	0.499476
Nsp9	DYM	0.499475
Nsp9	PALM3	0.499475
Nsp9	ZNF573	0.499475
Nsp15	IER2	0.499475
Nsp2	C11orf71	0.499474
M	NHLRC3	0.499474
Nsp9	LZTS3	0.499474
ORF3a	ZNF32	0.499474
Nsp5	STX7	0.499474
ORF8	ABCF2	0.499474
Nsp9	REXO1L1P	0.499473
Nsp2	YPEL5	0.499471
ORF10	KIDINS220	0.499471
Nsp1	ACADSB	0.499471
ORF8	ZNF571	0.49947
Nsp5	TPM4	0.49947
ORF3a	FRAT1	0.49947
Nsp15	RAB28	0.499469
Nsp8	DUSP4	0.499467
Nsp7	EIF2D	0.499467
Nsp9	GRAMD1C	0.499465
Nsp1	STK40	0.499465
Nsp5	C6orf141	0.499464
ORF10	KDM3B	0.499463
Nsp16	C6orf141	0.499462
ORF10	UBR2	0.499462
ORF8	KBTBD3	0.499462
ORF6	MTUS1	0.499461
Nsp9	CCDC27	0.499461
Nsp14	MAPKAPK5-AS1	0.49946
Nsp1	ACADM	0.49946
Nsp8	LFNG	0.49946
M	CCNG2	0.49946
Nsp5	PEX11A	0.49946
Nsp5	SFN	0.49946
ORF6	CAMSAP3	0.49946
Nsp8	SPHK1	0.49946
Nsp6	SURF2	0.499458
ORF3a	CCDC121	0.499457
ORF3a	CCDC28A	0.499456
M	MAT2B	0.499456
Nsp8	DUSP5	0.499456
ORF8	KLHL24	0.499455
Nsp5	CBX7	0.499455
Nsp8	DUSP6	0.499455
Nsp1	SAMD14	0.499454
ORF7a	KLHL24	0.499454
ORF6	SPOCD1	0.499453
Nsp16	PEX11A	0.499452
Nsp9	TBC1D17	0.499451
Nsp2	CROCCP2	0.499451
Nsp6	BDH2	0.499451
Nsp1	DUSP7	0.49945
Nsp13	SPACA4	0.499449
ORF8	FPGT	0.499449
N	DUSP28	0.499449
Nsp1	ZSCAN31	0.499449
Nsp16	TRH	0.499448
Nsp16	TMEM219	0.499448
Nsp5	TRH	0.499448
Nsp9	EFHC1	0.499447
ORF10	USP54	0.499447
Nsp13	C11orf71	0.499447
Nsp9	CFAP99	0.499447
ORF8	ENC1	0.499446
ORF7a	ENC1	0.499446
ORF8	EGR4	0.499446
M	IER5	0.499445
Nsp2	TMEM263	0.499445
Nsp1	KLHDC2	0.499444
M	AMD1	0.499444
Nsp2	HMGA2	0.499444
Nsp5	TMEM219	0.499444
ORF10	KDM5A	0.499444
Nsp15	ZNF365	0.499443
Nsp9	ZDHHC17	0.499441
ORF10	PPRC1	0.49944
E	STOX2	0.49944
Nsp5	ANKRD49	0.499439
M	AEN	0.499439
M	LDAH	0.499439
Nsp9	KEAP1	0.499439
Nsp5	TUBA4B	0.499438
Nsp1	ABHD18	0.499436
Nsp4	MAPKAPK5-AS1	0.499436
Nsp5	EFHD2	0.499436
ORF8	PINK1	0.499436
Nsp16	RHOV	0.499435
Nsp6	MDFI	0.499435
Nsp5	RHOV	0.499435
Nsp6	TRH	0.499433
ORF6	PTPN14	0.499432
ORF8	FAM149B1	0.499431
Nsp15	MGMT	0.499431
Nsp6	WFDC8	0.499431
Nsp5	SYF2	0.499431
Nsp8	LYAR	0.499431
ORF8	EIF2D	0.49943
E	FAM13B	0.499429
Nsp1	LMX1B	0.499429
ORF6	ERCC5	0.499428
Nsp6	TMEM219	0.499428
M	OR52A1	0.499426
ORF6	TSC1	0.499426
ORF8	ZKSCAN1	0.499426
ORF10	PIK3C2B	0.499425
Nsp7	UFL1	0.499425
ORF8	KRT6A	0.499425
Nsp8	KLHDC8B	0.499424
Nsp9	KBTBD3	0.499424
Nsp6	RHOV	0.499424
ORF8	TRAFD1	0.499423
ORF8	ZBTB3	0.499423
ORF7a	TRIM23	0.499422
ORF8	CNBD2	0.499422
M	MYEOV	0.499422
ORF7a	EIF2D	0.499422
N	KRBOX4	0.499422
ORF10	RB1CC1	0.49942
Nsp1	PHLDA1	0.49942
ORF3a	SURF2	0.49942
Nsp1	PTEN	0.499419
Nsp5	SYNGR4	0.499419
Nsp7	LRRC8C	0.499419
Nsp9	FPGT	0.499417
ORF7a	CNBD2	0.499417
Nsp9	KLHL24	0.499416
Nsp9	ITFG1	0.499416
ORF8	PRKAA1	0.499415
Nsp13	CROCCP2	0.499415
ORF6	SPATA31C2	0.499414
ORF3a	TPM4	0.499413
ORF8	ARID3B	0.499413
ORF8	LRRC31	0.499412
Nsp5	KCTD5	0.499412
Nsp1	ASAH1	0.499412
Nsp6	FGF8	0.49941
Nsp13	TMEM263	0.49941
ORF8	CAMK2G	0.49941
Nsp8	PLEK2	0.49941
Nsp8	KLHDC9	0.49941
ORF10	EIF4G1	0.499409
Nsp7	ZFYVE1	0.499409
Nsp16	RAB33B	0.499409
M	OSR2	0.499408
M	PPCS	0.499408
Nsp1	ARC	0.499408
Nsp1	PAK1IP1	0.499407
Nsp9	ENC1	0.499407
ORF7b	ZMYM4	0.499406
Nsp1	LFNG	0.499405
ORF7b	CLASP1	0.499404
Nsp8	CRYZL1	0.499404
Nsp2	S100A16	0.499403
N	MAFF	0.499403
Nsp5	GSTA4	0.499403
Nsp7	AFAP1L1	0.499403
ORF8	PPM1G	0.499402
Nsp5	IER2	0.499402
Nsp16	CLCF1	0.499402
Nsp5	CLCF1	0.499401
Nsp8	XRCC3	0.499401
Nsp1	TIA1	0.499401
Nsp9	MTA3	0.499401
Nsp1	ZNF696	0.499401
M	C11orf54	0.4994
Nsp16	IER2	0.4994
Nsp5	GRPEL1	0.4994
Nsp9	ZNF248	0.4994
Nsp6	FGFBP1	0.499399
Nsp16	GSTA4	0.499397
Nsp2	HMGA1	0.499397
E	GPLD1	0.499396
Nsp8	FANK1	0.499396
ORF10	CLASP1	0.499396
ORF8	HECA	0.499395
ORF10	ZMYM4	0.499395
Nsp9	PINK1	0.499394
Nsp4	PBOV1	0.499394
ORF8	FAAH2	0.499393
ORF6	STARD13	0.499392
ORF3a	TRH	0.499392
Nsp9	EIF2D	0.499392
E	SEMA4B	0.499392
Nsp1	LYAR	0.499392
ORF8	FMO5	0.49939
ORF3a	WFDC8	0.49939
Nsp1	GLUL	0.49939
Nsp8	IRF2	0.499389
Nsp5	RAB28	0.499389
ORF8	C14orf93	0.499388
Nsp16	RAB28	0.499388
Nsp1	NCK1	0.499388
Nsp7	CHAT	0.499388
Nsp1	CLMP	0.499387
ORF8	KPNA5	0.499387
Nsp6	CREG1	0.499386
Nsp2	PRR15L	0.499386
Nsp1	TRIB1	0.499385
Nsp6	IER2	0.499384
Nsp9	CNBD2	0.499383
ORF8	RCBTB1	0.499383
M	LZTFL1	0.499382
Nsp9	ZBTB3	0.499381
N	C8orf44	0.499381
Nsp1	SPOP	0.49938
ORF8	JRKL	0.49938
ORF8	NAB2	0.49938
Nsp2	CRIPT	0.49938
ORF10	ZNF518A	0.499379
Nsp15	CD160	0.499378
M	TRMT61A	0.499378
Nsp14	LAMTOR3	0.499377
ORF8	PUS10	0.499377
ORF3a	SOX14	0.499377
ORF8	PRSS16	0.499375
Nsp7	PCCA	0.499374
Nsp9	USP21	0.499374
M	RWDD2A	0.499374
Nsp7	PAPOLG	0.499374
Nsp9	PRKAA1	0.499374
Nsp7	OSBPL9	0.499373
Nsp9	PIGB	0.499373
Nsp5	MED20	0.499372
Nsp16	ZNF365	0.499372
Nsp8	LDAH	0.499371
Nsp15	MSRB2	0.499371
ORF10	TCOF1	0.49937
Nsp1	ZNF391	0.49937
ORF7a	JRKL	0.499369
Nsp1	PRSS55	0.499369
Nsp7	EHHADH	0.499369
ORF8	RORC	0.499368
ORF6	ZNF451	0.499368
M	GEM	0.499368
Nsp8	IER5	0.499368
Nsp9	ARID3B	0.499368
Nsp7	BBS10	0.499367
Nsp9	LRRC31	0.499367
ORF7a	PUS10	0.499366
Nsp7	BBS2	0.499366
Nsp9	CAMK2G	0.499366
M	TPM3	0.499366
Nsp1	KLHDC8B	0.499366
ORF6	RABGAP1	0.499365
Nsp9	FAM234A	0.499365
Nsp5	TMEM139	0.499364
ORF10	ABCC5	0.499363
Nsp16	RAB5B	0.499363
ORF8	PCYOX1	0.499363
ORF8	USP30	0.499363
M	ASPDH	0.499363
Nsp6	HBEGF	0.499362
ORF8	TMEM102	0.499361
ORF6	CARD10	0.499361
ORF7a	TMEM102	0.499361
Nsp7	HOOK2	0.49936
Nsp6	TSPAN31	0.499359
ORF8	UNC5CL	0.499358
E	ZNF33B	0.499357
M	PBLD	0.499356
Nsp9	PPM1G	0.499356
Nsp9	HECA	0.499354
Nsp1	PLEK2	0.499354
Nsp7	KLHL11	0.499353
ORF6	MPRIP	0.499353
Nsp1	FUT9	0.499353
Nsp5	NACA2	0.499353
Nsp1	TMPRSS12	0.499353
ORF7b	CEP162	0.499352
ORF6	ZBTB4	0.499351
Nsp14	YPEL5	0.499351
Nsp5	MGMT	0.499351
Nsp1	ZSCAN16	0.49935
M	ZNF32	0.49935
Nsp9	FAAH2	0.49935
Nsp7	ADD3	0.49935
Nsp1	KLHDC9	0.49935
Nsp5	RPP25	0.49935
ORF6	SENP7	0.49935
Nsp6	ZNF365	0.499349
Nsp2	S100A5	0.499348
ORF8	ACCS	0.499348
Nsp2	DEFA5	0.499348
Nsp1	CREBZF	0.499348
Nsp15	DUSP28	0.499348
Nsp9	FMO5	0.499347
Nsp1	CRYZL1	0.499347
M	FRAT1	0.499347
ORF8	CEP57	0.499346
Nsp15	NDUFS4	0.499345
ORF10	MIA2	0.499345
Nsp9	C14orf93	0.499344
ORF8	DOK7	0.499344
Nsp4	C11orf71	0.499344
Nsp5	SAMD12	0.499344
Nsp16	NMRK1	0.499343
ORF8	TRMT6	0.499343
Nsp8	ANXA4	0.499343
Nsp9	LMBRD1	0.499343
Nsp9	AJUBA	0.499342
ORF6	GPRIN1	0.499342
Nsp1	NHLRC3	0.499342
ORF10	CEP162	0.499342
Nsp2	SCGB2A1	0.499341
ORF8	CYP2W1	0.499341
ORF6	OFD1	0.499341
ORF3a	IER2	0.499341
Nsp16	TAGLN3	0.49934
Nsp16	SAMD12	0.49934
Nsp1	FANK1	0.49934
Nsp1	AGA	0.49934
M	OVOL2	0.49934
Nsp5	ARL15	0.49934
ORF8	DPEP3	0.49934
Nsp16	ARL15	0.499339
ORF8	FOXO6	0.499338
Nsp8	SIRT4	0.499337
ORF7b	PNPLA6	0.499336
Nsp6	MED20	0.499336
Nsp7	CALCOCO1	0.499335
Nsp14	CROCCP2	0.499335
M	CCDC28A	0.499335
Nsp6	PRRG2	0.499334
E	ZNF184	0.499334
M	CCDC121	0.499334
Nsp9	JRKL	0.499332
E	NFE2L1	0.499332
Nsp9	PUS10	0.499332
E	CEP68	0.499332
ORF8	ATG14	0.499331
ORF8	ZNF500	0.49933
Nsp9	PRSS16	0.499329
N	MAPKAPK5-AS1	0.499328
ORF8	ENTPD6	0.499327
Nsp7	FERMT1	0.499326
Nsp7	KBTBD7	0.499326
ORF10	PNPLA6	0.499326
Nsp1	PLAUR	0.499325
ORF6	JMY	0.499324
Nsp9	RORC	0.499324
ORF6	C2CD5	0.499323
ORF6	RNF20	0.499323
ORF8	ZNF436	0.499322
ORF8	UBXN7	0.499322
ORF7a	PPOX	0.499322
ORF6	KANSL1L	0.499321
ORF8	PPOX	0.499321
[truncated: 20,620 more rows]

## Sheet: Estrogen
SARS-CoV-2 Protein	Host Protein	Interaction Score
Nsp13	RPL18	0.94697
Nsp8	SMAD3	0.932376
Nsp13	TMA16	0.918703
N	GRB2	0.892869
Nsp7	MYC	0.890756
Nsp13	RRS1	0.879543
Nsp12	ARL3	0.877643
Nsp13	EIF3J	0.867329
Nsp13	SMAD3	0.866601
Nsp15	UBE2I	0.854808
Nsp1	SMAD3	0.841947
Nsp6	GABARAPL2	0.840041
Nsp13	DCAF16	0.839292
M	PMP22	0.83314
Nsp1	LXN	0.832801
Nsp1	TAF10	0.831967
N	UBE2H	0.830547
Nsp13	BYSL	0.824387
Nsp13	SEH1L	0.816831
ORF6	SMAD3	0.816577
Nsp16	SMAD3	0.816297
Nsp13	TPK1	0.815095
ORF6	COPS8	0.814557
Nsp13	VPS72	0.814154
Nsp13	DCP2	0.813342
N	SEH1L	0.813193
Nsp2	SMAD3	0.808886
N	UBE2I	0.80872
N	CDKN2B	0.805814
Nsp12	NAPA	0.803216
Nsp13	DDX21	0.801999
Nsp13	MPG	0.800419
Nsp8	PPIF	0.799693
Nsp12	CSNK1D	0.799087
Nsp15	ACTR1B	0.799028
Nsp13	FAM216A	0.79869
N	RAB1B	0.797549
Nsp13	BLM	0.793417
N	SRSF1	0.792961
Nsp13	CDCA8	0.790746
N	SRPK2	0.789629
Nsp15	RUVBL1	0.789508
N	COPS8	0.788489
Nsp8	SEH1L	0.78845
Nsp9	SEH1L	0.788405
N	DCP2	0.788355
Nsp13	CDC6	0.788048
Nsp3	RUVBL1	0.787045
N	UBE2D2	0.786712
Nsp13	ZPR1	0.785368
Nsp13	ARMCX3	0.785031
Nsp3	RUVBL2	0.784973
Nsp7	UBA1	0.783486
Nsp13	RSL1D1	0.783035
Nsp13	DDX10	0.782726
Nsp15	RUVBL2	0.782567
Nsp13	EIF5B	0.78006
Nsp13	MAX	0.779816
Nsp13	NOC3L	0.777241
Nsp13	CSPP1	0.776208
Nsp13	SH3YL1	0.774394
Nsp13	MRPS10	0.774222
Nsp13	ERCC6L	0.773059
N	GINS3	0.772944
Nsp13	PTRH2	0.772321
Nsp13	UBE2D2	0.771684
S	NAPA	0.771299
N	MYC	0.770081
Nsp15	AKAP1	0.769517
Nsp13	TADA3	0.769193
Nsp13	RGS6	0.767808
Nsp13	CUEDC1	0.767595
Nsp12	STX10	0.767351
N	E2F6	0.767342
N	SMAD3	0.767027
Nsp12	IPO5	0.767017
Nsp13	NOD2	0.766816
Nsp1	RUVBL1	0.766572
Nsp1	PRMT5	0.766454
Nsp15	SMAD3	0.763741
Nsp13	UBE2I	0.761728
Nsp13	NOLC1	0.759893
Nsp12	CAND1	0.759652
Nsp13	TAF10	0.758225
Nsp1	RUVBL2	0.757169
Nsp12	UBE2D2	0.756495
Nsp12	UBE2H	0.755305
N	WDHD1	0.7536
Nsp13	PAICS	0.753066
Nsp13	PFDN5	0.752404
Nsp12	TNPO1	0.751547
Nsp13	HS1BP3	0.751544
Nsp1	GINS3	0.751438
Nsp1	SRSF1	0.751243
Nsp13	PDCD11	0.750907
Nsp13	EXO1	0.750081
N	CCND1	0.750055
Nsp2	RBBP8	0.749648
Nsp1	SEH1L	0.749603
Nsp13	TDRD1	0.749216
Nsp1	PLCL1	0.749046
Nsp13	EXOSC2	0.748796
Nsp13	GTF2IRD1	0.748674
Nsp2	PCTP	0.748666
N	TADA3	0.748059
N	MLH3	0.747973
ORF8	BRD3	0.747971
Nsp12	LGALS8	0.747758
N	DCTN2	0.747637
Nsp13	RUVBL2	0.747586
Nsp13	SRSF1	0.747572
Nsp13	ARMCX2	0.747082
Nsp13	E2F6	0.747035
M	ACHE	0.746573
Nsp1	FOXK2	0.746509
Nsp12	AP1M2	0.74645
Nsp16	LXN	0.746286
Nsp15	AKTIP	0.746031
ORF6	BRD3	0.745933
Nsp13	JARID2	0.745641
Nsp13	OSTF1	0.745211
Nsp9	SMAD3	0.744793
Nsp16	GABARAPL2	0.744717
Nsp7	SMAD3	0.744327
N	LRRC1	0.743609
N	PRMT5	0.743155
Nsp13	ORC1	0.743129
Nsp9	LXN	0.742816
Nsp12	CSE1L	0.742533
Nsp13	TSG101	0.742144
Nsp13	LXN	0.742056
Nsp16	CCT5	0.741924
Nsp13	IRF6	0.74155
N	TAF10	0.74102
Nsp9	UBE2H	0.740674
M	GABARAP	0.740235
Nsp13	EIF2AK1	0.739874
ORF6	GATA3	0.738911
Nsp3	TAF10	0.738894
Nsp9	NXT1	0.738458
Nsp6	CERK	0.737952
Nsp13	BRIP1	0.737776
Nsp13	DHX34	0.737153
Nsp13	EEF1A2	0.737152
Nsp13	ATP6V1H	0.736884
Nsp13	RAB1B	0.736009
N	WDR3	0.735218
Nsp13	ELF1	0.733874
N	RUVBL2	0.732852
N	WDTC1	0.732751
Nsp13	PIP4K2A	0.732178
Nsp9	ZW10	0.731953
Nsp8	COPS8	0.731863
Nsp7	SEH1L	0.73114
N	NCBP1	0.730215
Nsp13	CDC42SE1	0.730083
Nsp13	SRPK2	0.729835
N	BRD3	0.729082
Nsp13	HSPA13	0.728625
Nsp13	PEX2	0.728314
N	POLD2	0.728078
Nsp15	BRIP1	0.727767
Nsp15	TAF10	0.727502
Nsp13	GRB2	0.726887
N	LARP6	0.726467
N	TBL1XR1	0.726192
Nsp13	STK26	0.725994
Nsp9	GABARAPL2	0.725754
Nsp12	UGGT1	0.725616
N	POLR1C	0.725433
M	IDH1	0.725357
Nsp13	BRD3	0.723799
N	EIF2AK1	0.723438
Nsp13	ZNF710	0.72281
Nsp13	WDR26	0.722631
Nsp15	RAB1B	0.722239
Nsp13	NKRF	0.721195
Nsp13	DCTN2	0.720858
Nsp13	GATAD1	0.720716
Nsp2	UBE2D2	0.720684
N	MAX	0.720261
Nsp13	WDR3	0.719939
N	WDR26	0.719605
Nsp12	ACTR1B	0.719026
E	BRD3	0.718692
Nsp9	UBXN1	0.718535
Nsp13	IST1	0.717954
Nsp13	STX4	0.71736
Nsp13	TTF1	0.716764
Nsp13	PHC1	0.716001
Nsp15	WASL	0.715962
Nsp13	POLR1E	0.715138
Nsp8	NAPA	0.713539
Nsp2	UBE2H	0.713515
Nsp13	DNAJC2	0.713456
N	WDR12	0.71331
Nsp13	DHX57	0.713213
Nsp9	ARL3	0.712635
ORF7b	DPM2	0.712601
Nsp13	UBE2H	0.712563
Nsp13	RUVBL1	0.712067
Nsp13	RFTN1	0.711977
Nsp13	EIF2S1	0.711952
Nsp13	CAB39	0.711434
S	ARL3	0.711056
Nsp16	NXT1	0.710961
Nsp12	RAB1B	0.71065
Nsp13	ABCE1	0.710524
Nsp13	CEP135	0.710472
Nsp13	NOP16	0.709926
Nsp13	SYF2	0.709431
Nsp13	NCAPG	0.709194
N	RUVBL1	0.708245
Nsp13	TTC39A	0.707113
Nsp13	MOCS2	0.706231
Nsp15	TDRD1	0.705949
Nsp12	APPL2	0.704918
N	PHC1	0.704099
Nsp13	NCBP1	0.70408
Nsp15	GRB2	0.703019
Nsp13	DCAF4	0.702906
Nsp1	EIF2AK1	0.702761
Nsp13	YPEL5	0.702313
Nsp13	CSE1L	0.702125
N	WSB2	0.702081
Nsp13	DBP	0.701998
Nsp8	IST1	0.701922
Nsp13	ZNHIT6	0.70185
Nsp7	UBE2H	0.701454
Nsp13	CBX6	0.701165
Nsp13	ARHGAP35	0.700517
Nsp13	HBS1L	0.699997
Nsp14	TFF1	0.699107
Nsp13	PAWR	0.699081
Nsp13	ANKMY2	0.698377
Nsp13	MCM10	0.698116
Nsp1	ELF5	0.697934
Nsp13	JUP	0.697668
Nsp13	TRIM24	0.697325
N	FOXK2	0.697286
Nsp13	POLR1C	0.697228
Nsp13	DSCC1	0.696566
Nsp7	EIF2AK1	0.696459
Nsp15	CDC6	0.696261
Nsp13	MOAP1	0.696026
Nsp2	UBE2I	0.695435
Nsp13	TCF25	0.695017
N	WDR13	0.694793
Nsp5	SMAD3	0.694765
Nsp13	PACSIN2	0.693584
Nsp13	POLD2	0.693279
S	STX10	0.693091
Nsp9	UBE2I	0.693004
Nsp13	TBL1XR1	0.692773
N	TCERG1	0.692765
N	DCAF11	0.692358
Nsp6	ARL15	0.690825
Nsp13	BAG6	0.690666
Nsp1	CCND1	0.690329
Nsp13	TTF2	0.689735
Nsp13	ARHGEF10L	0.689237
Nsp15	HDDC2	0.68922
Nsp13	DDX56	0.6886
Nsp15	PFDN5	0.688484
Nsp13	PHF2	0.687965
Nsp15	GABARAPL2	0.687426
Nsp13	FURIN	0.687298
Nsp13	TBX3	0.686917
N	POLR1E	0.686663
Nsp9	RAB1B	0.68637
Nsp13	NVL	0.686285
Nsp13	NOL8	0.68572
N	KLHDC2	0.685563
Nsp8	DCP2	0.685078
Nsp14	DCP2	0.68499
Nsp6	MYBL2	0.684862
Nsp13	WASL	0.684398
Nsp13	CHEK1	0.684383
Nsp10	SMAD3	0.684283
Nsp13	SGSM3	0.68424
N	SFMBT1	0.683657
Nsp3	SMAD3	0.683262
Nsp13	CDKN2B	0.682514
N	SRPK1	0.682121
Nsp13	GINS3	0.681986
Nsp13	RBM15	0.681357
Nsp12	CTNNA1	0.680731
Nsp13	ANXA9	0.680631
N	NUDT21	0.680105
Nsp13	NFIC	0.679855
Nsp13	ARHGAP1	0.679771
Nsp12	NARS2	0.679682
Nsp12	CCT5	0.67952
Nsp1	WSB2	0.679285
Nsp3	SEH1L	0.677888
N	MYBL2	0.677649
Nsp13	CCND1	0.677197
N	CCT5	0.677065
Nsp13	RBL1	0.676395
Nsp13	IFT20	0.675801
N	DNAJC2	0.675771
Nsp13	METTL1	0.675529
Nsp13	MED23	0.675253
Nsp13	TIPARP	0.674863
Nsp13	MYO6	0.674697
Nsp13	RCL1	0.674623
Nsp3	CSTA	0.673973
Nsp13	WDR12	0.673424
N	NVL	0.672719
Nsp13	MYO1B	0.672303
Nsp13	MYO1C	0.671799
N	DDX10	0.671733
Nsp13	DCAF11	0.671665
N	TLE1	0.670819
N	RBL2	0.670506
Nsp13	IPO5	0.670253
Nsp13	UBXN1	0.669893
Nsp13	WDTC1	0.669602
Nsp15	MAPK3	0.669228
Nsp15	EXOSC2	0.669211
Nsp12	SNAP23	0.669078
Nsp13	KANSL3	0.669062
Nsp13	HDDC2	0.66886
Nsp7	MAPK3	0.668437
N	TFF1	0.668294
Nsp13	INTS7	0.668283
Nsp16	METTL1	0.667851
Nsp14	BCL2	0.667359
Nsp13	WDHD1	0.667239
Nsp2	SSH3	0.666382
Nsp2	TAT	0.666284
Nsp13	FOXK2	0.666252
Nsp13	DNAJC17	0.666208
Nsp8	TBC1D8	0.666164
Nsp2	SPDEF	0.666065
S	RAB1B	0.666026
Nsp16	NARS2	0.665843
Nsp1	CEP97	0.665817
ORF8	UNC45A	0.665731
ORF7a	UNC45A	0.665718
Nsp8	CCT6A	0.665629
Nsp7	TBC1D8	0.665581
ORF8	CNKSR1	0.665454
Nsp1	EFEMP1	0.665406
Nsp5	UNC45A	0.665405
ORF8	WDTC1	0.665377
Nsp13	MAGED2	0.665262
Nsp7	NVL	0.665256
Nsp8	PCGF2	0.665078
ORF6	TBC1D8	0.665076
ORF8	HEXA	0.665039
N	ESR1	0.664914
N	CORO2A	0.664912
ORF7b	PLCB3	0.664707
Nsp13	NUP107	0.664697
Nsp13	MKNK2	0.664671
N	ORC1	0.664596
Nsp16	CCT6A	0.664581
ORF10	PLCB3	0.664522
ORF10	PLCL1	0.664445
ORF10	KDM4A	0.664401
ORF7a	VPS37C	0.664076
Nsp9	CSNK1A1	0.663933
ORF6	EIF2AK1	0.66389
N	SGSM2	0.663537
N	CBX6	0.66351
N	VPS72	0.663372
Nsp7	CCT5	0.663343
Nsp16	CRABP2	0.662758
E	SRPK1	0.662736
ORF8	RAB1B	0.662471
Nsp13	TOM1L2	0.662323
Nsp13	FEZ2	0.662294
Nsp13	NXT1	0.662102
Nsp2	CSTA	0.661792
Nsp8	RAB1B	0.661752
N	EIF2S1	0.661263
Nsp9	CSNK1D	0.660946
Nsp1	UBE2H	0.660551
Nsp1	POLR1C	0.660511
Nsp13	PARD6B	0.660151
Nsp15	POLD2	0.660095
Nsp13	WDR13	0.660038
Nsp8	EIF2AK1	0.65969
Nsp13	MLH3	0.659675
Nsp13	THOC5	0.659513
Nsp1	POLD2	0.659009
Nsp13	MTFR1	0.658913
Nsp6	PXMP4	0.658771
Nsp13	GRK4	0.658565
Nsp2	RUVBL2	0.658535
Nsp1	MYC	0.658363
M	FKBP4	0.658023
Nsp2	MAX	0.657928
ORF7b	STX10	0.657362
Nsp2	PACSIN2	0.656907
E	SMAD3	0.656533
Nsp13	QSER1	0.656364
ORF6	CHRNA5	0.656196
Nsp13	PARVA	0.655947
Nsp13	FANCI	0.655841
Nsp15	DCP2	0.655831
Nsp13	GEMIN4	0.655578
Nsp13	ADD1	0.6551
Nsp13	ARHGEF26	0.655063
Nsp13	KPNA3	0.654838
Nsp15	TBL1XR1	0.654795
N	TTC39A	0.654625
S	RAB5B	0.654553
Nsp15	NXT1	0.654521
Nsp13	ANP32E	0.654459
Nsp13	CTR9	0.654431
Nsp13	SFMBT1	0.6544
Nsp12	SEH1L	0.65439
Nsp15	TPD52L1	0.654329
Nsp13	HDAC7	0.654178
Nsp1	MLH3	0.654128
Nsp12	IFT140	0.653608
Nsp7	SGSM2	0.653494
S	ARFGAP2	0.653449
Nsp13	LIN7A	0.653259
Nsp12	UBE2I	0.653257
Nsp2	TAF10	0.65283
Nsp13	NUP155	0.652798
Nsp11	SMAD3	0.652723
Nsp1	DCP2	0.65234
Nsp13	CSTA	0.652196
N	MCM10	0.651962
Nsp13	TEAD3	0.651958
N	SYF2	0.651557
Nsp13	TFAP2C	0.651535
ORF7a	ANXA9	0.651416
Nsp1	HDAC7	0.651278
Nsp13	TNPO1	0.649868
Nsp13	SUV39H2	0.649651
Nsp1	CDCA4	0.649609
Nsp8	RAB29	0.649582
ORF6	PCGF2	0.648959
Nsp13	KDM5B	0.648894
Nsp13	TLE1	0.648273
N	PCGF2	0.647949
N	TSG101	0.647525
Nsp7	TADA3	0.647479
N	RNF14	0.647376
Nsp15	ARMCX2	0.64691
Nsp1	FDFT1	0.646784
Nsp13	MYC	0.646706
Nsp10	BCL2	0.646694
Nsp16	UBE2I	0.646528
Nsp12	CTNNA3	0.646447
N	MYB	0.646319
Nsp1	HDAC11	0.645703
Nsp13	CLASP2	0.64492
Nsp13	SLC26A2	0.644523
Nsp13	BAZ2A	0.644363
ORF7b	VAMP8	0.644347
N	LXN	0.644112
N	BCL2	0.6433
Nsp7	PCGF2	0.642539
Nsp15	PDCD11	0.642505
Nsp1	UBE2I	0.642175
Nsp13	GIPC1	0.641651
Nsp13	RCAN3	0.641514
ORF7b	SGCG	0.641454
Nsp13	KAZN	0.641244
Nsp16	HDDC2	0.641046
Nsp15	LXN	0.640914
ORF7b	ANP32E	0.640756
Nsp13	NUDT21	0.640674
Nsp1	SERPINB9	0.640385
Nsp12	TBC1D8	0.639582
Nsp13	GABARAP	0.639569
ORF3a	BCL2	0.63932
N	EXOSC2	0.639291
Nsp9	PCTP	0.638614
N	EIF5B	0.637945
Nsp7	SFMBT1	0.637937
Nsp13	CORO2A	0.637726
N	MIOS	0.63772
Nsp1	PDCD11	0.637505
Nsp13	GGA2	0.637129
Nsp8	ATP6V1H	0.636803
ORF7b	CAT	0.636444
ORF8	TADA3	0.636176
Nsp13	CCP110	0.636146
N	ANKMY2	0.636086
Nsp8	VDAC3	0.636077
Nsp1	WDR26	0.636071
Nsp13	LARP6	0.63547
Nsp2	SEH1L	0.635365
Nsp8	PFDN5	0.635111
Nsp13	ROGDI	0.63474
Nsp2	RUVBL1	0.634608
Nsp12	CLTA	0.634551
Nsp15	ARHGAP1	0.634205
N	HDAC7	0.634143
Nsp13	ATAD5	0.633943
Nsp1	COPS8	0.63387
Nsp3	MAX	0.633726
Nsp15	RCL1	0.633689
Nsp15	STK26	0.633441
Nsp13	ZWILCH	0.633198
Nsp13	TJP2	0.63285
M	PTGES	0.632749
S	SNAP23	0.632662
Nsp13	APLP2	0.632506
Nsp13	SNX24	0.632044
S	ARL15	0.632024
Nsp15	POLR1C	0.632015
N	TJP2	0.63195
N	SUV39H1	0.631307
M	PSEN1	0.631116
Nsp13	STK24	0.630883
Nsp13	AKAP1	0.630816
Nsp3	E2F6	0.630703
Nsp15	CCND1	0.63054
Nsp15	SH3YL1	0.630371
ORF7b	WDTC1	0.63014
Nsp15	SEH1L	0.63001
Nsp1	MAX	0.629903
N	AMD1	0.629897
ORF7b	GRM4	0.62955
Nsp13	CDV3	0.62867
Nsp14	SMAD3	0.628547
M	GABARAPL2	0.627671
N	SIRT2	0.627598
Nsp6	PSEN1	0.62757
Nsp2	CDC14A	0.627367
Nsp13	ZNF821	0.627047
ORF7b	CHRNA5	0.626871
N	WDR62	0.626487
Nsp15	COPS8	0.62645
Nsp13	DIP2A	0.626079
Nsp13	EXOC7	0.625476
N	MED23	0.625129
Nsp13	EHD3	0.625103
N	HDAC11	0.62504
N	BYSL	0.624783
Nsp6	STX10	0.624542
N	WASL	0.624527
Nsp15	BTG2	0.624524
Nsp15	ERCC6L	0.624341
Nsp7	RWDD2A	0.624335
ORF3a	BCL2L1	0.623892
Nsp13	PCCA	0.623738
ORF7a	SMAD3	0.623482
Nsp4	BCL2	0.623425
Nsp15	NAGK	0.623154
Nsp3	LXN	0.622995
Nsp13	NBR1	0.62236
Nsp13	CCDC86	0.622147
Nsp5	CLEC2D	0.621695
N	NOC3L	0.621691
N	CSE1L	0.621639
Nsp2	EPN3	0.621543
Nsp13	PLK2	0.621403
S	VAMP8	0.621147
Nsp13	SRPK1	0.620904
Nsp13	SUV39H1	0.62059
Nsp1	HDAC5	0.62028
S	RAB9A	0.620111
ORF7a	SGCG	0.619119
Nsp13	SRSF7	0.61899
Nsp8	FKBP4	0.618874
N	TDRD1	0.61853
Nsp13	MADD	0.6179
Nsp15	ROGDI	0.617426
Nsp8	RHEB	0.617263
Nsp13	RNF14	0.616786
Nsp13	DARS2	0.616306
Nsp1	MAPK3	0.616004
Nsp13	KIAA0513	0.615898
N	DCAF4	0.615416
ORF7b	BCL2	0.615341
E	TFF1	0.614761
Nsp13	MAMLD1	0.614415
Nsp13	RFX5	0.614337
Nsp4	SLC50A1	0.613578
Nsp1	PCGF2	0.613304
ORF7b	TFF1	0.613143
Nsp1	MICAL2	0.61311
Nsp13	TPD52L1	0.612107
Nsp13	DTX3	0.611738
Nsp10	CALML4	0.611526
M	SLC50A1	0.611361
Nsp15	ORC1	0.611227
Nsp15	STK24	0.609342
Nsp1	WDR12	0.609082
ORF3a	SMAD3	0.608965
ORF7b	PCTP	0.608916
Nsp16	MLH3	0.608782
N	CSNK1D	0.608748
Nsp4	RHBDF1	0.60859
Nsp13	CAND1	0.608339
Nsp12	PMPCB	0.608302
N	SUV39H2	0.608086
N	CDCA8	0.608035
Nsp1	EXOSC2	0.60793
Nsp13	RHOBTB3	0.607421
Nsp15	MYO1C	0.607182
Nsp13	NCOA2	0.607051
Nsp7	ESR1	0.60681
Nsp10	BCL2L1	0.606185
Nsp13	EPS8L2	0.606157
Nsp13	RUNDC3B	0.605931
Nsp4	MMD	0.605326
Nsp13	VPS54	0.605177
Nsp13	TFCP2L1	0.605072
Nsp15	RHEB	0.604912
Nsp15	RWDD2A	0.604876
Nsp13	ZHX2	0.604408
Nsp15	DCTN2	0.603811
Nsp13	MINK1	0.603599
Nsp13	PCTP	0.603434
Nsp12	CSTA	0.603418
Nsp13	OTUD7B	0.603088
ORF7b	CA12	0.602209
Nsp6	REEP5	0.601972
N	STK26	0.601828
N	ZMYND8	0.601431
Nsp12	STX4	0.601401
Nsp4	CERS2	0.601206
Nsp13	NCOA3	0.601035
Nsp9	RHEB	0.600552
Nsp6	BCL2L1	0.59999
E	BCL2L1	0.599815
N	NOLC1	0.599756
N	IL17RC	0.599635
Nsp2	RABEP2	0.599602
Nsp9	CNKSR1	0.599186
Nsp4	PSEN1	0.599039
Nsp13	MBD4	0.598688
Nsp13	OXR1	0.598444
Nsp15	EXO1	0.598377
ORF7a	IPO5	0.598357
Nsp15	EIF2S1	0.597934
Nsp6	BCL2	0.597736
S	STX4	0.597518
Nsp16	RAB1B	0.597465
Nsp13	ZMYND8	0.596341
Nsp4	GABARAPL2	0.595484
Nsp13	GNGT1	0.595229
N	JUP	0.595196
Nsp15	NVL	0.594942
Nsp16	COPS8	0.594688
Nsp12	VAMP8	0.594567
Nsp13	MEAF6	0.594451
Nsp4	GFRA1	0.59426
Nsp13	MAPK3	0.594115
Nsp3	CDC6	0.593684
Nsp6	SLC50A1	0.593579
N	PDCD11	0.593493
Nsp13	RGL2	0.593436
Nsp13	WSB2	0.593068
Nsp2	STK26	0.592881
Nsp11	SEH1L	0.592875
Nsp15	TRIM24	0.592197
N	RFX5	0.592143
Nsp13	SGSM2	0.592023
Nsp13	STAT3	0.59174
Nsp9	NBR1	0.591428
Nsp7	AKTIP	0.59082
ORF7b	KCNK15	0.589261
Nsp6	MMD	0.589173
Nsp1	TADA3	0.588802
Nsp13	DVL3	0.588774
ORF7b	SERPINB9	0.588645
Nsp9	SQSTM1	0.588388
Nsp15	ARHGAP35	0.58836
Nsp13	LINS1	0.588339
Nsp6	ARL6IP5	0.587842
Nsp6	VAMP8	0.587832
N	PLK2	0.587808
Nsp12	DBN1	0.58748
Nsp8	SNAP23	0.587415
ORF10	SMAD3	0.587209
Nsp1	ARHGAP26	0.587077
N	RBM15	0.586985
N	HDAC5	0.586626
Nsp14	BCL2L1	0.586525
N	DHX57	0.586109
Nsp12	INTS7	0.585828
ORF6	FKBP4	0.585584
Nsp12	SLC2A8	0.585285
Nsp1	DPM2	0.585234
Nsp7	ARHGAP35	0.585231
Nsp4	REEP5	0.585144
Nsp4	BCL2L1	0.584993
ORF6	POLR1C	0.58497
Nsp12	CCT6A	0.584758
N	SNX24	0.584754
ORF7b	STX4	0.58472
Nsp1	RPP40	0.58453
Nsp13	GTPBP3	0.58449
N	FKBP4	0.584252
Nsp12	RAB20	0.584248
Nsp16	UBE2D2	0.584022
Nsp13	APPL2	0.583993
ORF7b	CLEC2D	0.583939
N	IFT140	0.583824
Nsp8	ACTR1B	0.583766
Nsp12	EHD3	0.583481
Nsp11	BCL2	0.583264
Nsp15	DBN1	0.582047
Nsp3	UBE2I	0.581808
Nsp1	CSNK1A1	0.581795
Nsp16	ANXA9	0.581639
Nsp13	WWC1	0.581252
Nsp3	DCP2	0.581146
Nsp13	PPM1H	0.580851
Nsp13	TRAFD1	0.580766
Nsp7	MLH3	0.580689
Nsp15	ARHGAP26	0.580672
Nsp4	CERK	0.580549
Nsp13	OGFOD1	0.580032
Nsp13	BLNK	0.579753
M	TP53I11	0.57975
Nsp1	CASP9	0.579735
Nsp13	MSN	0.579685
Nsp7	WDR26	0.579662
Nsp6	TP53I11	0.579446
Nsp13	SIRT2	0.57897
ORF8	IDH1	0.57875
N	TCF25	0.578742
Nsp13	PLK4	0.57864
Nsp13	CLTA	0.578468
Nsp4	VAMP8	0.577926
N	NUP155	0.577796
Nsp9	APPL2	0.577674
N	BCL2L1	0.577596
Nsp4	ARL6IP5	0.577518
Nsp12	CAP2	0.577458
ORF8	SLC39A6	0.577169
ORF7b	BCL2L1	0.576917
N	ISYNA1	0.576599
Nsp15	MBD4	0.576563
Nsp4	WFS1	0.576517
Nsp4	STX10	0.576455
Nsp13	KIF20B	0.575945
Nsp13	ARHGEF16	0.575817
N	TRIM24	0.575675
Nsp13	NPAS3	0.575519
Nsp1	TUFT1	0.575342
Nsp8	RAB20	0.574762
Nsp13	PLCB3	0.574638
Nsp14	GFRA1	0.574609
M	AMFR	0.57455
Nsp16	ANP32E	0.574121
Nsp8	BCL2L1	0.573551
N	CUEDC1	0.572985
Nsp13	SIL1	0.572382
Nsp13	WDR62	0.571986
Nsp15	VASP	0.571416
S	SMAD3	0.571291
ORF7a	TADA3	0.571038
ORF3a	IPO5	0.570852
Nsp1	DSCC1	0.570469
Nsp8	FLOT1	0.570168
N	BTG2	0.5701
Nsp8	RAB5B	0.569773
Nsp13	FKBP8	0.56939
Nsp13	ARFGAP2	0.569138
Nsp8	BCL2	0.568956
Nsp13	C1orf115	0.568682
ORF7a	VDAC3	0.568679
Nsp13	AMD1	0.568654
Nsp3	DCTN2	0.568602
Nsp12	SYTL2	0.568417
Nsp6	WFS1	0.568196
Nsp4	PXMP4	0.568053
Nsp15	HSPA13	0.567898
Nsp13	CACNB3	0.567887
N	BRIP1	0.567812
Nsp15	CHEK1	0.567785
N	TMA16	0.567477
Nsp15	GINS3	0.56729
Nsp13	PATZ1	0.567152
Nsp13	PCGF2	0.566991
ORF6	BCL2	0.566405
Nsp13	EPN3	0.564977
N	NOP16	0.564889
N	CDC6	0.564712
M	NKAIN1	0.564302
Nsp13	SEC14L2	0.564167
Nsp1	CCNG2	0.564139
Nsp13	RBL2	0.564016
Nsp1	DCAF11	0.563922
Nsp15	PAWR	0.563568
Nsp12	MRPS10	0.563549
Nsp13	CLMN	0.563361
Nsp13	SH2D4A	0.563349
Nsp1	TDRD1	0.563307
ORF7b	PMP22	0.563181
Nsp6	AMFR	0.563168
Nsp13	MIOS	0.56284
Nsp1	IFT140	0.562746
Nsp1	CSNK1D	0.562454
ORF7b	SLC2A11	0.56225
Nsp1	CRABP2	0.562227
Nsp13	TAOK3	0.562031
Nsp13	SLF2	0.561574
Nsp12	MED23	0.561537
Nsp6	ALG8	0.561408
M	BCL2L1	0.56134
N	DDX21	0.561124
Nsp14	TAF10	0.561069
Nsp15	BRD3	0.560943
Nsp13	MYH14	0.560507
Nsp13	UGGT1	0.560378
N	PPIF	0.560368
ORF3a	PSEN1	0.560094
Nsp15	FDFT1	0.559991
Nsp12	RAB5B	0.559194
Nsp13	CAMK2G	0.558768
ORF6	MYH14	0.558404
Nsp1	VPS72	0.558139
Nsp13	NRBP1	0.55809
Nsp8	SLC25A28	0.557952
Nsp13	SERPINB1	0.557703
Nsp8	CAND1	0.556999
N	TNPO1	0.556883
M	PXMP4	0.556862
Nsp1	SH3YL1	0.556815
Nsp1	CDC6	0.556703
Nsp13	BTG2	0.556699
N	NOL8	0.556546
ORF7b	BAMBI	0.556383
Nsp3	BLM	0.556281
S	RHOD	0.556206
Nsp8	TFF1	0.556159
M	ZDHHC17	0.555749
Nsp13	RXRB	0.555711
ORF7b	ZNF350	0.555362
ORF7a	EPHB4	0.555085
Nsp16	RUVBL1	0.554979
N	GTF2IRD1	0.553641
N	MBD4	0.553621
Nsp1	CDCA8	0.553036
N	OXR1	0.552271
Nsp14	COPS8	0.552207
Nsp13	SYCP2	0.551967
N	KPNA3	0.551544
N	CLASP2	0.551139
N	NCAPG	0.550936
Nsp7	BARX2	0.550857
Nsp15	TUFT1	0.550822
Nsp6	DPM2	0.550768
Nsp1	CEP135	0.550193
Nsp4	ERLIN1	0.54938
Nsp13	CNKSR1	0.548989
Nsp14	SEH1L	0.548981
Nsp13	SERTAD3	0.54874
E	BCL2	0.54862
Nsp13	KDM4A	0.548351
Nsp4	SCARB1	0.548253
ORF7b	PIK3IP1	0.548239
Nsp13	CAB39L	0.547985
Nsp1	ITGB3BP	0.547032
M	TSPAN9	0.5463
Nsp15	WDR26	0.546254
Nsp13	IFT140	0.546237
Nsp13	PDLIM3	0.545133
Nsp8	AMD1	0.545112
Nsp13	PBK	0.545004
Nsp6	BAK1	0.54477
N	ASB8	0.544473
Nsp13	DENND4C	0.544443
Nsp15	RNF14	0.544367
Nsp15	WDR12	0.544359
Nsp9	MID2	0.544027
Nsp15	AP1M2	0.543804
Nsp13	CARD14	0.543782
Nsp13	GREB1	0.543668
Nsp16	DHX57	0.543647
Nsp6	STX4	0.543634
Nsp13	DBN1	0.543504
Nsp13	BAG5	0.543467
Nsp15	CLASP2	0.543388
Nsp12	ARHGAP35	0.543388
N	RBL1	0.543054
Nsp16	PCGF2	0.543007
ORF7b	ADRA2A	0.542673
N	CAND1	0.542672
Nsp14	CLEC2D	0.54265
N	CTR9	0.542181
Nsp15	MAX	0.541994
Nsp15	CASP9	0.541942
N	THOC5	0.541754
M	WFS1	0.54129
Nsp13	ARHGAP12	0.540941
Nsp13	AP1M2	0.540757
Nsp13	TIAM1	0.540651
Nsp15	BAG6	0.540327
Nsp16	DCP2	0.5402
Nsp6	ERLIN1	0.540162
Nsp16	SRPRB	0.539858
Nsp15	HS1BP3	0.539755
N	GEMIN4	0.539743
Nsp6	TRAM2	0.539272
N	CDYL	0.539175
Nsp1	EXO1	0.539058
Nsp15	TPK1	0.539057
Nsp15	SEC14L2	0.539047
S	WIPF1	0.538492
Nsp13	MYBL2	0.538445
N	RGS6	0.538404
Nsp12	SH3GLB2	0.5383
Nsp12	ID1	0.538281
N	EPN3	0.538221
Nsp4	BAK1	0.537841
Nsp1	NXT1	0.537623
Nsp1	SGSM2	0.53759
ORF8	BCL2	0.537261
ORF3a	BAK1	0.537179
Nsp8	ARL3	0.537096
Nsp13	CAPN1	0.537083
ORF7a	BCL2	0.536994
Nsp7	CALML4	0.536699
N	MOCS2	0.53622
Nsp4	TRAM2	0.536207
Nsp1	PEX2	0.536066
Nsp16	POLR1C	0.536056
Nsp13	SRPRB	0.535685
Nsp6	TMEM38B	0.535472
Nsp8	CLTA	0.535361
Nsp12	ARFGAP2	0.53524
Nsp16	DDX10	0.535019
Nsp9	TRIM37	0.535003
Nsp3	TADA3	0.534727
Nsp8	IFT20	0.534454
Nsp6	CERS2	0.533964
N	KANSL3	0.533903
ORF6	BCL2L1	0.533902
Nsp1	OXR1	0.53346
Nsp13	CSNK1D	0.533445
Nsp14	BAMBI	0.533354
Nsp13	EPB41L5	0.532496
Nsp13	ARHGAP26	0.532405
Nsp3	EXO1	0.53236
Nsp8	ARL4A	0.53156
ORF7b	SLC29A1	0.531524
Nsp13	SYTL2	0.531422
N	TTF1	0.531017
Nsp1	PARVA	0.530725
Nsp12	ARL15	0.530605
ORF7b	ADIPOR2	0.529593
Nsp12	EXOC7	0.529127
Nsp16	RHEB	0.529112
N	ARMCX2	0.529058
Nsp12	NCAPG	0.528917
Nsp13	IPPK	0.528789
Nsp15	EFEMP1	0.528556
Nsp4	RAB1B	0.5285
Nsp9	TADA3	0.528414
ORF3a	SLC50A1	0.528297
Nsp9	SSH3	0.527724
Nsp6	DGKE	0.52756
Nsp16	GABARAP	0.527378
Nsp1	GRB2	0.527108
Nsp13	TCERG1	0.527103
Nsp15	PLK4	0.527092
Nsp7	CASP9	0.526922
ORF7b	MPC1	0.526633
Nsp15	PARVA	0.526489
Nsp13	SLC9A1	0.526483
Nsp13	SNX10	0.526469
Nsp15	BLM	0.526388
Nsp13	ITPK1	0.526253
Nsp7	STAT3	0.525803
N	FDFT1	0.525623
Nsp5	SCUBE2	0.525602
N	PKP2	0.525283
Nsp4	FZD7	0.525175
Nsp1	TPD52L1	0.524631
Nsp16	SRSF1	0.524541
N	STAT3	0.524425
Nsp1	SUV39H1	0.523962
Nsp14	RUVBL1	0.52328
Nsp13	TRIM37	0.523242
Nsp6	GABARAP	0.523074
Nsp2	GABARAPL2	0.52255
ORF7b	FZD7	0.522489
Nsp2	CEP97	0.522468
Nsp12	QTRT2	0.522328
N	BAZ2A	0.522303
Nsp13	NUAK1	0.522133
Nsp6	SIDT1	0.52211
M	MMD	0.522008
Nsp8	IPO5	0.521989
N	TOM1L2	0.521942
Nsp3	EIF2S1	0.521738
ORF7b	TSPAN1	0.521293
Nsp15	THOC5	0.521
M	TRAM2	0.520985
Nsp13	ESRP1	0.520818
N	BAG6	0.52071
Nsp1	ROGDI	0.520594
Nsp16	SEH1L	0.520353
E	SERPINA3	0.520299
Nsp13	AUNIP	0.520277
ORF7b	SYNGR2	0.520271
Nsp6	ZDHHC17	0.519722
N	RSL1D1	0.519664
Nsp1	BIK	0.519619
Nsp13	CYTH2	0.519299
M	DRAM1	0.519184
Nsp8	RMND5B	0.519173
Nsp12	NUP107	0.518902
ORF7b	SMAD3	0.518887
Nsp12	ROGDI	0.518589
Nsp3	FKBP4	0.518335
Nsp16	GRB2	0.518329
S	RND3	0.517798
ORF7b	CRISP3	0.517782
Nsp13	FN3K	0.517777
Nsp12	RND3	0.51774
Nsp12	MIOS	0.517399
Nsp13	PUS1	0.517323
ORF3a	TP53I11	0.51731
Nsp1	GABARAPL2	0.517198
Nsp13	CRABP2	0.517153
Nsp4	TP53I11	0.51709
ORF7b	CLDN4	0.516988
N	TAOK3	0.516873
Nsp7	RAB1B	0.516556
ORF7a	TFF1	0.516296
Nsp5	GABARAP	0.515994
Nsp15	EPHA7	0.51567
N	FANCI	0.515309
N	RWDD2A	0.515154
Nsp1	ESR1	0.515099
Nsp1	BTG2	0.514874
N	UBA1	0.514692
Nsp1	GRHL2	0.514573
Nsp15	MLH3	0.514525
Nsp1	WDR13	0.51429
Nsp6	ATP8A1	0.514259
Nsp8	RND3	0.514007
Nsp13	DGKD	0.513615
Nsp12	RBL1	0.513384
N	SOX13	0.513133
Nsp12	COPS8	0.512954
Nsp3	EIF2AK1	0.512537
N	GABARAPL2	0.51241
ORF7a	SSR3	0.512329
Nsp1	SRPK1	0.512024
ORF7b	TSPAN9	0.511951
Nsp15	ANKMY2	0.511919
Nsp13	NRIP1	0.511878
Nsp1	RCL1	0.511803
Nsp8	ITGB3BP	0.511639
ORF6	UNC5C	0.511592
Nsp13	FAM110B	0.511527
Nsp13	MISP	0.511334
Nsp4	AMFR	0.51127
Nsp15	DDX10	0.511103
N	TLE2	0.509719
Nsp15	PCGF2	0.509517
Nsp1	UNC45A	0.509468
Nsp3	PDCD11	0.509153
Nsp15	ELF5	0.509099
Nsp2	CDC6	0.509053
Nsp13	ERBB3	0.509024
ORF3a	AMFR	0.508542
Nsp2	AMD1	0.508496
Nsp13	LRRC1	0.508129
Nsp2	LXN	0.508129
Nsp13	FKBP4	0.508042
N	NKRF	0.506854
ORF7b	BRD3	0.506754
Nsp15	UBE2D2	0.506575
Nsp8	POLD2	0.506535
Nsp6	REEP1	0.506506
Nsp13	PIK3R2	0.506437
Nsp13	KLF12	0.506379
ORF7a	BCL2L1	0.50605
Nsp1	RARS2	0.50603
ORF7a	ZW10	0.505692
Nsp13	PRKG1	0.505365
Nsp13	SOX13	0.504751
M	BCL2	0.504638
Nsp9	EIF2AK1	0.504515
Nsp12	RBL2	0.504455
S	PRSS8	0.504449
Nsp8	SLC25A24	0.504357
Nsp12	ZWILCH	0.504192
Nsp2	NUDT21	0.50393
Nsp7	SESN1	0.503853
M	REEP5	0.503812
N	INTS7	0.503574
Nsp13	TRAF4	0.503254
Nsp13	CTNNA3	0.50318
ORF7a	S100A13	0.503171
Nsp13	TSEN2	0.503142
Nsp13	TLE2	0.503139
Nsp15	UBA1	0.503113
S	BCL2	0.503057
Nsp14	RHEB	0.502968
Nsp13	ACTR1B	0.502947
N	GATAD1	0.502851
Nsp13	DEPTOR	0.502607
ORF3a	PXMP4	0.502513
Nsp15	EIF2AK1	0.502496
Nsp16	POLD2	0.502383
Nsp1	SRPRB	0.501731
ORF7a	OLFML3	0.501335
Nsp1	RFTN1	0.501008
ORF7a	SRPRB	0.500843
ORF7b	PGRMC1	0.500834
ORF7b	HEBP1	0.500634
Nsp7	ARHGEF28	0.500596
Nsp13	MYB	0.500572
Nsp1	EPB41L4B	0.500558
Nsp15	CASP7	0.500527
Nsp1	ACHE	0.500464
Nsp9	ARHGEF10L	0.500463
Nsp9	NT5DC3	0.500303
ORF7b	BRIP1	0.500249
Nsp13	RAPGEFL1	0.500116
Nsp4	TMEM38B	0.500071
Nsp2	LRRC1	0.500033
N	AKTIP	0.500021
Nsp12	EPB41L4B	0.499991
Nsp2	ZER1	0.499949
Nsp12	TACC1	0.499889
Nsp13	ZNF467	0.499878
Nsp13	FAAH	0.499872
Nsp12	PRSS8	0.49987
Nsp5	IPO5	0.499869
Nsp3	PTP4A2	0.499863
Nsp12	SSH3	0.499862
Nsp14	FAAH	0.499859
Nsp12	DBP	0.499858
Nsp5	NCAPG	0.499856
Nsp2	PPM1H	0.499855
Nsp5	CSE1L	0.499853
Nsp1	ZNF142	0.499852
Nsp5	VPS54	0.499851
Nsp12	SOX12	0.49985
Nsp13	TMPRSS3	0.499843
Nsp5	TNPO1	0.499842
Nsp12	CDCA8	0.49984
N	ZNF467	0.499831
Nsp12	OVOL2	0.499831
Nsp13	ACAA2	0.499829
Nsp13	SEMA4C	0.499829
Nsp2	LMX1B	0.499827
Nsp12	FAM216A	0.499825
Nsp5	TACC1	0.499824
Nsp2	CAMK1D	0.499822
Nsp16	IL17RC	0.499817
Nsp5	ZER1	0.499815
Nsp13	PRSS23	0.499812
Nsp9	DLG5	0.499806
Nsp12	CDCA4	0.499806
Nsp12	BASP1	0.499805
Nsp13	PRSS8	0.499803
Nsp2	ZNF444	0.499802
Nsp15	ZNF467	0.499802
Nsp13	TSKU	0.499794
Nsp2	DBP	0.499794
Nsp13	NAXD	0.499793
Nsp2	FHL1	0.499793
Nsp15	FAAH	0.499792
Nsp13	ZNF444	0.49979
Nsp2	CCDC92	0.49979
Nsp8	NOD2	0.499788
Nsp5	RAPGEFL1	0.499785
Nsp16	RAPGEFL1	0.499784
Nsp2	SOX12	0.499783
Nsp12	SNX10	0.49978
Nsp13	LGALS8	0.49978
Nsp2	CYB5R1	0.499779
Nsp12	TMA16	0.499778
Nsp16	APPL2	0.499777
Nsp2	KLK11	0.499774
Nsp1	PSD4	0.499773
Nsp16	ZNF467	0.499773
Nsp2	DNAJC17	0.499771
Nsp1	FARP1	0.49977
Nsp2	MPG	0.499769
Nsp1	PSD3	0.499768
M	ZNF107	0.499767
Nsp1	TMEM132A	0.499766
Nsp16	FAAH	0.499762
N	ZNF552	0.499762
Nsp5	ZWILCH	0.499762
Nsp1	GOLGA2	0.49976
Nsp6	FAAH	0.499759
N	ACAA2	0.499758
Nsp5	MBD4	0.499757
Nsp12	NOP16	0.499755
ORF3a	ZNF467	0.499752
Nsp4	OR2F2	0.499751
Nsp8	RBBP8	0.49975
Nsp5	MGAT4B	0.499748
Nsp2	FAM216A	0.499747
Nsp16	DGKE	0.499747
Nsp5	NT5DC3	0.499746
Nsp8	UNC45A	0.499746
Nsp15	L2HGDH	0.499745
Nsp5	FASTK	0.499744
Nsp16	ISYNA1	0.499743
ORF7a	FANCI	0.499742
Nsp5	B4GALNT1	0.499742
ORF3a	FAAH	0.499741
Nsp15	TMPRSS3	0.49974
Nsp5	HECA	0.49974
Nsp15	FBRS	0.499739
Nsp16	PDP1	0.499736
Nsp2	LRP5L	0.499735
Nsp12	SNX24	0.499735
Nsp6	PDP1	0.499735
Nsp5	NAB2	0.499735
Nsp12	PTP4A2	0.499734
Nsp1	RBBP8	0.499733
Nsp9	FANCI	0.49973
Nsp15	MGAT2	0.499726
Nsp2	PLEKHF2	0.49972
Nsp2	PLEKHB1	0.499719
Nsp2	RCAN3	0.499719
Nsp13	LRP5L	0.499718
Nsp12	TCEAL1	0.499718
Nsp16	GTPBP3	0.499717
Nsp2	CDCA4	0.499717
Nsp1	SEMA4C	0.499716
Nsp15	ZNF552	0.499716
Nsp5	ATP6V1H	0.499714
Nsp2	BASP1	0.499712
Nsp5	HSPA13	0.499712
ORF3a	PDP1	0.499711
ORF8	CEP135	0.499709
Nsp5	RUNDC3B	0.499709
Nsp5	DENND2D	0.499708
Nsp5	TFCP2L1	0.499708
Nsp1	TACC1	0.499707
Nsp1	ZNF107	0.499707
Nsp5	SIL1	0.499706
Nsp1	FURIN	0.499705
Nsp1	SPATA20	0.499705
Nsp2	ZFAND3	0.499705
N	ZNF444	0.499705
Nsp5	SELENBP1	0.499704
Nsp9	TRPM4	0.499703
Nsp7	DIP2A	0.499703
Nsp15	LMX1B	0.499702
Nsp5	RUVBL2	0.499702
Nsp2	CAP2	0.499701
Nsp16	RUNDC3B	0.4997
N	ALAD	0.4997
Nsp2	VPS28	0.499699
Nsp1	ZW10	0.499699
Nsp5	RUVBL1	0.499698
S	PTMS	0.499697
M	ZNF467	0.499696
Nsp5	IRF6	0.499696
Nsp15	FCMR	0.499695
N	FHL1	0.499693
Nsp12	CRABP2	0.499692
Nsp15	PRSS23	0.49969
Nsp10	GEMIN4	0.49969
Nsp5	BAG5	0.49969
Nsp1	SEMA4A	0.49969
Nsp2	OSTF1	0.499689
Nsp1	ZER1	0.499689
Nsp13	CLDN9	0.499687
Nsp2	DCAF16	0.499685
Nsp9	TBC1D8	0.499685
Nsp1	NAGLU	0.499684
ORF3a	ZNF669	0.499683
Nsp1	PPM1E	0.499683
Nsp2	EFNA1	0.499683
M	FAAH	0.499682
ORF8	PSD4	0.49968
Nsp5	SCCPDH	0.49968
ORF8	GEMIN4	0.49968
Nsp2	TWIST1	0.49968
ORF7a	GEMIN4	0.499679
Nsp5	BFSP2	0.499678
ORF7a	NOD2	0.499677
Nsp1	SCYL3	0.499677
Nsp9	IPO5	0.499676
Nsp13	MPZL2	0.499676
Nsp8	GAB2	0.499675
Nsp1	ACSL3	0.499674
Nsp1	NHLRC2	0.499673
Nsp16	ZNF552	0.499673
Nsp5	KLHDC2	0.499673
Nsp2	ARL15	0.499672
Nsp6	BMP7	0.499672
Nsp1	PIK3R2	0.499671
Nsp5	POLR1E	0.49967
ORF8	GOLGA2	0.49967
Nsp2	CALML4	0.49967
Nsp5	CHST1	0.499669
Nsp2	TMA16	0.499669
Nsp15	TSKU	0.499667
Nsp8	ZFP64	0.499667
Nsp15	PRSS8	0.499666
Nsp5	ZNF821	0.499666
ORF8	CARD14	0.499665
Nsp5	HSD11B2	0.499665
Nsp9	RBL1	0.499662
Nsp9	GEMIN4	0.499662
Nsp15	CEACAM6	0.499662
Nsp2	CSRP1	0.499661
Nsp6	FAM53B	0.499661
Nsp2	SERTAD3	0.49966
ORF8	RAI14	0.499659
Nsp2	CXXC4	0.499658
ORF7a	SGSM2	0.499658
Nsp9	ATP2A2	0.499656
Nsp5	TUFT1	0.499656
Nsp9	NOD2	0.499655
Nsp1	PRKCH	0.499654
Nsp8	ZNF467	0.499654
Nsp5	TSC22D4	0.499651
Nsp9	TMEM132A	0.499651
Nsp15	HEY2	0.499651
Nsp5	DSCC1	0.49965
M	PDP1	0.49965
Nsp13	ARL4A	0.49965
N	SGCG	0.499649
Nsp2	RGS5	0.499649
Nsp16	RMND5B	0.499649
ORF8	FGD1	0.499648
Nsp9	NCAPG	0.499648
Nsp15	ZNF444	0.499648
Nsp1	PRKG1	0.499647
ORF8	IQSEC1	0.499647
Nsp7	FANCI	0.499647
Nsp16	TSC22D4	0.499646
Nsp12	LYRM1	0.499646
Nsp2	UPK2	0.499644
Nsp1	SSH3	0.499643
Nsp9	ATP2A3	0.499643
Nsp9	INPP5J	0.499643
Nsp6	PRSS23	0.499642
Nsp8	FAAH	0.499642
Nsp2	ARL3	0.49964
ORF8	DGKZ	0.49964
Nsp12	ENSA	0.499638
ORF8	AASS	0.499637
Nsp5	TRIB1	0.499637
M	ARSA	0.499637
Nsp9	RAI14	0.499636
Nsp5	RCL1	0.499635
Nsp9	VPS54	0.499635
Nsp15	FHL1	0.499634
Nsp5	FAM110B	0.499634
Nsp1	BCAM	0.499633
Nsp6	ARMCX3	0.499631
Nsp13	RGS5	0.499631
Nsp16	PARD6B	0.499628
Nsp7	CAND1	0.499628
Nsp10	SEMA3G	0.499627
Nsp9	GTF2IRD1	0.499627
Nsp9	IQSEC1	0.499626
Nsp13	UPK2	0.499626
Nsp5	RPP40	0.499626
Nsp9	ATP2C2	0.499626
Nsp5	FUT9	0.499621
ORF8	MOCOS	0.499621
Nsp1	ZNF467	0.49962
Nsp5	CCDC86	0.499619
Nsp16	TSKU	0.499618
Nsp16	PRSS8	0.499618
Nsp5	FEZ2	0.499618
Nsp9	DGKZ	0.499617
Nsp9	TRPC6	0.499617
Nsp2	PTP4A2	0.499615
Nsp9	TCAF1	0.499613
Nsp5	NAGK	0.499613
ORF3a	PRSS23	0.499613
ORF8	MIOS	0.499613
Nsp9	SEZ6L2	0.499613
Nsp9	AASS	0.499613
ORF8	ORC1	0.499612
ORF8	MCM10	0.499612
Nsp16	FEZ2	0.499611
Nsp8	FASTK	0.49961
Nsp15	CYB5R1	0.49961
Nsp6	PRSS8	0.499609
N	CEMP1	0.499608
N	PGLS	0.499608
Nsp15	TFPI	0.499607
Nsp5	MOAP1	0.499607
Nsp8	ERF	0.499607
Nsp5	CCNG2	0.499607
Nsp15	PPP1R3D	0.499607
Nsp9	CTNNA1	0.499607
Nsp1	ENC1	0.499607
Nsp9	TNPO1	0.499606
Nsp9	AKAP1	0.499606
ORF6	ZNF142	0.499606
M	HSPA13	0.499606
Nsp5	ANXA9	0.499606
Nsp1	FAAH	0.499605
M	L2HGDH	0.499605
Nsp5	POLR1C	0.499603
Nsp5	CAB39L	0.499602
Nsp5	CAB39	0.499602
Nsp9	TAOK3	0.499601
Nsp8	GRB14	0.499601
N	LRP5L	0.499601
Nsp6	NAGK	0.4996
Nsp10	ADD1	0.4996
Nsp8	LRRC1	0.499599
Nsp1	TRIM45	0.499598
Nsp8	NAB2	0.499598
ORF8	OSBPL7	0.499597
Nsp9	MOCOS	0.499597
Nsp5	SPDEF	0.499597
M	SIL1	0.499597
Nsp5	KCNK15	0.499597
Nsp9	WFS1	0.499596
Nsp2	ID1	0.499595
Nsp5	ZNF444	0.499595
Nsp16	ZNF444	0.499595
Nsp15	KLK11	0.499595
Nsp1	BCAS1	0.499594
M	TAT	0.499592
Nsp12	PTMS	0.499592
Nsp12	S100A14	0.499591
Nsp9	GAREM1	0.499591
Nsp1	IL1R1	0.499591
Nsp5	CCDC92	0.49959
Nsp5	DBP	0.49959
Nsp1	TESK2	0.499589
Nsp9	MIOS	0.499589
M	DENND2D	0.499588
ORF8	CHSY1	0.499588
Nsp1	SMOX	0.499587
Nsp2	TCEAL1	0.499587
Nsp5	PNRC1	0.499586
Nsp16	DBP	0.499586
ORF8	ARHGAP26	0.499586
Nsp6	CAB39L	0.499585
Nsp6	ZNF444	0.499585
Nsp9	ORC1	0.499585
Nsp5	MTFR1	0.499583
M	RGS6	0.499582
ORF3a	PRSS8	0.499582
Nsp16	FHL1	0.499582
ORF6	LMO7	0.49958
ORF8	NCBP1	0.499577
ORF8	SEMA3G	0.499576
ORF3a	NAGK	0.499575
ORF6	TIAM1	0.499575
ORF8	NOC3L	0.499575
Nsp2	LDOC1	0.499574
Nsp9	SEMA4C	0.499574
ORF8	KAZN	0.499573
Nsp9	OSBPL7	0.499573
Nsp1	N4BP3	0.499573
Nsp15	BARX2	0.499572
ORF6	DIP2A	0.49957
ORF7a	ZER1	0.49957
Nsp15	OVOL2	0.49957
N	TAT	0.499569
ORF7a	NCBP1	0.499569
Nsp1	ERF	0.499568
Nsp8	GTPBP3	0.499568
Nsp15	FAM216A	0.499568
Nsp9	SLC9A1	0.499567
Nsp10	SSH3	0.499567
Nsp1	SUOX	0.499566
Nsp1	GRB14	0.499565
ORF8	LINS1	0.499565
N	RND1	0.499564
Nsp1	HEXA	0.499564
Nsp8	RSL1D1	0.499562
ORF8	CEP85	0.499562
Nsp1	PSAP	0.499562
Nsp1	PDP1	0.499561
Nsp1	LRRC1	0.49956
N	RAB20	0.49956
Nsp9	TMEM63A	0.49956
Nsp9	CHSY1	0.49956
Nsp1	PPAT	0.499559
Nsp7	GEMIN4	0.499559
ORF8	JUP	0.499557
Nsp7	PSD3	0.499557
ORF3a	ZNF444	0.499557
ORF8	NAGLU	0.499556
Nsp7	NOD2	0.499556
M	PUS1	0.499555
Nsp5	CYB5R1	0.499555
ORF8	SH2B1	0.499555
Nsp12	SPDEF	0.499555
Nsp8	TFCP2L1	0.499554
Nsp9	SPATA20	0.499554
Nsp8	TRIM62	0.499554
Nsp5	PEX2	0.499553
Nsp5	MPG	0.499552
E	CEP135	0.499551
Nsp10	CNKSR1	0.499551
Nsp1	PPM1H	0.499551
Nsp14	PTRH2	0.49955
ORF8	TLE2	0.49955
Nsp9	NCBP1	0.499549
ORF6	FYCO1	0.499548
Nsp1	SEMA3G	0.499548
N	RAB27B	0.499547
Nsp8	RUNDC3B	0.499546
Nsp9	ARHGEF38	0.499546
Nsp6	TFPI	0.499546
Nsp7	NCAPG	0.499545
Nsp9	KAZN	0.499545
Nsp1	FRK	0.499544
Nsp9	SEMA3G	0.499544
ORF7b	MYH14	0.499544
Nsp9	RNF43	0.499544
ORF8	LRRFIP2	0.499543
Nsp1	ARSA	0.499543
ORF8	ADD1	0.499543
M	HSD11B2	0.499542
M	ZNF821	0.499541
ORF10	MYH14	0.49954
M	TGIF1	0.49954
ORF3a	CCDC92	0.49954
M	CHST1	0.49954
Nsp9	ZER1	0.49954
ORF6	TEX14	0.49954
Nsp5	STX4	0.49954
Nsp5	SGCG	0.499539
Nsp16	SGCG	0.499539
ORF3a	PNRC1	0.499539
ORF3a	GDPD3	0.499538
Nsp16	NAPA	0.499536
Nsp9	LINS1	0.499535
Nsp9	SEMA4A	0.499535
Nsp5	CCND1	0.499535
ORF7b	MICAL2	0.499535
Nsp5	KLK11	0.499534
Nsp15	CEMP1	0.499532
N	RAB25	0.499531
Nsp15	LRP5L	0.499531
Nsp5	DHRS2	0.49953
Nsp9	APBB2	0.499528
Nsp7	CSE1L	0.499528
Nsp9	NAGLU	0.499528
N	RHOD	0.499527
Nsp9	SGSM3	0.499527
Nsp9	SH2B1	0.499527
Nsp9	JUP	0.499527
ORF8	MYBL2	0.499527
Nsp9	SLC26A2	0.499526
Nsp1	NEBL	0.499526
Nsp1	PMPCB	0.499526
M	PRSS23	0.499526
N	RAB5B	0.499525
Nsp5	E2F6	0.499524
Nsp7	INPP4A	0.499524
Nsp6	KLK11	0.499524
ORF7b	DLG5	0.499524
Nsp16	ASB8	0.499523
Nsp5	SSR1	0.499523
Nsp9	POMT1	0.499523
Nsp2	IFT20	0.499522
Nsp5	ASB8	0.499522
ORF7b	OBSL1	0.499522
ORF10	MICAL2	0.499522
ORF7b	DENND4C	0.499522
Nsp9	TBX3	0.499521
Nsp1	PACSIN2	0.499521
Nsp7	GTF2IRD1	0.49952
Nsp9	TLE2	0.499519
Nsp9	EPB41L5	0.499518
Nsp7	IQSEC1	0.499518
ORF3a	SOX12	0.499517
Nsp9	EXOC7	0.499517
Nsp13	TMEM80	0.499516
ORF10	OBSL1	0.499514
ORF10	DLG5	0.499513
Nsp1	TRIM62	0.499513
E	PDZRN3	0.499513
Nsp5	OVOL2	0.499513
Nsp9	LRRFIP2	0.499513
Nsp5	METTL1	0.499513
Nsp1	ERMAP	0.499513
Nsp1	L2HGDH	0.499513
Nsp1	ZNF669	0.499513
Nsp5	FAM216A	0.499513
Nsp7	INTS7	0.499513
Nsp5	COMT	0.499512
ORF10	GREB1	0.499512
N	RAB29	0.499512
ORF8	KHNYN	0.499512
Nsp16	ASB13	0.499511
N	RAB9A	0.49951
Nsp5	ASB13	0.49951
N	ARL4A	0.49951
N	ARL15	0.499509
ORF8	THOC5	0.499509
M	TSC22D4	0.499509
M	DSCC1	0.499508
Nsp9	ACSL3	0.499508
ORF6	ARHGEF18	0.499508
Nsp2	TSC22D3	0.499506
Nsp5	SRPRB	0.499506
ORF8	ACOX1	0.499506
Nsp1	SELENBP1	0.499505
Nsp7	AASS	0.499504
ORF10	DENND4C	0.499504
Nsp7	DGKZ	0.499504
M	TRIB1	0.499503
ORF7b	KIF20B	0.499503
ORF8	RAPGEFL1	0.499502
Nsp1	TMPRSS3	0.499501
ORF8	GAB2	0.499501
ORF8	SSH3	0.499501
ORF7a	RAPGEFL1	0.499501
Nsp7	NUP107	0.499501
Nsp8	ZNF552	0.4995
Nsp5	APH1A	0.4995
Nsp1	TAT	0.4995
Nsp1	PIK3R3	0.4995
ORF8	NUAK1	0.499498
Nsp1	CEP55	0.499498
Nsp8	FAM53B	0.499496
Nsp8	KLHDC2	0.499495
Nsp1	KRT13	0.499495
ORF10	ATAD5	0.499494
ORF10	KIF20B	0.499494
Nsp1	PTK6	0.499494
Nsp7	CTNNA1	0.499492
Nsp9	ACSS3	0.499492
ORF3a	KLK11	0.499492
ORF8	ZFP64	0.499492
Nsp7	AKAP1	0.499491
Nsp15	BASP1	0.499491
Nsp15	RND1	0.49949
Nsp8	ACAA2	0.499489
Nsp2	ID3	0.499488
Nsp15	ZFAND3	0.499488
ORF10	SHANK2	0.499487
Nsp5	GATAD1	0.499486
Nsp8	DEPTOR	0.499486
Nsp9	PATZ1	0.499485
E	SCUBE2	0.499484
Nsp9	CAPN9	0.499484
M	PRSS8	0.499484
Nsp7	MOCOS	0.499484
ORF7b	PPL	0.499484
Nsp1	CSK	0.499483
Nsp9	ESRP1	0.499482
Nsp2	LYRM1	0.499482
E	EPHB4	0.49948
Nsp5	PGLS	0.49948
Nsp1	MGAT2	0.499479
Nsp9	PRKCH	0.499479
Nsp5	RFXANK	0.499478
Nsp9	KHNYN	0.499478
Nsp16	XBP1	0.499478
Nsp16	RFXANK	0.499477
Nsp8	LMX1B	0.499477
Nsp16	PGLS	0.499476
Nsp9	THOC5	0.499476
Nsp1	SH2D4A	0.499475
Nsp7	GAREM1	0.499473
ORF7b	QSER1	0.499472
Nsp9	PRKG1	0.499472
Nsp2	YPEL5	0.499471
Nsp9	ACOX1	0.49947
Nsp15	RAB27B	0.49947
Nsp6	IGFBP4	0.499469
Nsp9	RAPGEFL1	0.499468
Nsp7	ARHGEF26	0.499468
Nsp16	CEMP1	0.499466
M	MOAP1	0.499466
ORF7b	ARHGEF28	0.499465
Nsp16	LRP5L	0.499463
E	CSE1L	0.499463
ORF10	QSER1	0.499462
Nsp6	ELF5	0.499462
E	IQSEC1	0.499462
Nsp1	ABHD2	0.499462
ORF8	ZNF467	0.499461
Nsp1	BMP7	0.499461
M	CCNG2	0.49946
Nsp9	GALNT7	0.499459
ORF8	MAGED2	0.499459
E	HDAC7	0.499458
Nsp1	BLM	0.499457
Nsp8	CAMK1D	0.499457
ORF3a	FAM216A	0.499456
ORF6	CAND1	0.499456
Nsp1	QTRT2	0.499456
ORF7b	LMO7	0.499455
ORF10	ZNF142	0.499455
Nsp15	MPZL2	0.499455
Nsp13	ID3	0.499455
Nsp1	NEU1	0.499454
Nsp12	CD24	0.499454
M	ZNF444	0.499454
Nsp1	FAM53B	0.499453
Nsp10	LRRC1	0.499453
Nsp9	ZFP64	0.499453
ORF10	ARHGEF28	0.499453
Nsp6	LRP5L	0.499452
Nsp1	ZNF552	0.499452
Nsp16	RND3	0.499451
Nsp6	CEMP1	0.49945
ORF8	RHOBTB3	0.49945
Nsp15	RAB25	0.49945
Nsp16	CLTA	0.499449
Nsp1	BFSP2	0.499448
E	SEZ6L2	0.499448
Nsp1	SERPINA3	0.499447
Nsp15	RHOD	0.499447
E	PGR	0.499447
ORF8	ENC1	0.499446
ORF7a	ENC1	0.499446
ORF8	ARSD	0.499445
Nsp7	OSBPL7	0.499444
Nsp1	KLHDC2	0.499444
M	AMD1	0.499444
ORF6	CTNND2	0.499444
Nsp16	GSTT1	0.499443
M	OR2F2	0.499443
Nsp1	BCS1L	0.499442
Nsp9	BCAM	0.499442
ORF6	IGSF3	0.499442
ORF8	FAAH	0.499442
Nsp9	ZDHHC17	0.499441
M	DBP	0.49944
Nsp5	CDCA4	0.49944
Nsp1	ACAA2	0.49944
Nsp16	CDCA4	0.49944
ORF10	LMO7	0.499438
Nsp5	TMEM127	0.499438
M	B3GALNT1	0.499437
M	CCDC92	0.499437
Nsp1	CHST1	0.499435
Nsp7	TRIL	0.499435
ORF7a	ZWILCH	0.499434
Nsp7	ARHGAP26	0.499433
ORF8	GRK4	0.499433
ORF6	MPHOSPH9	0.499432
Nsp8	PARD6B	0.499432
M	GDPD3	0.499432
ORF8	RABEP2	0.499431
Nsp5	SYF2	0.499431
Nsp1	WWOX	0.49943
Nsp12	CDC42SE1	0.49943
M	GGH	0.49943
Nsp1	OLFML3	0.499429
Nsp1	LMX1B	0.499429
ORF7b	TIAM1	0.499428
Nsp15	TWIST1	0.499427
ORF3a	PGLS	0.499427
Nsp1	TGIF1	0.499426
E	TNPO1	0.499426
Nsp15	RAB29	0.499426
ORF10	MADD	0.499426
Nsp15	RAB9A	0.499426
Nsp4	CRABP2	0.499425
Nsp7	SPATA20	0.499424
Nsp15	ARL4A	0.499424
ORF8	TRAFD1	0.499423
ORF7b	DIP2A	0.499423
Nsp9	ELF1	0.499422
ORF6	CEP135	0.499421
Nsp5	COA7	0.49942
Nsp5	BASP1	0.49942
ORF8	CDC6	0.499418
ORF8	DGKE	0.499418
Nsp9	MAGED2	0.499418
ORF6	SLF2	0.499417
N	PTP4A2	0.499416
Nsp6	CDCA4	0.499416
Nsp7	GSN	0.499415
Nsp16	RND1	0.499414
ORF6	NRIP1	0.499414
ORF10	TIAM1	0.499414
Nsp5	NUDT21	0.499414
Nsp1	STAP2	0.499414
ORF10	DIP2A	0.499414
Nsp9	GALNT10	0.499414
ORF8	SMOX	0.499414
ORF7b	UGGT1	0.499413
ORF3a	CEMP1	0.499413
ORF3a	LRP5L	0.499412
Nsp7	SEMA3G	0.499412
Nsp9	CDYL	0.499411
Nsp7	ZW10	0.499411
Nsp1	FCMR	0.499411
Nsp13	MSMB	0.499411
Nsp16	ZFYVE21	0.499411
M	SOX12	0.499411
ORF8	CAMK2G	0.49941
Nsp16	RAB20	0.49941
Nsp1	TSC22D4	0.499408
Nsp5	RAB20	0.499408
Nsp9	ENC1	0.499407
ORF8	ISYNA1	0.499406
Nsp7	ZER1	0.499405
Nsp1	PRSS23	0.499405
Nsp2	S100A14	0.499404
Nsp8	FEZ2	0.499404
Nsp1	CAMK1D	0.499404
ORF6	LRIG1	0.499403
E	GAREM1	0.499402
Nsp9	ZWILCH	0.499402
Nsp2	PTMS	0.499401
Nsp6	RND1	0.499401
ORF8	N4BP3	0.4994
Nsp9	CDC14A	0.4994
Nsp9	FAAH	0.4994
Nsp15	CXXC4	0.4994
Nsp1	CD55	0.4994
E	AXIN1	0.4994
ORF8	FASTK	0.4994
ORF8	ERF	0.499399
ORF7a	FASTK	0.499399
ORF8	NT5DC3	0.499399
Nsp1	ETNK2	0.499398
Nsp8	MOAP1	0.499398
ORF10	SYCP2	0.499396
ORF7b	WDR62	0.499396
ORF8	HECA	0.499395
ORF10	UGGT1	0.499395
ORF7b	ARHGAP35	0.499394
Nsp7	SEMA4A	0.499394
Nsp9	RFTN1	0.499392
ORF8	PDP1	0.499392
Nsp9	GRK4	0.499392
Nsp7	LINS1	0.499392
ORF7b	TEX14	0.499391
ORF6	PLCB3	0.49939
ORF8	OGFOD1	0.49939
N	ID1	0.49939
ORF7a	DDX56	0.49939
Nsp5	LXN	0.49939
Nsp5	TAF10	0.499389
M	CYB5R1	0.499388
Nsp16	RAB27B	0.499388
ORF7b	FYCO1	0.499387
Nsp5	RAB27B	0.499387
ORF8	NRBP1	0.499387
Nsp8	ANXA9	0.499386
ORF6	REST	0.499386
ORF7a	PDP1	0.499386
Nsp8	SPDEF	0.499386
Nsp1	TRIB1	0.499385
M	MPG	0.499385
Nsp9	FUT8	0.499384
ORF8	LRRC1	0.499384
ORF10	WDR62	0.499383
ORF8	GRB14	0.499383
E	ZHX2	0.499382
Nsp9	TESK2	0.499382
ORF10	TEX14	0.499381
ORF8	NAB2	0.49938
Nsp1	FAM110B	0.499379
ORF10	FYCO1	0.499379
ORF7b	NUP153	0.499378
Nsp8	ALAD	0.499378
Nsp9	DGKE	0.499378
ORF6	PDZRN3	0.499377
Nsp8	ZNF444	0.499377
Nsp12	FANCI	0.499377
Nsp7	EXOC7	0.499376
ORF6	PSD4	0.499376
Nsp5	GSTZ1	0.499376
Nsp15	RGS5	0.499376
ORF3a	CDCA4	0.499376
Nsp9	CDC6	0.499375
Nsp7	EPB41L5	0.499375
ORF7b	MLH3	0.499375
Nsp7	ADD1	0.499375
Nsp5	DCAF16	0.499374
Nsp7	PCCA	0.499374
M	RWDD2A	0.499374
Nsp16	MPZL2	0.499373
ORF8	CORO2A	0.499373
Nsp15	UPK2	0.499373
Nsp15	RPL18	0.499373
ORF10	NUP153	0.499372
M	KLK11	0.499372
ORF10	ARHGAP35	0.499371
Nsp9	SMOX	0.499371
ORF8	KPNA3	0.499371
Nsp5	OSTF1	0.499371
Nsp16	OSTF1	0.49937
Nsp16	DCAF16	0.49937
Nsp7	NHLRC2	0.499369
ORF10	NEO1	0.499369
Nsp8	DBP	0.499369
Nsp5	GINS3	0.499369
Nsp9	SLC22A5	0.499368
E	FURIN	0.499367
ORF7b	CLIP1	0.499367
Nsp9	ISYNA1	0.499367
ORF3a	RCAN3	0.499366
Nsp16	RHOD	0.499366
Nsp9	CAMK2G	0.499366
ORF8	PPAT	0.499365
Nsp1	PDLIM3	0.499365
Nsp16	RAB25	0.499365
Nsp5	RAB25	0.499365
ORF7b	TNS3	0.499365
Nsp13	PTMS	0.499365
Nsp16	ZFAND5	0.499365
ORF6	PSD3	0.499365
Nsp7	ACSL3	0.499365
Nsp5	RHOD	0.499364
E	TACC1	0.499364
ORF10	ABCC5	0.499363
Nsp16	RAB5B	0.499363
Nsp7	PIK3R2	0.499363
ORF10	MLH3	0.499363
Nsp6	MPZL2	0.499363
Nsp15	RLN1	0.499362
ORF6	NOD2	0.499362
Nsp9	FOXC1	0.499362
Nsp9	SCARB1	0.499362
ORF6	ZNF217	0.499362
Nsp16	PLAC1	0.499361
Nsp8	FHL1	0.49936
ORF10	CLIP1	0.49936
E	SPATA20	0.499359
Nsp6	TSPAN31	0.499359
Nsp8	LGALS8	0.499358
Nsp9	MGAT4B	0.499357
Nsp9	ERF	0.499357
Nsp9	N4BP3	0.499357
Nsp1	TSKU	0.499356
ORF3a	RAB20	0.499356
Nsp9	HECA	0.499354
Nsp9	DDX56	0.499354
Nsp9	NR5A2	0.499354
ORF8	SLC2A11	0.499354
ORF10	TNS3	0.499354
Nsp1	PRSS8	0.499353
M	DNASE1	0.499353
Nsp1	FUT9	0.499353
Nsp5	AP5S1	0.499352
ORF8	NFIC	0.499352
Nsp9	OGFOD1	0.499352
Nsp6	RHOD	0.499351
Nsp9	SLC16A2	0.499351
Nsp2	DYNLRB1	0.499351
Nsp14	YPEL5	0.499351
Nsp2	S100A13	0.49935
Nsp2	CXCL12	0.49935
N	LDOC1	0.49935
Nsp5	BLVRB	0.49935
Nsp1	CEACAM6	0.499346
ORF10	BLM	0.499346
Nsp5	SNX10	0.499345
Nsp9	PDP1	0.499345
ORF6	GEMIN4	0.499345
Nsp9	CERK	0.499345
E	SEMA3G	0.499345
Nsp9	GRB14	0.499345
E	KAZN	0.499344
E	ARHGEF38	0.499344
ORF6	GOLGA2	0.499344
Nsp16	NMRK1	0.499343
Nsp5	ARL4A	0.499343
Nsp9	LMBRD1	0.499343
Nsp9	HEXA	0.499341
Nsp9	NRBP1	0.499341
ORF7b	DHX57	0.499341
Nsp16	TWIST1	0.499341
ORF6	CARD14	0.49934
M	OVOL2	0.49934
Nsp5	ARL15	0.49934
ORF6	CCP110	0.499339
Nsp16	ARL15	0.499339
Nsp16	ARL4A	0.499339
Nsp16	RAB9A	0.499338
ORF6	ATP2A3	0.499337
ORF8	GTPBP3	0.499337
Nsp5	RAB1B	0.499337
Nsp16	RAB29	0.499337
ORF7b	NUP155	0.499336
ORF8	RSL1D1	0.499335
E	SEMA4A	0.499334
Nsp9	CDC25A	0.499333
M	FAM216A	0.499333
ORF6	CLMN	0.499332
M	SRPRB	0.499331
ORF6	KCNH1	0.499331
ORF7b	MED23	0.49933
Nsp9	CORO2A	0.499329
ORF8	IPPK	0.499329
Nsp7	NKRF	0.499329
ORF8	DCAF4	0.499329
ORF6	EPHB4	0.499328
Nsp9	KPNA3	0.499327
Nsp6	BLVRB	0.499326
Nsp9	PPAT	0.499326
Nsp6	RAB9A	0.499326
ORF8	ATP6V1H	0.499324
ORF10	DHX57	0.499324
ORF6	RAI14	0.499323
[truncated: 22,258 more rows]

## Sheet: Hypoxia
SARS-CoV-2 Protein	Host Protein	Interaction Score
Nsp13	HGH1	0.924105
Nsp13	RPL31	0.906043
Nsp13	ISG20L2	0.892694
Nsp16	LSM1	0.890145
Nsp13	UTP11	0.885497
Nsp13	RRS1	0.879543
Nsp13	CCDC137	0.873544
Nsp13	USB1	0.870379
Nsp13	MRM3	0.867759
Nsp13	EIF3J	0.867329
Nsp13	MRPL18	0.865214
Nsp13	SURF2	0.859876
Nsp13	TBC1D22A	0.853576
Nsp13	MRPL12	0.851325
Nsp13	POP4	0.848636
Nsp1	WDR5B	0.848208
Nsp16	PSMD7	0.846852
Nsp13	UTP3	0.842922
Nsp13	MOB3A	0.841624
Nsp13	SRP19	0.84089
Nsp13	LSG1	0.840449
Nsp13	UBE2G2	0.834811
Nsp13	TPD52	0.824941
Nsp13	NOL7	0.824745
Nsp13	SSB	0.823139
Nsp13	SNRPD1	0.822819
Nsp12	UBE2L3	0.821891
Nsp13	MRPL9	0.821391
N	WSB1	0.819584
Nsp13	CHMP6	0.817559
Nsp12	PPP2R1B	0.815235
Nsp15	PSMA5	0.814914
Nsp13	PA2G4	0.814841
Nsp1	CIAO1	0.814518
Nsp13	P4HA1	0.812236
Nsp7	STRAP	0.810769
Nsp13	SLIRP	0.810612
Nsp13	PNO1	0.806532
Nsp13	RIOK3	0.805381
Nsp15	PSMA4	0.804087
Nsp13	FTSJ3	0.802118
Nsp1	BRMS1	0.801187
Nsp13	SRSF10	0.799736
Nsp13	MRPS7	0.799586
Nsp15	PSMA3	0.797309
Nsp13	DRG2	0.797234
Nsp8	BCKDHA	0.796994
Nsp13	RRP15	0.795949
Nsp2	UBE2G2	0.794877
Nsp15	PSMA7	0.794237
N	PRPF19	0.793258
Nsp13	NDUFAF4	0.79288
Nsp13	TRAPPC3	0.792538
N	ANKRD37	0.792099
N	CIAO1	0.791569
Nsp13	DDX50	0.791291
N	UBE2K	0.791199
Nsp12	UBE2A	0.79095
Nsp15	RUVBL1	0.789508
Nsp13	SDAD1	0.789228
Nsp13	MPHOSPH10	0.788252
Nsp12	AP3S1	0.787164
Nsp3	RUVBL1	0.787045
Nsp15	COPS7A	0.78671
Nsp13	TIMM8A	0.786649
Nsp13	PSMC1	0.783716
Nsp13	C9orf78	0.78351
Nsp13	NOP9	0.783257
Nsp13	GFM1	0.782631
Nsp13	OTUD6B	0.782629
Nsp13	ARID3B	0.782233
Nsp13	DCAF13	0.780354
N	VPS25	0.780076
Nsp13	EIF5B	0.78006
N	SRSF6	0.779393
Nsp8	BTG1	0.778455
N	COPS5	0.777551
Nsp13	USP39	0.777547
Nsp13	CSTF2	0.777294
Nsp13	KNOP1	0.776822
Nsp15	ACTR1A	0.776782
Nsp13	RNF113A	0.776315
Nsp15	PSMA1	0.775187
Nsp8	SAMM50	0.774883
Nsp13	MRPS10	0.774222
Nsp15	PSMC5	0.773968
N	GINS3	0.772944
Nsp13	GLYR1	0.772289
Nsp12	UBE2G2	0.770848
Nsp7	COPS5	0.769795
N	GPS1	0.769241
Nsp13	SNRPC	0.767425
Nsp13	POLR2H	0.767312
Nsp1	RUVBL1	0.766572
Nsp13	KHDRBS1	0.765834
Nsp15	COPS5	0.764595
Nsp13	NSMCE4A	0.764238
Nsp13	EXOSC4	0.763958
Nsp13	TAF6	0.763856
Nsp15	EIF6	0.763796
Nsp13	AIFM1	0.76369
Nsp13	EIF2B1	0.763686
Nsp12	FDX1	0.76213
Nsp13	LARP1	0.762011
N	TRMT12	0.761613
Nsp13	CPSF7	0.761321
Nsp13	RAD51C	0.760904
Nsp13	SRSF6	0.760822
Nsp13	RBM28	0.760802
Nsp13	CEP41	0.759974
Nsp13	GNL3L	0.759861
Nsp1	RAD51C	0.758985
Nsp12	ACTR1A	0.757559
Nsp13	RPP38	0.755804
Nsp13	MIS12	0.755792
Nsp13	INTS12	0.755639
ORF7b	CLEC2B	0.755177
Nsp13	VPS25	0.754976
Nsp13	RRAGD	0.754757
Nsp13	RPL26L1	0.754685
Nsp15	PSMD7	0.754581
Nsp12	SLC2A1	0.754151
Nsp13	SPICE1	0.753317
Nsp13	EIF5	0.753192
Nsp13	LDHA	0.753064
Nsp13	BRD7	0.752137
Nsp1	GINS3	0.751438
Nsp13	CFDP1	0.751213
Nsp2	UBE2K	0.751145
Nsp13	CHD2	0.751002
Nsp13	PDCD11	0.750907
Nsp13	PRPF4	0.750633
Nsp13	MRPS9	0.750553
Nsp15	POLR3K	0.750479
Nsp13	DDX52	0.749953
Nsp13	KXD1	0.749645
Nsp13	WDR46	0.749214
N	LSM10	0.749189
Nsp1	KDM4C	0.749009
Nsp13	MRPL50	0.748979
Nsp13	COPS5	0.748725
Nsp2	UBE2A	0.748575
Nsp9	NPEPPS	0.748287
N	WDR5B	0.748224
M	IDH2	0.748205
M	OXCT1	0.748086
Nsp12	LGALS8	0.747758
ORF6	EMC8	0.747706
Nsp13	NOP2	0.747441
Nsp13	ZCCHC10	0.747351
ORF8	IDH2	0.746831
Nsp12	MRPL40	0.746775
Nsp12	AQR	0.746655
Nsp1	IDH2	0.746651
Nsp13	GUF1	0.746577
ORF10	KDM4B	0.746286
Nsp1	DDIT4	0.746273
N	BRMS1	0.746221
Nsp13	LONP1	0.745682
Nsp13	UTP14A	0.745551
ORF7b	RIDA	0.745402
Nsp9	CIAO1	0.745239
N	PRPF4	0.745141
Nsp13	TARBP2	0.744051
N	STRAP	0.743997
Nsp13	DNAJB2	0.743631
Nsp9	KLC2	0.743168
Nsp13	DDX1	0.742444
Nsp16	CCT5	0.741924
Nsp13	ECD	0.741335
Nsp13	GPS1	0.74117
Nsp13	AIMP1	0.740269
Nsp13	ENOX2	0.73978
N	PSMD14	0.7396
Nsp15	PSMC4	0.739576
Nsp13	DDX19A	0.73947
N	RAE1	0.739283
Nsp13	TOE1	0.739267
Nsp15	TARBP2	0.73909
N	SNRPD1	0.737647
Nsp12	PSMA5	0.737241
Nsp13	DHX32	0.73702
Nsp13	PSME3	0.73672
Nsp12	CCT3	0.736643
Nsp13	PRPF19	0.736363
ORF7b	ZNF84	0.736239
Nsp1	EEF2KMT	0.736135
Nsp13	ERAL1	0.735937
Nsp9	INTS12	0.735835
Nsp1	TIMM8A	0.73542
Nsp13	DDX27	0.735181
Nsp13	PRKAA2	0.73492
Nsp13	TTC31	0.734822
Nsp13	GLMN	0.73455
Nsp13	CSTF2T	0.733806
N	AIFM1	0.733591
Nsp13	RBM23	0.733305
N	UBE2G2	0.733261
Nsp13	API5	0.73291
Nsp13	ABCF2	0.732408
Nsp3	AP3S1	0.73155
Nsp15	PSMB3	0.73117
N	GTF2H4	0.730964
Nsp13	UBE2A	0.730822
Nsp13	HNRNPA0	0.730506
Nsp13	SNF8	0.730493
N	NCBP1	0.730215
Nsp13	BRMS1	0.729951
Nsp13	SPOUT1	0.729564
Nsp13	CPSF2	0.728815
Nsp13	HTATSF1	0.728739
Nsp13	LSM10	0.728406
Nsp13	POLR2G	0.727967
Nsp13	VCP	0.727783
Nsp16	POLR2H	0.727742
Nsp8	RIDA	0.726236
N	RBM23	0.72607
Nsp12	PSMA3	0.725816
Nsp12	GMFB	0.725796
Nsp12	UGGT1	0.725616
Nsp13	DTD2	0.725475
Nsp13	FASTKD5	0.724947
Nsp1	OXSR1	0.724499
Nsp15	MCM9	0.72382
Nsp12	PSMA1	0.7238
Nsp13	NCKIPSD	0.723293
Nsp13	MRPS28	0.723263
Nsp13	POLR3K	0.723244
Nsp13	APTX	0.722957
Nsp13	PSMA4	0.722891
Nsp13	HSPA4	0.722769
Nsp13	COPS7A	0.722647
Nsp13	LETM1	0.722544
N	APAF1	0.722312
Nsp13	NOL11	0.722174
ORF7a	EMC7	0.721616
N	KHDRBS1	0.721528
N	HDAC3	0.72145
Nsp13	ETF1	0.721241
Nsp13	RRP36	0.721165
Nsp13	NDUFAF6	0.720629
Nsp13	GTF2H4	0.720573
Nsp1	COMMD8	0.719725
Nsp15	PSMD14	0.719706
ORF6	OXCT1	0.719675
Nsp13	RPUSD2	0.718751
Nsp13	ARMC7	0.718426
Nsp13	PNMA2	0.718376
Nsp8	POLR2H	0.717791
Nsp1	NUDT18	0.717761
N	PHF21A	0.717188
Nsp8	MED22	0.717184
Nsp13	COPS6	0.717062
Nsp13	TBC1D30	0.715268
N	SMAP1	0.715256
Nsp13	POLR3B	0.714829
N	UBE2L3	0.714386
Nsp13	RNMT	0.714218
Nsp13	NIP7	0.714118
Nsp13	MCRS1	0.713816
Nsp13	NPM3	0.713443
N	WDR12	0.71331
Nsp13	ILF2	0.713264
Nsp13	DHX57	0.713213
Nsp13	LSM1	0.712816
Nsp13	LNPK	0.712658
Nsp13	STRAP	0.712541
Nsp13	GON7	0.71219
Nsp13	RUVBL1	0.712067
Nsp13	EIF2S1	0.711952
Nsp13	SPRTN	0.71163
N	WDR77	0.710998
N	EIF5	0.710718
Nsp13	ABCE1	0.710524
Nsp7	UBE2O	0.710321
Nsp1	COPS7A	0.710114
Nsp1	POLR2G	0.709934
Nsp16	TBC1D30	0.709928
Nsp13	NOP16	0.709926
N	CPSF2	0.709843
Nsp15	PSMD13	0.709351
N	SAP30	0.708635
Nsp15	DCTN5	0.708522
N	RUVBL1	0.708245
Nsp13	SETMAR	0.707995
Nsp13	HNRNPAB	0.70759
Nsp13	NMT1	0.707576
Nsp13	VPS33A	0.707575
Nsp13	USP14	0.706819
N	SF3B4	0.706734
Nsp13	MAPK7	0.706628
Nsp13	PSMD7	0.706574
Nsp8	EXOSC4	0.706557
Nsp13	PHF21A	0.706446
Nsp13	TIPIN	0.706383
Nsp13	DHX29	0.706279
Nsp13	ZC3H14	0.706235
Nsp1	GPS1	0.705799
Nsp13	TTI2	0.705636
Nsp13	XRCC5	0.705613
Nsp13	NUFIP1	0.70557
Nsp1	USP14	0.705221
Nsp13	LIG3	0.704875
Nsp15	PSMC1	0.704359
Nsp15	USP14	0.70421
Nsp15	PSMD12	0.704113
Nsp13	NCBP1	0.70408
N	WDR46	0.704046
Nsp12	PSMB3	0.704007
N	POLR3H	0.703996
Nsp13	UBE2K	0.703968
Nsp15	COPS6	0.703865
S	PRSS53	0.703482
Nsp2	NAA50	0.703229
Nsp13	ORC5	0.702502
Nsp13	PRMT3	0.702462
N	PA2G4	0.702332
Nsp13	POLR2B	0.702098
Nsp13	ZNHIT6	0.70185
Nsp13	DHX9	0.701721
Nsp13	ACTR5	0.701567
Nsp9	GMFB	0.701476
Nsp13	CBX6	0.701165
N	VCP	0.700885
Nsp13	LARP4	0.700222
N	CSTF2T	0.69989
Nsp13	RWDD1	0.699672
Nsp13	PRELID2	0.699564
Nsp15	GON7	0.699513
N	UBE2A	0.699497
Nsp13	PFKFB4	0.699414
Nsp13	DDX41	0.699305
Nsp13	RBM45	0.699099
Nsp12	PSMA4	0.699014
N	GEMIN6	0.698869
N	POLR2K	0.698828
Nsp15	APAF1	0.698256
Nsp13	KPNA6	0.698117
Nsp13	DPCD	0.698047
Nsp15	VCP	0.697678
Nsp12	VPS33A	0.697337
N	CIAPIN1	0.697206
Nsp1	GTF2H4	0.697133
Nsp13	DFFA	0.697132
Nsp15	PSMD6	0.695497
Nsp13	TACO1	0.695266
Nsp8	MIS12	0.695071
N	COPS7A	0.695046
Nsp13	UBP1	0.695046
Nsp12	UBE2K	0.694801
Nsp13	PIK3R4	0.694686
N	NDUFAF4	0.694501
Nsp13	SERTAD2	0.6943
Nsp1	EMC8	0.694286
Nsp15	ACTA1	0.694193
Nsp13	OXSR1	0.694186
N	ERCC8	0.694159
Nsp13	DUS1L	0.694075
Nsp15	PSMC2	0.693649
Nsp13	AAR2	0.692977
N	LSM1	0.692813
Nsp16	SEC61G	0.691224
Nsp13	DROSHA	0.69104
N	YEATS2	0.690658
Nsp13	HSPH1	0.690515
Nsp10	COA6	0.690229
Nsp13	RYBP	0.690228
Nsp13	AQR	0.690038
Nsp13	TTF2	0.689735
Nsp13	RPF1	0.689463
Nsp2	RABEPK	0.68934
Nsp15	HDDC2	0.68922
Nsp13	DDX28	0.688627
Nsp13	DDX56	0.6886
Nsp2	AIFM1	0.688568
Nsp13	BEND5	0.688257
Nsp13	PIAS2	0.688007
Nsp13	ZBTB8OS	0.687379
Nsp12	PSMD14	0.687378
N	DCTN5	0.687301
Nsp13	EIF2B4	0.686929
Nsp13	RIMKLA	0.686485
Nsp13	PDK1	0.686457
Nsp13	WDCP	0.686446
N	PIK3R4	0.685906
N	L3MBTL2	0.685858
Nsp8	TOMM40L	0.685714
Nsp13	GPN1	0.685643
N	CSTF2	0.68561
Nsp12	PSMA7	0.685508
Nsp8	COPS5	0.683793
Nsp8	ATP6V0B	0.68353
N	DCAF13	0.683384
Nsp13	MRPS23	0.683361
Nsp13	PSMG1	0.683306
N	SDAD1	0.683257
Nsp13	MRPS11	0.683229
Nsp13	NOC4L	0.682667
Nsp16	N6AMT1	0.682653
N	RYBP	0.682036
Nsp13	GINS3	0.681986
Nsp13	POP1	0.681493
Nsp13	HELZ	0.681427
N	USP39	0.680661
N	POLR2G	0.680358
Nsp13	POLR3H	0.68
Nsp13	TRUB2	0.679868
N	ERH	0.679639
Nsp1	HDAC3	0.679599
Nsp12	CCT5	0.67952
N	CPSF7	0.678787
N	ING1	0.678726
Nsp8	ACTA1	0.678172
N	FASTKD3	0.677444
N	CCT5	0.677065
N	PSMD7	0.676583
N	TIPIN	0.67658
Nsp13	GPATCH2	0.676403
N	MPHOSPH10	0.675925
Nsp13	SCAPER	0.675806
Nsp13	METTL1	0.675529
Nsp13	UBE2L3	0.675282
Nsp13	TOR1A	0.675105
Nsp15	PSMC3	0.675021
Nsp13	APAF1	0.675021
N	KPNA6	0.67492
ORF7b	TIMM10	0.674869
N	PREB	0.674772
N	CCNH	0.674464
Nsp15	ILF2	0.674062
Nsp15	PSMG1	0.673955
Nsp3	POLR2H	0.673475
Nsp13	WDR12	0.673424
N	POLR2H	0.67324
Nsp15	NUDT5	0.67323
Nsp15	PSMD1	0.672824
Nsp8	ACTR1A	0.672663
Nsp16	DIMT1	0.672634
Nsp13	ERCC8	0.672598
N	EGLN3	0.672147
N	ASF1A	0.671689
Nsp13	SLC27A4	0.671688
Nsp13	CCNH	0.671536
Nsp13	NOL9	0.670014
Nsp12	SLC2A3	0.669752
Nsp13	ELL2	0.669348
Nsp12	NDUFAB1	0.669338
Nsp13	USP13	0.669261
N	NUDT5	0.669159
N	BRD7	0.669119
N	TAF6	0.66901
Nsp13	GEMIN6	0.6689
Nsp13	HDDC2	0.66886
Nsp1	STRAP	0.668691
ORF7b	HSD17B10	0.668515
N	UTP3	0.668495
Nsp13	ATG3	0.668458
Nsp15	UBE2K	0.668148
ORF7b	ANG	0.668013
Nsp16	METTL1	0.667851
ORF7b	MUL1	0.667809
Nsp8	AP3S1	0.667761
Nsp13	WDR5B	0.667395
N	GAR1	0.666522
N	CHD2	0.666521
Nsp12	CCT2	0.666395
Nsp13	YTHDC2	0.6661
Nsp13	ING1	0.666087
Nsp1	KDM4B	0.665818
Nsp14	PSMA5	0.665763
Nsp1	KLC2	0.665688
N	CDK12	0.665642
Nsp8	CCT6A	0.665629
Nsp13	CDK12	0.665568
M	RABEPK	0.66536
Nsp13	PPP2R5B	0.665345
Nsp5	HSD17B10	0.665301
Nsp1	RABEPK	0.66506
Nsp13	ZNF654	0.665055
ORF8	FLAD1	0.665023
ORF6	KDM4C	0.664994
ORF8	SLC2A3	0.664953
Nsp1	STARD7	0.664766
Nsp2	PITPNA	0.664753
ORF8	LRRC8D	0.664727
Nsp13	MKNK2	0.664671
Nsp16	CCT6A	0.664581
ORF8	PA2G4	0.664464
Nsp1	GDI1	0.664422
ORF10	KDM4C	0.664383
Nsp1	CA3	0.664338
ORF7a	CXCR4	0.664279
Nsp1	NDUFS3	0.664204
Nsp1	LARS2	0.663792
ORF6	FLAD1	0.663741
Nsp13	MRPL57	0.663533
Nsp12	TACO1	0.663527
N	CBX6	0.66351
Nsp1	POLDIP2	0.663479
ORF8	HSD17B10	0.66337
Nsp7	CCT5	0.663343
Nsp8	CIAO1	0.663286
ORF6	SLC2A3	0.663252
ORF6	SLC2A1	0.663187
Nsp15	POLR2H	0.662866
Nsp6	RABEPK	0.662861
E	FLAD1	0.662842
Nsp13	SETD4	0.662761
Nsp16	CRABP2	0.662758
Nsp9	HSD17B10	0.662682
Nsp13	TSN	0.662497
Nsp13	SNX25	0.662488
E	IDH2	0.662337
ORF6	PA2G4	0.662269
ORF6	IDH2	0.662066
Nsp7	HSD17B10	0.662022
E	HSD17B10	0.661514
Nsp15	ACTR5	0.661433
Nsp6	VKORC1	0.66141
N	EIF2S1	0.661263
Nsp10	UQCRFS1	0.660643
ORF6	HSD17B10	0.660071
Nsp1	MRPS22	0.660047
Nsp7	PSMG1	0.660028
Nsp16	DLD	0.659929
Nsp9	TRIM26	0.65983
Nsp16	COPS5	0.659564
Nsp8	DCTN5	0.659541
Nsp1	PPP1R3B	0.659485
Nsp13	TGFBRAP1	0.658925
Nsp13	TTC27	0.658316
Nsp15	TIMM8A	0.658132
N	DDX50	0.658068
Nsp8	PPIL1	0.657945
Nsp13	RBPJ	0.657816
Nsp13	SNX17	0.657611
Nsp12	RAB35	0.657153
N	NOP2	0.656672
Nsp14	POLR2K	0.656653
Nsp13	ERH	0.656316
N	ENOX2	0.656278
ORF6	CHRNA5	0.656196
Nsp13	FOXD1	0.656123
Nsp3	COPS5	0.655964
Nsp13	UBLCP1	0.655784
Nsp13	TGS1	0.655432
Nsp13	CDK19	0.655376
Nsp13	FAM98B	0.655266
N	SCAPER	0.655194
Nsp13	USP45	0.654944
Nsp8	PSME3	0.654792
Nsp13	L3MBTL2	0.654107
Nsp13	RALGDS	0.653628
S	ARFGAP2	0.653449
Nsp1	EIF2B1	0.653368
Nsp13	C5orf22	0.652591
Nsp16	HK2	0.652502
Nsp13	RBM15B	0.65221
Nsp1	PRMT3	0.652099
ORF7b	RNASE4	0.651705
Nsp13	HK2	0.650547
Nsp8	TMEM126A	0.650412
Nsp13	GPATCH4	0.650382
Nsp1	COPS6	0.650359
Nsp8	DNAJC11	0.649716
Nsp8	PSMC5	0.649196
Nsp13	KDM5B	0.648894
Nsp13	ANXA7	0.648856
Nsp9	COPS7A	0.648794
N	WDCP	0.648194
Nsp5	CLEC2B	0.648053
Nsp12	ARFRP1	0.647912
Nsp15	MAPT	0.647843
Nsp9	EXOSC4	0.647564
Nsp9	GPS1	0.647309
ORF7a	CIAO1	0.646788
Nsp9	YWHAB	0.646526
Nsp13	YTHDF2	0.646368
Nsp1	ACTR5	0.646174
Nsp13	EMG1	0.646142
ORF7b	UNC119	0.646069
Nsp13	CIAO1	0.645264
Nsp13	SETD5	0.645083
Nsp13	SEC24A	0.64466
N	TTC27	0.644504
N	XRCC5	0.64446
Nsp7	GPS1	0.64438
Nsp13	USP46	0.643912
Nsp13	ARHGEF10	0.643302
Nsp1	POP5	0.643014
Nsp7	UBE2L3	0.642971
ORF7b	EMC6	0.642925
Nsp15	PDCD11	0.642505
Nsp1	TRMT12	0.64232
Nsp15	RAD51C	0.642232
Nsp13	UBE2O	0.641928
Nsp13	ZMYM2	0.641446
Nsp13	PIK3C3	0.641279
Nsp13	RRAGA	0.641251
Nsp16	HDDC2	0.641046
Nsp4	DOLPP1	0.64036
Nsp3	VPS25	0.640285
Nsp15	TRAPPC3	0.639727
Nsp16	DCTN5	0.639389
N	HNRNPA0	0.63936
Nsp7	BRMS1	0.639196
Nsp13	RNF25	0.639156
Nsp15	STRAP	0.638808
Nsp1	ARIH2	0.638775
Nsp13	PRPF40A	0.638681
Nsp13	TOR3A	0.637987
N	EIF5B	0.637945
Nsp1	PDCD11	0.637505
N	SAE1	0.637242
Nsp13	FASTKD2	0.636837
Nsp16	TRMT5	0.636719
Nsp13	SETD9	0.636705
N	POLR3K	0.636614
Nsp1	KCTD11	0.63632
Nsp13	HK1	0.635998
Nsp13	NGLY1	0.635934
Nsp15	XRCC5	0.635919
ORF6	HDAC3	0.635782
ORF10	HSD17B10	0.635637
Nsp3	COPS7A	0.635594
Nsp13	SPATA2	0.635337
Nsp13	MRPS31	0.635046
N	DROSHA	0.63484
N	RBM28	0.634651
Nsp2	RUVBL1	0.634608
Nsp13	MCM9	0.63421
Nsp13	PDCD2	0.633932
Nsp13	TRNT1	0.63371
Nsp16	METTL13	0.633677
ORF7b	NDUFB6	0.633491
Nsp1	PRPF4	0.633462
Nsp8	PSMC4	0.633261
N	CDK19	0.633111
Nsp15	UBE2A	0.633046
Nsp1	COPS5	0.632978
Nsp13	MKKS	0.632905
ORF7a	PA2G4	0.632877
Nsp13	SAP30	0.63276
Nsp13	PSMC5	0.63274
Nsp12	MRPL49	0.632703
Nsp15	MAP2K1	0.63245
ORF7b	JTB	0.632361
Nsp13	DDIT4	0.632322
ORF6	ATP6V0B	0.632318
Nsp15	HDAC3	0.63182
N	KNOP1	0.631548
Nsp1	ELP5	0.631538
Nsp1	PSMD7	0.631455
N	HTATSF1	0.630563
Nsp12	COG2	0.630252
N	USP14	0.62966
N	WDR73	0.629389
N	API5	0.629187
Nsp13	HDAC3	0.629179
Nsp14	CLEC2B	0.629164
Nsp13	TIMM8B	0.628824
N	SRSF10	0.628266
Nsp13	FAM13A	0.628177
Nsp15	ORC5	0.627708
Nsp3	STRAP	0.627433
Nsp16	CAMKMT	0.627355
Nsp13	TRMT5	0.627208
M	INSIG2	0.6271
Nsp13	CENPB	0.626949
ORF7b	CHRNA5	0.626871
Nsp13	MRPL49	0.626709
Nsp15	SEC24A	0.626216
Nsp15	POLR2G	0.62592
ORF8	P4HA1	0.625776
Nsp8	CHMP6	0.625738
Nsp8	PSMA4	0.625651
Nsp15	CCNH	0.625152
Nsp1	ING1	0.624803
Nsp13	FASTKD3	0.624544
M	HACD3	0.624436
Nsp16	COPS6	0.624006
Nsp15	CPSF2	0.623982
N	SNF8	0.623616
Nsp2	COPS5	0.623417
Nsp12	PSMD13	0.623255
N	SETMAR	0.622335
M	VKORC1	0.621943
N	ATXN1	0.62111
Nsp6	LPCAT3	0.620752
Nsp6	SOAT1	0.620736
Nsp13	ANKZF1	0.620323
Nsp1	CPSF2	0.619689
N	TRA2B	0.61934
Nsp3	BRMS1	0.619184
N	MOCS3	0.619056
Nsp8	STRAP	0.618983
Nsp12	SAR1B	0.618739
Nsp13	PSMD9	0.618515
ORF10	LONP1	0.617914
N	CFDP1	0.617024
Nsp13	CDC123	0.61679
Nsp13	ARID3A	0.616782
Nsp13	PSMA7	0.616076
Nsp8	TIMM22	0.616072
N	NPLOC4	0.616
Nsp13	PREB	0.6159
Nsp13	YWHAB	0.615498
Nsp1	POLR3H	0.615497
Nsp8	ADCK1	0.615401
Nsp13	TRA2B	0.615312
Nsp13	RAE1	0.61353
Nsp13	POLR2K	0.613221
Nsp13	CCNI	0.612844
Nsp6	DOLPP1	0.612786
Nsp16	RRAGA	0.612763
Nsp13	YEATS2	0.612321
Nsp13	NDUFA6	0.612207
Nsp2	VPS25	0.611988
E	UNC119	0.611878
N	ELL2	0.611862
Nsp13	ADAT1	0.611741
Nsp13	DCLRE1A	0.611698
N	SPRTN	0.611344
Nsp15	GPS1	0.611192
ORF7b	BNIP3L	0.610928
N	LONP1	0.610897
Nsp1	TRAPPC3	0.610528
Nsp6	PSEN2	0.610467
Nsp1	SPRTN	0.610109
N	GLYR1	0.610052
N	RWDD1	0.609651
Nsp15	PRKAA2	0.609512
Nsp15	AP5M1	0.609383
Nsp1	MON1A	0.609123
Nsp1	WDR12	0.609082
Nsp13	PSMC4	0.608127
Nsp6	INSIG2	0.60807
Nsp1	SERPINB6	0.607707
N	PPP2R5B	0.60744
Nsp13	DPH2	0.607238
N	RRP15	0.607122
N	SNX25	0.606941
Nsp13	PSMD5	0.606067
Nsp12	GPS1	0.606005
Nsp15	MIS12	0.605144
Nsp15	HGH1	0.605129
N	MKRN1	0.604878
N	APTX	0.604561
Nsp12	COPS5	0.604443
N	MCRS1	0.603868
Nsp13	KDM5C	0.603825
Nsp1	GMFB	0.603624
Nsp13	DDHD2	0.603585
Nsp9	SCO1	0.603503
Nsp16	UBE2G2	0.602967
Nsp3	POLR2G	0.602406
Nsp2	STRAP	0.602346
Nsp13	URB2	0.601976
N	SNRPC	0.601692
Nsp8	EMC8	0.601656
Nsp13	PSMB3	0.601439
Nsp12	API5	0.601343
N	DHX29	0.601098
N	INTS12	0.600699
Nsp13	TUSC2	0.600582
Nsp16	DDX19A	0.600504
Nsp15	PNMA2	0.600365
Nsp15	ANKRD37	0.600355
N	DHX35	0.600063
N	LARP1	0.599896
Nsp3	AIFM1	0.599891
Nsp13	PSMC3	0.599752
Nsp6	DOLK	0.599738
Nsp15	CSTF2T	0.599647
Nsp2	TOE1	0.599455
Nsp13	EHD2	0.599277
N	MCM9	0.59872
Nsp4	INSIG1	0.59859
ORF7a	P4HA1	0.598507
Nsp13	BBX	0.598332
ORF7b	NMT1	0.598164
N	TRAPPC3	0.598155
Nsp6	ATP6V0B	0.59813
Nsp15	DESI1	0.597967
Nsp15	EIF2S1	0.597934
Nsp13	MRPL3	0.597885
Nsp1	XRCC5	0.597796
Nsp16	POP4	0.5977
Nsp1	NUDT5	0.59748
Nsp7	OXCT1	0.59718
Nsp2	ZC3HC1	0.59717
Nsp13	MRPL20	0.596961
Nsp13	PPP2R1B	0.596847
Nsp6	HACD3	0.596216
Nsp16	NDUFAF5	0.596073
Nsp13	FKBP15	0.59593
Nsp16	ERH	0.595743
Nsp13	PDK3	0.59564
Nsp13	NADK	0.595371
Nsp13	RSBN1	0.595353
Nsp13	WDR77	0.595251
N	ARID3B	0.594354
Nsp13	TTC4	0.594122
N	MRPL50	0.593852
N	PDCD11	0.593493
Nsp16	LSM10	0.593323
Nsp9	STRAP	0.593315
Nsp13	SEC61G	0.593017
N	PSMC1	0.592771
Nsp13	ENO2	0.592545
Nsp8	TBC1D8B	0.591884
Nsp13	ZC3HC1	0.591505
ORF7b	EGLN3	0.5905
Nsp13	DNAJC11	0.590318
ORF7b	SEC61G	0.590147
Nsp9	UBE2K	0.590068
Nsp16	POLR3K	0.590012
Nsp16	SNRPD1	0.589838
Nsp15	WDR73	0.589765
Nsp12	BCKDK	0.589081
Nsp4	INSIG2	0.588945
Nsp13	IPMK	0.58879
N	PPIL1	0.588368
N	RNMT	0.587735
Nsp6	TMEM138	0.587591
Nsp3	HDAC3	0.587123
ORF6	COPS7A	0.587048
N	GLMN	0.586645
Nsp1	TIPIN	0.586491
Nsp2	BRMS1	0.586333
N	PRPF40A	0.586255
N	DHX57	0.586109
Nsp15	ERH	0.586034
N	ILF2	0.586021
Nsp1	PRPF19	0.58516
Nsp1	MIS12	0.585019
N	ZNF654	0.584902
Nsp12	CCT6A	0.584758
Nsp13	ZBTB1	0.58459
Nsp15	AP3S1	0.584535
Nsp1	RPP40	0.58453
Nsp15	GMFB	0.584477
N	NSMCE4A	0.584405
Nsp12	RAB20	0.584248
Nsp4	LPCAT3	0.583479
Nsp13	CIART	0.583442
Nsp15	CHD2	0.583378
Nsp6	INSIG1	0.583087
Nsp13	AASDHPPT	0.582975
Nsp13	TRIM26	0.582285
N	EIF2B1	0.581965
Nsp13	TTC1	0.581483
Nsp7	MOCS3	0.581257
Nsp1	EFEMP2	0.581235
Nsp15	WDR45B	0.581028
Nsp13	EIF6	0.580851
Nsp13	MKRN1	0.580803
M	ASNSD1	0.580705
Nsp15	ELAC2	0.580571
Nsp15	KHDRBS1	0.580566
Nsp3	RAD51C	0.580463
Nsp8	TIMM17A	0.580419
Nsp12	POLDIP2	0.580105
Nsp13	SRSF8	0.58007
Nsp13	OGFOD1	0.580032
Nsp15	RWDD1	0.579946
Nsp13	DHX35	0.579591
Nsp13	NOL6	0.57959
Nsp2	OXCT1	0.579355
Nsp13	PSMA3	0.579279
Nsp16	UBE2L3	0.578999
Nsp13	PSMD6	0.578823
Nsp12	EHD2	0.57876
N	NGLY1	0.578751
Nsp13	SF3B4	0.578677
Nsp15	MRPS28	0.578508
Nsp13	NPLOC4	0.577739
Nsp15	THTPA	0.577338
Nsp3	CCNH	0.576805
Nsp1	PSMG1	0.576787
Nsp13	POP5	0.576671
Nsp1	VPS25	0.576298
S	SAR1B	0.575958
Nsp12	CHMP6	0.575822
Nsp2	APTX	0.575716
Nsp6	ALG5	0.575686
N	PSMA7	0.575584
Nsp1	TSN	0.575571
Nsp3	GMFB	0.575465
Nsp4	PSEN2	0.575418
ORF7b	C1QBP	0.575043
Nsp8	BRMS1	0.574941
N	FAM98B	0.574926
Nsp1	GUF1	0.574883
Nsp8	RAB20	0.574762
Nsp13	DCTN5	0.574659
Nsp13	NCDN	0.574413
Nsp8	SNF8	0.5742
Nsp13	PSMC2	0.573687
Nsp1	ELAC2	0.573576
Nsp1	SEC24A	0.573563
N	TFAM	0.573405
Nsp13	SMYD2	0.572783
N	MXI1	0.572782
Nsp1	TAF6	0.57266
Nsp13	MRPS22	0.572537
Nsp15	ZBTB8OS	0.572532
Nsp1	CCNH	0.572414
Nsp12	MRPS11	0.572374
Nsp1	NPM3	0.572343
Nsp13	MAP2K1	0.572231
Nsp13	TBCCD1	0.571649
Nsp13	CIAPIN1	0.571627
Nsp13	HSPA14	0.571586
ORF7b	SLC25A44	0.571443
Nsp8	SMYD2	0.571247
Nsp1	WSB1	0.570608
Nsp13	NUP58	0.570313
N	ZC3H14	0.570066
Nsp15	UBE2G2	0.569836
N	AQR	0.569629
ORF7b	UQCRFS1	0.56939
Nsp13	ATXN1	0.569335
Nsp13	ARFGAP2	0.569138
Nsp9	TFAM	0.569086
Nsp3	LSM1	0.568741
Nsp13	ENO1	0.56823
Nsp12	POLR3H	0.568063
Nsp2	GMFB	0.567946
Nsp13	CACNB3	0.567887
Nsp13	MAPKAP1	0.567493
N	FTSJ3	0.567333
M	INSIG1	0.567325
Nsp15	GINS3	0.56729
ORF7b	MRPL13	0.567094
Nsp13	CHUK	0.565999
Nsp12	ACTA1	0.565665
N	HELZ	0.56547
Nsp13	AIMP2	0.565389
Nsp6	HIKESHI	0.565262
N	NOP16	0.564889
N	CLK3	0.564578
Nsp1	CCNG2	0.564139
N	ELP5	0.563756
Nsp13	SEPHS2	0.563707
Nsp12	MRPS10	0.563549
Nsp13	MED22	0.563499
Nsp12	NDUFS3	0.563452
N	ECD	0.563376
N	PRKAB1	0.562829
ORF7a	WDR5B	0.562701
Nsp13	METTL13	0.562674
N	RBPJ	0.562547
Nsp2	CIAO1	0.562382
Nsp15	NOL9	0.562359
Nsp1	CRABP2	0.562227
Nsp13	WSB1	0.561975
N	ANAPC7	0.561944
N	MIEF1	0.561673
Nsp6	ALG8	0.561408
Nsp12	YWHAB	0.561385
Nsp2	UBE2L3	0.56105
N	OXSR1	0.561036
Nsp13	SNAPC3	0.560747
Nsp13	UGGT1	0.560378
Nsp1	EIF6	0.560212
N	ARID3A	0.559756
Nsp2	GPS1	0.559666
Nsp15	MOCS3	0.559577
Nsp1	PNMA2	0.55947
Nsp6	STOML2	0.559332
Nsp1	UNC119	0.55921
Nsp9	POLR2H	0.559002
Nsp15	GTF2H4	0.558592
Nsp13	MON1A	0.557518
Nsp1	FASTKD3	0.557408
Nsp13	ELAC2	0.556539
Nsp4	TMEM138	0.556193
Nsp1	EIF5	0.556188
Nsp1	POP4	0.555853
Nsp13	DIMT1	0.555794
Nsp13	LDHC	0.555638
Nsp15	CDK19	0.555625
Nsp12	POLR2H	0.555104
N	DDX1	0.55501
Nsp16	RUVBL1	0.554979
N	TGFBRAP1	0.554642
Nsp3	CIAO1	0.554006
Nsp13	FARS2	0.553952
Nsp16	RBM45	0.553264
N	AIMP1	0.553226
Nsp12	FAM162A	0.552776
Nsp13	PFKFB3	0.552067
Nsp8	RABEPK	0.551813
Nsp13	NUDT18	0.551579
Nsp4	DOLK	0.550955
Nsp13	BCKDK	0.550773
Nsp13	ANAPC7	0.5507
Nsp5	TNFRSF10D	0.550466
N	ZBTB8OS	0.549692
Nsp8	DNAJC15	0.549485
Nsp13	MRPL13	0.549159
Nsp13	SAMD4A	0.548906
Nsp13	CNOT8	0.548636
Nsp13	NUDT5	0.548559
Nsp1	ERCC8	0.548032
Nsp12	PSMD6	0.548019
Nsp15	ELP5	0.547835
N	ARIH2	0.547694
Nsp13	ARHGAP45	0.547485
Nsp15	CHUK	0.547007
Nsp1	GON7	0.546829
Nsp6	ALG6	0.546784
N	DDX52	0.546343
Nsp12	SNX25	0.546072
ORF7b	SENP3	0.545686
N	DDX19A	0.545611
Nsp15	ETF1	0.545451
Nsp13	AP3S1	0.545206
Nsp3	EIF2B1	0.544994
ORF7b	LRP2BP	0.544711
Nsp1	FEM1C	0.544692
Nsp14	COPS5	0.544452
Nsp15	WDR12	0.544359
N	EMC8	0.544186
Nsp12	BTG1	0.544051
S	AP3S1	0.544036
Nsp13	GAR1	0.543923
Nsp1	PARK7	0.54378
ORF7b	CYB5B	0.543677
Nsp16	DHX57	0.543647
N	MIF	0.54327
Nsp13	TYW1	0.543213
ORF7b	SLC25A20	0.54271
Nsp15	SNX17	0.54257
Nsp1	ATIC	0.542004
Nsp15	TAF6	0.54196
N	MAPT	0.541632
Nsp15	ERCC8	0.541227
N	GPATCH2	0.541003
ORF7b	NDUFAF8	0.540752
Nsp13	GMFB	0.540613
Nsp15	WDR5B	0.540507
Nsp15	ELL2	0.540402
Nsp13	BHLHE41	0.540375
N	GUF1	0.540202
Nsp13	AP5M1	0.539873
Nsp16	SRPRB	0.539858
Nsp2	ZBTB8OS	0.539817
Nsp15	LONP1	0.539697
Nsp13	RLF	0.538214
N	PSMA1	0.53755
ORF7b	SLC35B4	0.537417
Nsp13	BLMH	0.537388
N	PIAS2	0.537324
Nsp16	ELAC2	0.537268
N	RALGDS	0.537221
N	USP45	0.537112
Nsp16	GDI1	0.537103
Nsp15	NIP7	0.537017
N	GFM1	0.536488
E	ALG5	0.536388
Nsp13	SRPRB	0.535685
Nsp12	TTC27	0.535332
Nsp13	TXNDC9	0.535303
Nsp12	ARFGAP2	0.53524
Nsp3	POLR3H	0.535148
Nsp1	NOL3	0.535115
N	DDX41	0.534672
Nsp13	PSMA1	0.534516
Nsp12	OXCT1	0.534502
N	SEC24A	0.534351
Nsp15	GFM1	0.533796
ORF7a	OXCT1	0.533602
N	NOL7	0.533197
Nsp15	RBPJ	0.533149
ORF7b	ZNF160	0.533141
Nsp7	GTF2H4	0.532854
Nsp6	ICMT	0.532718
N	ATG3	0.53271
Nsp6	TMEM33	0.532688
Nsp13	DTNA	0.532599
Nsp8	EMC6	0.532399
Nsp15	ASNSD1	0.532188
Nsp15	CSTF2	0.53214
Nsp12	DCTN5	0.53197
N	EMG1	0.531836
Nsp9	TTC27	0.531708
Nsp15	OXSR1	0.531654
Nsp2	EIF2B1	0.531617
Nsp13	MRPS15	0.531425
Nsp15	NOP2	0.531249
Nsp13	NDRG1	0.530947
Nsp15	COMMD8	0.530781
Nsp16	GPS1	0.530612
N	PIK3C3	0.530578
Nsp3	VPS33A	0.530484
Nsp15	PRPF19	0.530406
Nsp13	ASF1A	0.530028
Nsp16	PSMA3	0.529146
Nsp15	PSMD9	0.52857
Nsp15	AIFM1	0.528543
Nsp8	TRAPPC3	0.528436
N	PSMC5	0.528113
Nsp16	EEF2KMT	0.527944
Nsp15	WDCP	0.527506
Nsp9	SNX17	0.527504
N	RNF25	0.527361
Nsp8	PSMB3	0.527053
Nsp13	DCTPP1	0.52692
Nsp8	TIMM8B	0.52682
N	UBP1	0.52679
N	PSMD6	0.526469
E	SERPINB6	0.52644
Nsp16	TRMT12	0.526437
ORF7b	FAM162A	0.526388
Nsp15	BRMS1	0.526251
ORF3a	EGLN3	0.525239
Nsp12	THEM4	0.524885
Nsp2	COPS7A	0.524602
Nsp13	SCAND2P	0.52458
Nsp16	NIP7	0.52454
Nsp7	UNC119	0.52443
N	ZBTB1	0.523944
Nsp12	URB2	0.523602
Nsp6	GTF2H4	0.523593
Nsp14	RUVBL1	0.52328
ORF6	POLR3H	0.52293
Nsp13	TGFBI	0.522718
Nsp12	TBC1D8B	0.522663
Nsp15	POLR3H	0.522637
Nsp14	RNASE4	0.522558
ORF7b	TIMMDC1	0.522548
Nsp1	MCM9	0.522349
Nsp12	QTRT2	0.522328
Nsp13	JMJD6	0.522226
ORF7b	UBE2A	0.521888
N	DFFA	0.521745
Nsp3	EIF2S1	0.521738
ORF3a	TMEM126B	0.521553
Nsp15	EIF2B3	0.521407
Nsp15	PITPNA	0.521314
Nsp13	HERC3	0.521242
Nsp1	IPMK	0.521149
Nsp12	SPRYD4	0.521133
Nsp1	HK2	0.521127
Nsp15	ARIH2	0.52092
Nsp15	CIAO1	0.520785
Nsp15	HELZ	0.520668
N	NUDT18	0.520533
Nsp15	WDR77	0.520468
Nsp13	MRPL24	0.52043
Nsp1	POLR2K	0.519769
N	SSB	0.519558
Nsp15	MAPK7	0.519377
Nsp15	ANXA7	0.51916
N	UTP14A	0.518885
Nsp16	POLR3H	0.518791
Nsp13	UNC119	0.518375
Nsp13	MRPL4	0.518326
Nsp8	GPS1	0.518261
Nsp13	KDM3A	0.518241
Nsp4	ALG5	0.518075
E	SLC25A17	0.518043
N	RPUSD2	0.517707
Nsp13	PUS1	0.517323
Nsp2	POLR2H	0.517263
Nsp13	CRABP2	0.517153
Nsp13	RFK	0.517077
Nsp1	ZBTB8OS	0.516608
Nsp8	USP14	0.516336
Nsp13	MRPL46	0.516329
Nsp6	TMEM126B	0.516084
Nsp8	ETF1	0.515582
Nsp15	EMC8	0.515185
ORF7b	UQCR10	0.515054
Nsp12	COPS7A	0.514882
Nsp3	XRCC5	0.51482
Nsp13	MRPL15	0.514771
N	KDM5C	0.513406
Nsp16	EIF2B1	0.512926
Nsp15	VPS25	0.512836
Nsp8	ARFRP1	0.512654
Nsp14	SF3B4	0.512624
Nsp8	HIKESHI	0.512498
ORF8	CLEC2B	0.511964
Nsp15	FASTKD3	0.511874
N	UBE2O	0.51173
Nsp15	DFFA	0.511606
Nsp15	TTC27	0.511468
Nsp13	IFRD2	0.511295
ORF7b	SLC35B1	0.511258
ORF7a	HSD17B10	0.510876
N	SPRY1	0.510802
Nsp1	ORC5	0.510599
N	MRPL40	0.510495
Nsp1	TIMM8B	0.510282
Nsp13	RNASEH1	0.510247
Nsp16	DHX32	0.510079
N	PSMC3	0.509651
Nsp6	TMEM147	0.509167
Nsp3	PDCD11	0.509153
Nsp15	ATP6V0B	0.508941
N	EIF6	0.508903
Nsp3	PRPF19	0.508852
Nsp7	KDM7A	0.50884
N	GPATCH4	0.508797
M	PSEN2	0.508345
Nsp1	AP5M1	0.507913
Nsp1	KDM7A	0.507708
N	HK2	0.507623
Nsp9	USP14	0.507124
N	CCNI	0.507061
Nsp13	TNIP1	0.506901
Nsp13	MRPS16	0.506424
Nsp15	NPM3	0.506201
ORF8	PAM	0.5062
ORF7b	NDUFB2	0.505822
N	ORC5	0.505448
N	TTI2	0.505166
Nsp12	WDR77	0.504462
Nsp1	ANAPC13	0.504423
N	RAD51C	0.504021
Nsp2	PRPF19	0.503827
Nsp8	PSMD9	0.503316
Nsp13	TSEN2	0.503142
Nsp1	VCP	0.503066
Nsp15	TOR1A	0.502751
ORF7b	THTPA	0.502649
Nsp6	LRP2BP	0.502069
Nsp15	ARHGEF10	0.501925
Nsp1	NPEPPS	0.501862
Nsp1	DDX19A	0.50181
Nsp1	SRPRB	0.501731
Nsp11	COPS5	0.501707
Nsp9	ENO2	0.501473
Nsp13	DHDDS	0.501381
E	SLC2A1	0.501377
ORF7a	SRPRB	0.500843
Nsp15	PREB	0.500587
E	SLC2A3	0.50055
Nsp8	SLC25A44	0.500545
ORF3a	SPCS1	0.500499
ORF8	WDR5B	0.500426
N	HSPA4	0.500424
ORF7b	ZNF174	0.50015
N	PNO1	0.50012
Nsp15	NUDT18	0.500027
Nsp13	MZF1	0.4999
Nsp12	HGH1	0.499882
Nsp13	PRSS53	0.499875
N	MZF1	0.499862
Nsp5	HERC3	0.499861
Nsp13	DLD	0.499861
Nsp2	RBM45	0.499856
Nsp4	PRSS53	0.499853
Nsp1	ZNF142	0.499852
Nsp2	SERGEF	0.499849
Nsp13	ADSL	0.499849
Nsp5	HK2	0.499845
Nsp12	ZC3HAV1L	0.499842
Nsp12	TTC1	0.499839
Nsp15	MZF1	0.499837
Nsp13	ZNF134	0.499837
Nsp2	APMAP	0.499837
Nsp5	SPICE1	0.499831
S	GUK1	0.499831
Nsp2	BHLHE40	0.49983
Nsp13	PGK1	0.499828
Nsp13	ZNF174	0.499827
Nsp2	RIMKLA	0.499825
Nsp2	NDRG1	0.499823
Nsp2	HGH1	0.499823
Nsp15	MDM1	0.499822
Nsp2	CABP1	0.49982
Nsp12	SURF2	0.499819
Nsp12	MRM2	0.499817
Nsp5	MZF1	0.499814
Nsp16	MZF1	0.499813
Nsp13	NECAB3	0.499809
Nsp13	INHA	0.499808
Nsp5	NCDN	0.499805
Nsp2	ACTA1	0.499805
Nsp5	MDM1	0.499804
Nsp2	TRIM44	0.499803
N	FH	0.499803
Nsp12	SSB	0.499803
Nsp12	C8orf33	0.499801
Nsp5	FASTKD2	0.499799
Nsp12	MRPL24	0.499795
Nsp2	PDCD2	0.499793
Nsp15	PRSS53	0.49979
Nsp16	FOXRED2	0.499789
Nsp5	POMGNT1	0.499788
Nsp5	GOLGA8A	0.499783
Nsp12	ISOC2	0.499783
Nsp5	MON1A	0.499783
Nsp16	MON1A	0.49978
Nsp13	LGALS8	0.49978
Nsp5	NOP9	0.499778
Nsp2	THAP7	0.499778
Nsp5	KBTBD2	0.499777
Nsp2	SCAND2P	0.499777
Nsp2	TST	0.499774
N	RSAD1	0.499774
Nsp13	SLC39A3	0.499774
Nsp12	ARMC7	0.499771
Nsp12	NUDT16	0.499771
Nsp15	QRSL1	0.499771
Nsp2	ZC3HAV1L	0.49977
N	ZNF134	0.49977
N	GOT2	0.49977
Nsp5	PPP2R1B	0.499769
Nsp13	JAM2	0.499768
Nsp5	CENPB	0.499766
Nsp2	ELP5	0.499766
Nsp5	VPS33A	0.499763
S	HCFC1R1	0.499763
Nsp5	DDX52	0.499762
Nsp2	MRPL46	0.499761
Nsp12	CNPY2	0.499761
Nsp5	SENP2	0.499761
Nsp3	HMGN2	0.49976
Nsp2	RNASEH1	0.49976
Nsp16	PRSS53	0.499759
Nsp12	DUSP3	0.499756
Nsp12	NOP16	0.499755
Nsp6	PRSS53	0.499754
Nsp15	DOK3	0.499753
Nsp12	NIP7	0.499752
Nsp2	PGAM1	0.499752
M	MZF1	0.49975
Nsp14	EEF2KMT	0.49975
Nsp16	MKKS	0.499747
ORF6	SENP3	0.499747
Nsp2	TPI1	0.499744
Nsp5	RPUSD2	0.499743
Nsp14	ABHD11	0.499741
S	NMB	0.499741
Nsp2	PSME3	0.49974
Nsp5	EARS2	0.499739
Nsp12	ZBTB8OS	0.499737
Nsp15	SERGEF	0.499737
ORF3a	PRSS53	0.499737
N	HGH1	0.499736
Nsp5	P4HA1	0.499735
Nsp2	MRM2	0.499734
Nsp2	SURF2	0.499734
Nsp15	SCLY	0.499733
Nsp9	ARHGEF10	0.499733
N	INHA	0.499733
Nsp13	PGAM1	0.499731
Nsp5	NOC4L	0.499731
Nsp2	TFAM	0.499731
Nsp4	ABHD11	0.499728
Nsp5	TTI2	0.499728
Nsp16	HSPA14	0.499728
Nsp15	ZNF134	0.499727
Nsp13	TPI1	0.499727
Nsp12	ZNF576	0.499727
Nsp5	MAPKAP1	0.499727
Nsp5	TBC1D22A	0.499727
Nsp2	UNC119	0.499727
Nsp5	PSMD5	0.499726
Nsp15	MGAT2	0.499726
Nsp1	ZKSCAN5	0.499724
Nsp2	PSMB6	0.499723
Nsp16	SNTA1	0.499723
Nsp5	ZC3HC1	0.499722
Nsp5	DPH2	0.49972
Nsp5	ADSL	0.499719
Nsp5	NMT1	0.499719
Nsp16	ZC3HC1	0.499719
Nsp16	NPEPPS	0.499718
Nsp1	ZNF160	0.499718
Nsp12	MAFK	0.499718
Nsp1	LRRC8D	0.499718
Nsp16	DPH2	0.499716
Nsp8	MZF1	0.499716
M	TGFBI	0.499715
Nsp1	SEMA4B	0.499715
ORF3a	QRSL1	0.499715
Nsp12	RPL26L1	0.499714
Nsp5	PFKFB4	0.499713
Nsp2	KCTD11	0.499712
Nsp13	PDGFB	0.499711
Nsp2	ARTN	0.499711
Nsp9	TBC1D9B	0.49971
Nsp2	MXI1	0.49971
Nsp2	C8orf33	0.499707
M	POMGNT1	0.499707
Nsp15	BHLHE40	0.499707
Nsp2	FGF11	0.499707
Nsp5	RMDN3	0.499705
Nsp5	MTX1	0.499703
ORF8	ARHGAP45	0.499701
Nsp13	WFDC3	0.4997
Nsp5	RSAD1	0.499699
Nsp1	LOXL2	0.499699
Nsp14	PGAM1	0.499698
Nsp5	RUVBL1	0.499698
Nsp13	ARTN	0.499697
Nsp12	MRPS16	0.499697
Nsp2	MRPL24	0.499696
Nsp3	NREP	0.499694
Nsp5	ENO1	0.499693
Nsp2	N6AMT1	0.499693
Nsp5	ENO2	0.499693
Nsp12	CRABP2	0.499692
Nsp5	IFRD2	0.499692
Nsp5	C5orf22	0.499689
Nsp1	MZF1	0.499689
ORF3a	DPH2	0.499688
Nsp6	NARF	0.499688
Nsp16	ZNF134	0.499687
Nsp15	CABP1	0.499686
Nsp5	ORC5	0.499686
Nsp5	ERAL1	0.499685
Nsp5	SETD4	0.499685
Nsp9	ARHGAP45	0.499684
Nsp6	ZNF134	0.499681
Nsp1	NDUFS1	0.499681
Nsp14	MRM2	0.49968
ORF8	HERC3	0.49968
Nsp2	MRPL40	0.499679
Nsp15	INHA	0.499679
Nsp5	APMAP	0.499678
M	CENPB	0.499677
Nsp2	ASF1A	0.499676
Nsp2	MRPL58	0.499676
M	PRSS53	0.499675
Nsp16	SETD4	0.499675
Nsp5	STRADA	0.499675
Nsp16	APMAP	0.499674
Nsp5	BEND5	0.499673
S	POLR3K	0.499672
Nsp5	IPMK	0.499671
Nsp1	MDM1	0.499668
Nsp2	NUDT16	0.499668
ORF8	POP1	0.499668
Nsp5	MPI	0.499667
N	SRM	0.499666
Nsp2	ARMC7	0.499664
ORF8	SNX19	0.499663
Nsp2	ZCCHC10	0.499662
Nsp2	MRPS23	0.49966
ORF7a	SNX19	0.49966
Nsp5	TOR3A	0.49966
Nsp5	MTERF1	0.49966
Nsp16	PDK3	0.49966
ORF3a	ZNF134	0.499659
Nsp16	TOR3A	0.499659
Nsp2	CSRP2	0.499658
Nsp1	FOXRED2	0.499658
Nsp16	SNAPC3	0.499656
Nsp14	KCTD11	0.499655
Nsp5	HGH1	0.499654
Nsp12	RPL31	0.499652
Nsp2	FDX1	0.499652
Nsp9	OGDH	0.499651
Nsp9	IDE	0.49965
Nsp16	NECAB3	0.49965
Nsp5	MRPS31	0.499649
Nsp5	PTCD2	0.499649
Nsp5	NECAB3	0.499649
Nsp2	DUSP3	0.499649
Nsp12	NMB	0.499648
Nsp9	POP1	0.499648
Nsp2	CHAC2	0.499648
Nsp16	RIMKLA	0.499648
M	QRSL1	0.499648
Nsp2	CNPY2	0.499647
Nsp5	PPME1	0.499647
Nsp13	NUDT16	0.499646
Nsp6	HGH1	0.499645
Nsp5	PTGES2	0.499643
Nsp16	TTC19	0.499643
Nsp5	B3GNT4	0.499641
Nsp5	TTC19	0.499641
Nsp9	SNX19	0.499641
Nsp1	RAB11FIP5	0.49964
Nsp5	PRMT6	0.499639
Nsp5	TTC4	0.499639
Nsp1	SLC27A4	0.499638
Nsp16	RASSF7	0.499637
ORF8	TBC1D30	0.499636
Nsp16	INHA	0.499636
Nsp1	ZNF195	0.499635
Nsp2	MRPL18	0.499635
S	HMGN2	0.499634
Nsp16	PSMD13	0.499634
Nsp4	AK4	0.499633
Nsp8	SENP2	0.499633
Nsp1	GOLGA8A	0.499632
Nsp2	FAIM	0.499631
Nsp5	WDR73	0.49963
Nsp5	C8orf58	0.49963
Nsp8	GLMN	0.49963
Nsp6	PRMT6	0.499629
Nsp1	ACAD9	0.499628
Nsp1	SH3D21	0.499628
Nsp16	C8orf58	0.499628
Nsp5	POLDIP2	0.499627
Nsp8	MKKS	0.499627
Nsp5	PNMA2	0.499627
Nsp5	HMBS	0.499626
Nsp5	EXOG	0.499626
Nsp5	RPP40	0.499626
Nsp2	KXD1	0.499625
Nsp6	INHA	0.499625
Nsp5	GDAP1	0.499624
Nsp16	PNMA2	0.499622
Nsp16	TARBP2	0.49962
Nsp6	C8orf58	0.49962
Nsp2	MRPL49	0.499619
N	PGAM1	0.499618
M	DPH2	0.499617
Nsp5	MUL1	0.499617
N	TPI1	0.499613
Nsp15	JAM2	0.499613
Nsp9	HK2	0.499613
Nsp2	DESI1	0.499612
Nsp9	TBC1D30	0.499612
Nsp5	MRPS22	0.499612
Nsp1	MARS2	0.499611
Nsp2	ZNF576	0.499611
Nsp8	PRKAA2	0.499611
Nsp7	POLR2B	0.499611
Nsp13	EDN2	0.49961
ORF8	SPICE1	0.49961
Nsp8	RPUSD2	0.499609
Nsp2	BTG1	0.499609
Nsp9	RALGDS	0.499608
Nsp2	POP5	0.499608
Nsp5	CCNG2	0.499607
Nsp5	WDR45B	0.499607
ORF8	FTSJ3	0.499606
Nsp8	QRSL1	0.499606
ORF6	ZNF142	0.499606
Nsp15	ZC3HAV1L	0.499605
Nsp2	DCTPP1	0.499604
M	SRPX	0.499602
Nsp16	WDR45B	0.499602
Nsp10	COG2	0.499602
Nsp14	NUDT16	0.499601
Nsp1	SENP2	0.4996
ORF8	TGFBRAP1	0.4996
Nsp14	ITPA	0.4996
Nsp15	TST	0.499599
M	NFS1	0.499598
ORF3a	INHA	0.499598
Nsp5	WDR54	0.499598
Nsp2	MRPL30	0.499596
Nsp7	POLR3B	0.499596
Nsp6	GAPDH	0.499596
Nsp1	DPYSL2	0.499596
Nsp5	CDC123	0.499596
Nsp8	RORA	0.499595
Nsp8	DLD	0.499595
Nsp9	PIK3C3	0.499594
Nsp16	WDR54	0.499594
Nsp2	MRPL50	0.499594
Nsp1	PRSS53	0.499593
Nsp2	NDUFAB1	0.499593
Nsp2	MAFK	0.499592
Nsp5	DFFB	0.499592
ORF3a	C8orf58	0.499591
Nsp16	DFFB	0.499591
M	NARF	0.49959
Nsp12	MRPL57	0.49959
Nsp5	DHDDS	0.499589
Nsp10	METTL13	0.499589
Nsp5	PNRC1	0.499586
M	GTF2H4	0.499586
Nsp12	ERH	0.499584
Nsp9	LRRC8D	0.499584
Nsp9	SPICE1	0.499583
Nsp16	NDUFAF6	0.499582
Nsp6	DUSP12	0.499581
M	ZNF134	0.49958
Nsp5	CAMKMT	0.499579
Nsp8	DOK3	0.499577
ORF8	NCBP1	0.499577
Nsp5	NUDT18	0.499577
Nsp5	PSMD7	0.499576
Nsp8	ZC3HC1	0.499575
M	GOT2	0.499574
Nsp14	COMMD8	0.499573
Nsp2	OXLD1	0.499572
M	PSMC3	0.499571
N	ARTN	0.499571
ORF7a	NCBP1	0.499569
Nsp1	ZNF35	0.499567
M	ORC5	0.499567
Nsp2	JTB	0.499567
M	ACAD8	0.499567
ORF3a	GAPDH	0.499566
Nsp1	SUOX	0.499566
Nsp1	QRSL1	0.499565
N	KCTD11	0.499565
E	PPFIA4	0.499564
Nsp8	ADSL	0.499564
ORF8	FASTKD5	0.499563
Nsp16	THAP7	0.499562
Nsp5	AASDHPPT	0.499562
Nsp5	ABHD11	0.499561
Nsp7	HERC3	0.49956
N	RAB20	0.49956
Nsp5	SERTAD2	0.499559
Nsp1	RORA	0.499559
ORF8	MZF1	0.499559
Nsp5	RRAGA	0.499558
Nsp1	ADCK1	0.499558
ORF8	ZNF84	0.499557
Nsp5	SCAND2P	0.499557
Nsp16	SCAND2P	0.499556
Nsp1	FH	0.499556
Nsp5	THAP7	0.499555
M	PUS1	0.499555
Nsp1	DLD	0.499555
Nsp5	ELP5	0.499555
Nsp5	EIF2B1	0.499554
Nsp7	IDE	0.499554
Nsp5	ZC3HAV1L	0.499554
Nsp7	OGDH	0.499553
M	FECH	0.499552
N	C8orf33	0.499552
Nsp2	ACOT13	0.499552
Nsp2	MRPS16	0.499551
ORF8	DTNA	0.499551
Nsp12	SNAPC5	0.499551
ORF8	SYDE1	0.499551
ORF8	LETM1	0.499551
Nsp6	THAP7	0.49955
Nsp13	OXLD1	0.499549
Nsp9	NCBP1	0.499549
Nsp16	ZC3HAV1L	0.499549
ORF8	QSOX1	0.499548
M	MTG2	0.499547
Nsp12	GNRH1	0.499547
Nsp13	JTB	0.499547
ORF8	NCDN	0.499546
Nsp1	TRIM27	0.499546
Nsp1	TRMT5	0.499544
M	PSMC5	0.499544
ORF7a	NCDN	0.499543
Nsp2	HCFC1R1	0.499543
Nsp5	SETD9	0.499542
Nsp7	LIG3	0.499542
Nsp5	TST	0.499541
N	RIT1	0.499541
Nsp1	SNTA1	0.499541
ORF8	ANKZF1	0.49954
Nsp5	CCDC137	0.49954
Nsp5	CNOT8	0.49954
S	NREP	0.49954
Nsp16	TST	0.49954
Nsp8	SERGEF	0.49954
ORF8	MDM1	0.499539
Nsp15	SURF2	0.499539
ORF7a	TTC27	0.499539
ORF3a	PNRC1	0.499539
Nsp8	RSAD1	0.499538
Nsp5	TTC1	0.499538
N	N6AMT1	0.499537
E	PTPRH	0.499537
Nsp15	TPI1	0.499536
Nsp5	OTUD6B	0.499535
Nsp9	NOX5	0.499533
Nsp5	C9orf78	0.499533
ORF8	SAMD4A	0.499532
M	HGH1	0.499532
Nsp8	TRMT12	0.499531
ORF8	FASTKD2	0.499531
ORF8	NOL11	0.499531
Nsp15	MRM2	0.49953
Nsp1	ADSL	0.499528
ORF8	METTL13	0.499528
Nsp10	ACTR5	0.499526
Nsp5	RNASEH1	0.499525
Nsp1	NMT1	0.499525
ORF7a	FASTKD2	0.499525
Nsp14	ZNF576	0.499525
Nsp5	MMACHC	0.499524
ORF8	NOL9	0.499523
E	CP	0.499523
Nsp9	DTNA	0.499522
Nsp9	QSOX1	0.499522
ORF7b	OBSL1	0.499522
Nsp2	LGALS1	0.499522
Nsp1	KANSL2	0.499522
Nsp8	GOT2	0.499521
Nsp1	BHLHE41	0.499521
Nsp8	TRNT1	0.499521
Nsp13	ACOT13	0.499521
Nsp13	HCFC1R1	0.49952
Nsp9	COG2	0.49952
M	TTC19	0.499519
ORF3a	THAP7	0.499519
M	PSMD6	0.499519
Nsp9	SYDE1	0.499518
Nsp15	PDGFB	0.499518
Nsp2	NDUFA6	0.499517
Nsp2	CISD3	0.499516
Nsp9	XRCC5	0.499515
Nsp9	NDUFS1	0.499515
ORF8	FOXRED2	0.499515
ORF3a	ABHD11	0.499515
ORF10	OBSL1	0.499514
Nsp9	APEH	0.499514
Nsp1	RBM45	0.499514
Nsp9	NCDN	0.499514
Nsp1	DUS1L	0.499513
Nsp5	METTL1	0.499513
ORF10	RLF	0.499512
ORF8	TGFBI	0.499511
M	PRMT6	0.49951
Nsp5	COPS7A	0.49951
M	PTGES2	0.499509
Nsp13	NRN1	0.499509
N	RAB35	0.499509
M	INHA	0.499507
Nsp9	MDM1	0.499506
Nsp15	EFNA3	0.499506
Nsp5	SRPRB	0.499506
Nsp8	SOCS4	0.499505
Nsp9	SAMD4A	0.499504
M	AAR2	0.499503
ORF10	HELZ	0.499503
Nsp8	PLEKHA2	0.499503
Nsp9	FBXO42	0.499503
ORF8	POMGNT1	0.499502
Nsp9	NCKIPSD	0.499502
E	DCLRE1A	0.499501
Nsp7	HK1	0.499501
Nsp7	HK2	0.499501
ORF10	COL5A1	0.499501
Nsp1	ERO1A	0.4995
N	ITPA	0.4995
Nsp1	NFIL3	0.4995
Nsp1	NFS1	0.4995
N	GUK1	0.4995
M	C8orf58	0.499499
Nsp9	FASTKD2	0.499499
N	IDH2	0.499499
Nsp15	WFDC3	0.499498
M	RAD51C	0.499498
Nsp9	DDHD2	0.499496
Nsp1	SERGEF	0.499496
Nsp1	ERRFI1	0.499496
ORF7a	MON1A	0.499494
Nsp1	PTK6	0.499494
Nsp5	NDUFS3	0.499493
ORF6	ZMYM2	0.499493
Nsp7	RALGDS	0.499493
Nsp9	METTL13	0.499493
Nsp14	MRPL50	0.499492
Nsp13	LGALS1	0.499492
Nsp1	NARF	0.499492
Nsp5	USB1	0.499491
Nsp15	C8orf33	0.499491
Nsp9	NOL9	0.499491
N	ETF1	0.49949
Nsp2	NMB	0.499487
ORF8	GOLGA8A	0.499487
ORF8	ASNSD1	0.499487
ORF10	CHD2	0.499486
Nsp15	KCTD11	0.499486
Nsp8	BHLHE40	0.499485
Nsp15	ARTN	0.499484
Nsp5	PGAM1	0.499484
Nsp1	ENO2	0.499484
ORF8	NOP9	0.499482
Nsp1	GCDH	0.499482
Nsp2	NDUFS6	0.499482
Nsp5	DHRS11	0.499482
ORF7a	GOLGA8A	0.499482
ORF8	ECD	0.499482
Nsp1	MFSD5	0.49948
ORF10	AKAP12	0.49948
ORF7a	NOP9	0.49948
S	HILPDA	0.499479
Nsp2	RPL31	0.499479
Nsp1	MGAT2	0.499479
Nsp5	TMEM74B	0.499479
Nsp5	RFXANK	0.499478
Nsp5	SURF2	0.499478
Nsp2	COA6	0.499478
Nsp5	SNF8	0.499478
Nsp13	NDUFB6	0.499478
Nsp8	TOR3A	0.499477
Nsp7	PIK3C3	0.499477
Nsp15	AK4	0.499477
Nsp16	RFXANK	0.499477
Nsp5	PSME3	0.499476
Nsp16	PSME3	0.499476
ORF8	ACAD9	0.499475
Nsp1	ZNF134	0.499474
ORF8	ABCF2	0.499474
Nsp1	GOT2	0.499473
M	ISG20L2	0.499473
Nsp8	MTERF1	0.499472
ORF8	KBTBD2	0.499472
Nsp1	RBM23	0.499471
ORF7a	KBTBD2	0.499471
Nsp1	IVD	0.499471
Nsp5	RRP36	0.499471
ORF8	KLC2	0.49947
Nsp15	RIT1	0.499469
Nsp5	TPI1	0.499468
N	FDX1	0.499468
Nsp9	POMGNT1	0.499467
Nsp1	SOCS4	0.499466
N	DUSP3	0.499466
Nsp8	NDRG1	0.499466
Nsp15	BNIP3L	0.499465
M	PDCD2	0.499465
M	GAPDH	0.499464
Nsp5	MRM2	0.499464
S	POLR2K	0.499463
Nsp5	NOL7	0.499463
Nsp6	PSMA4	0.499461
Nsp1	ACAD8	0.499461
M	CCNG2	0.49946
Nsp1	PLEKHA2	0.49946
Nsp7	TGFBRAP1	0.49946
Nsp5	BRMS1	0.499459
Nsp13	NMB	0.499459
Nsp6	SURF2	0.499458
Nsp12	APLN	0.499457
ORF8	CDK5RAP1	0.499457
ORF6	TBC1D9B	0.499457
Nsp1	QTRT2	0.499456
ORF10	ZNF142	0.499455
Nsp8	PPME1	0.499455
Nsp13	COA6	0.499454
Nsp9	SLC6A8	0.499453
ORF8	CENPB	0.499453
ORF8	NUP58	0.499453
Nsp9	SLC5A6	0.499453
Nsp9	ASNSD1	0.499452
M	DUSP12	0.499451
Nsp15	N6AMT1	0.49945
Nsp9	ECD	0.49945
Nsp7	TTC27	0.49945
Nsp6	MRM2	0.49945
Nsp8	PRMT6	0.499449
Nsp9	GOLGA8A	0.499448
ORF8	WDR46	0.499448
Nsp1	ZNF174	0.499448
Nsp2	SLIRP	0.499447
Nsp16	PDGFB	0.499446
ORF8	DDX52	0.499446
ORF7a	CENPB	0.499445
Nsp9	KIAA2013	0.499445
E	BBX	0.499445
Nsp6	PSMA7	0.499444
ORF8	GLMN	0.499443
Nsp1	BCS1L	0.499442
Nsp7	ELAC2	0.499441
Nsp5	RWDD1	0.499441
Nsp2	TUSC2	0.499441
ORF10	PPRC1	0.49944
ORF6	PPFIA4	0.49944
ORF7a	GLMN	0.49944
M	EEF2KMT	0.49944
Nsp9	KBTBD2	0.499438
Nsp6	STC1	0.499437
Nsp1	BHLHE40	0.499437
Nsp9	ACAD9	0.499435
Nsp6	PDGFB	0.499434
Nsp2	MIF	0.499433
M	TSFM	0.499433
ORF8	DPYSL4	0.499433
E	LARS2	0.499432
Nsp8	C8orf58	0.49943
ORF10	ALK	0.499429
M	COPS6	0.499429
M	NDUFAF6	0.499427
Nsp8	WDR73	0.499427
Nsp15	AURKAIP1	0.499426
Nsp6	PSMB6	0.499426
ORF8	MKKS	0.499425
Nsp4	HCFC1R1	0.499425
Nsp15	RAB35	0.499425
Nsp6	PSMA5	0.499425
Nsp4	CRABP2	0.499425
Nsp15	MRPL40	0.499425
ORF7a	MKKS	0.499425
M	CAMKMT	0.499424
Nsp1	MTERF1	0.499424
Nsp8	PNMA2	0.499423
Nsp5	C8orf33	0.499423
Nsp8	TARBP2	0.499422
Nsp7	PFKP	0.499422
Nsp5	KCTD11	0.499421
ORF7a	PRSS53	0.499421
Nsp5	DDIT4	0.499421
Nsp5	TSN	0.499421
ORF8	PRSS53	0.499421
Nsp9	ACTR5	0.49942
Nsp16	TSN	0.49942
Nsp5	THTPA	0.49942
Nsp5	COA7	0.49942
ORF3a	SURF2	0.49942
Nsp16	DDIT4	0.499419
N	ZNF576	0.499419
E	VLDLR	0.499418
Nsp16	KCTD11	0.499418
Nsp15	ARFRP1	0.499418
Nsp9	KDM4C	0.499418
Nsp1	RTN4IP1	0.499418
Nsp1	PDHA1	0.499418
ORF8	COASY	0.499418
Nsp5	C1orf216	0.499417
Nsp1	RIMKLA	0.499417
Nsp1	FBXO22	0.499417
Nsp16	C8orf33	0.499417
Nsp5	MXI1	0.499417
Nsp1	DMTN	0.499416
Nsp7	PFKL	0.499416
Nsp1	MAT2A	0.499414
ORF7b	UGGT1	0.499413
ORF8	ARID3B	0.499413
ORF6	ARHGAP45	0.499412
M	THAP7	0.499412
ORF8	USP39	0.499411
Nsp9	CENPB	0.499411
Nsp16	RAB20	0.49941
ORF3a	MRM2	0.49941
Nsp6	WFDC3	0.49941
Nsp16	ARTN	0.499409
Nsp9	VPS33A	0.499408
Nsp5	RYBP	0.499408
Nsp9	MARS2	0.499408
Nsp5	RAB20	0.499408
Nsp1	PTCD2	0.499407
Nsp8	ISG20L2	0.499405
Nsp7	LOXL2	0.499405
ORF8	PRKAA2	0.499405
Nsp9	FLAD1	0.499405
ORF10	KDM5C	0.499405
ORF10	ABCC1	0.499404
Nsp15	NUDT16	0.499404
ORF8	TBCCD1	0.499404
Nsp6	KCTD11	0.499403
ORF7a	TBCCD1	0.499403
Nsp6	C8orf33	0.499402
Nsp1	ALKBH5	0.499402
Nsp1	PPME1	0.499402
Nsp5	AK4	0.499402
Nsp8	TRIM44	0.499401
Nsp15	MRPS23	0.499401
M	ABHD11	0.499401
Nsp5	FGF11	0.4994
Nsp2	MRPL57	0.4994
Nsp5	SIGMAR1	0.499399
Nsp15	ZCCHC10	0.499399
ORF3a	PSMA7	0.499399
ORF8	RPUSD2	0.499398
Nsp1	HIBCH	0.499398
E	SPICE1	0.499397
Nsp5	POP4	0.499397
ORF10	UGGT1	0.499395
ORF3a	PDGFB	0.499395
ORF3a	TFAM	0.499395
Nsp8	PDCD2	0.499394
Nsp7	FASTKD5	0.499394
S	ZNF689	0.499394
Nsp2	COA3	0.499394
Nsp5	TPD52	0.499394
Nsp8	WDR45B	0.499393
Nsp5	RIT1	0.499393
M	ZC3HAV1L	0.499392
Nsp6	ARTN	0.499392
ORF8	LOXL2	0.499392
E	SEMA4B	0.499392
ORF8	KPNA6	0.499391
Nsp16	PSMD9	0.499391
M	ELP5	0.499391
Nsp9	DPYSL4	0.499391
Nsp1	MRPL38	0.49939
Nsp1	MECR	0.49939
Nsp12	MIEF1	0.49939
ORF8	OGFOD1	0.49939
ORF7a	DDX56	0.49939
Nsp16	RIT1	0.499389
M	KLF7	0.499389
Nsp9	DPYSL2	0.499389
Nsp9	MKKS	0.499387
Nsp9	ISM2	0.499385
ORF8	P4HA2	0.499384
ORF6	CP	0.499384
ORF8	EARS2	0.499383
ORF7a	DDX28	0.499383
Nsp8	DUSP12	0.499383
Nsp5	RAE1	0.499383
ORF7b	AQR	0.499383
Nsp6	FGF11	0.499383
[truncated: 21,999 more rows]

## Sheet: JAK-STAT
SARS-CoV-2 Protein	Host Protein	Interaction Score
Nsp1	TINF2	0.855647
Nsp13	UNC119B	0.845492
Nsp2	RELA	0.831721
Nsp1	CARD16	0.829004
Nsp13	ENKUR	0.824959
Nsp13	RBM43	0.81693
Nsp13	CCND3	0.813707
S	STX17	0.813186
Nsp15	PSMA4	0.804087
Nsp12	NAPA	0.803216
S	CELA3B	0.799219
N	UBE2L6	0.799149
Nsp15	ACTR1B	0.799028
Nsp15	PSMA3	0.797309
Nsp13	DDX23	0.795107
Nsp13	DHX58	0.79048
Nsp13	RHOBTB2	0.789986
Nsp13	ELMO2	0.78971
Nsp13	GTPBP2	0.789478
Nsp13	IFIH1	0.788788
Nsp1	PSMB10	0.785579
Nsp13	CHMP5	0.785205
Nsp13	IFI35	0.784881
Nsp13	PHACTR4	0.781961
Nsp13	RSPH6A	0.780754
N	RELA	0.779946
Nsp13	MAX	0.779816
Nsp8	RELA	0.778469
Nsp13	SMARCA2	0.775654
Nsp11	RELA	0.774025
S	NAPA	0.771299
Nsp13	OAS1	0.770976
Nsp13	RELA	0.770914
Nsp15	UBD	0.770888
Nsp13	NMT2	0.770581
Nsp13	GTPBP1	0.770525
Nsp16	NNMT	0.769591
Nsp13	NOD2	0.766816
Nsp12	UBE2D3	0.766204
ORF7b	RELA	0.765453
Nsp7	PSMB10	0.764539
ORF7b	KLRG1	0.763282
Nsp12	PDS5B	0.760852
N	UBE2D3	0.760518
Nsp15	GTF2B	0.760369
Nsp13	SBNO1	0.760112
Nsp5	RELA	0.759293
Nsp13	FMR1	0.75895
Nsp13	INTS12	0.755639
ORF7b	CLEC2B	0.755177
Nsp12	ACTR3B	0.753452
N	UBD	0.75329
Nsp15	PSMA2	0.752536
Nsp13	PATL1	0.752255
Nsp2	UBE2D3	0.751653
Nsp12	VPS26B	0.751123
Nsp2	BICD2	0.749633
Nsp12	LGALS8	0.747758
Nsp13	VPS9D1	0.746067
N	EML5	0.745627
Nsp13	HLTF	0.745141
Nsp13	ZRSR2	0.744684
N	SMARCA2	0.744287
Nsp9	PRKAR2A	0.744127
Nsp13	SMARCA5	0.743964
Nsp13	NAP1L1	0.743928
Nsp13	SP140L	0.743571
Nsp13	HELB	0.74321
ORF10	RELA	0.742311
Nsp13	RAD9A	0.742037
Nsp12	TNFSF13B	0.741382
Nsp9	UBD	0.740725
Nsp12	RHOC	0.740461
N	SMARCA5	0.740133
Nsp13	SAMHD1	0.739392
Nsp7	CARD16	0.739029
Nsp13	MED25	0.738099
Nsp6	CERK	0.737952
Nsp9	INTS12	0.735835
Nsp15	PSMA6	0.735694
Nsp15	MED25	0.735444
Nsp13	PGBD4	0.73537
Nsp13	ELF1	0.733874
Nsp13	PNPT1	0.733537
N	DDX23	0.733264
Nsp13	HNRNPA0	0.730506
Nsp13	MOV10	0.730484
Nsp13	PAH	0.730329
Nsp13	UBE2D3	0.72876
Nsp13	UBXN11	0.726591
Nsp12	PSMA3	0.725816
Nsp13	GTF2B	0.725621
Nsp13	PABPC4	0.725099
Nsp13	DNPEP	0.725005
Nsp8	MSRB1	0.723002
Nsp13	PSMA4	0.722891
Nsp13	SBNO2	0.722556
Nsp9	CFLAR	0.721791
N	PHF20	0.721109
N	MAX	0.720261
Nsp3	RELA	0.719615
Nsp7	RELA	0.71931
Nsp13	TDRD7	0.71922
Nsp12	ACTR1B	0.719026
Nsp13	PDS5B	0.718172
Nsp13	TRIM25	0.717979
Nsp13	AGO1	0.71745
Nsp12	PSMA2	0.716932
Nsp15	PSMB10	0.716795
Nsp13	SLFN5	0.71612
Nsp13	GIMAP6	0.715888
N	CTNNBL1	0.715548
Nsp13	EPSTI1	0.715421
Nsp13	IRAK1BP1	0.71514
Nsp13	POLR1E	0.715138
Nsp13	ZBED5	0.71496
N	LMO2	0.714409
Nsp8	NAPA	0.713539
Nsp13	CC2D2A	0.712226
Nsp13	IFI16	0.712186
Nsp13	REC8	0.71126
N	GNB4	0.711087
Nsp12	UBE2L6	0.71008
ORF6	RELA	0.709977
Nsp13	TMEM232	0.709746
Nsp13	NMI	0.709558
Nsp13	DDX60	0.708811
Nsp7	CCND3	0.70717
Nsp13	CXCL9	0.707166
Nsp13	GSDMD	0.707006
N	CCDC9	0.706485
Nsp13	CCDC9	0.706261
Nsp12	APPL2	0.704918
Nsp13	NBN	0.704786
Nsp13	OASL	0.704348
Nsp13	AIM2	0.704296
N	GTF2B	0.704292
Nsp13	SPDYE7P	0.703687
Nsp13	PDGFRA	0.703205
Nsp1	PARP4	0.702983
N	MED25	0.702475
Nsp13	SAMD12	0.701033
Nsp8	DYNLT1	0.700647
Nsp13	ARHGAP35	0.700517
Nsp13	XAF1	0.700155
Nsp13	CNP	0.699252
Nsp12	PSMA4	0.699014
Nsp13	LMO2	0.699011
Nsp13	FHOD1	0.69884
Nsp13	PHF20	0.697667
Nsp2	UBE2L6	0.696905
Nsp12	MSH3	0.696231
S	STX11	0.696101
Nsp13	IRF8	0.69596
Nsp13	MAB21L2	0.695938
Nsp13	SPATA1	0.695665
Nsp13	AGTPBP1	0.695626
Nsp13	PARP3	0.695215
N	CBX8	0.695121
Nsp13	EML5	0.69424
Nsp13	ADAR	0.69409
Nsp15	STK3	0.693679
Nsp13	SLFN12	0.692668
Nsp13	EIF2AK2	0.692533
Nsp13	DDX60L	0.691449
N	YEATS2	0.690658
Nsp15	UBFD1	0.690389
Nsp13	SP110	0.689798
N	EIF3L	0.689379
Nsp13	PARP8	0.688058
Nsp13	PSMA2	0.687336
Nsp13	SPATS2L	0.686849
N	POLR1E	0.686663
Nsp13	UBD	0.686415
Nsp13	IFI44L	0.684465
Nsp13	MIER1	0.683666
N	FMR1	0.682993
Nsp13	CFLAR	0.68219
Nsp13	ISG15	0.681482
Nsp13	TEF	0.681414
N	SP100	0.680468
Nsp13	KDM2B	0.68022
Nsp13	MYD88	0.680059
Nsp15	CARD16	0.678866
N	OTUD4	0.678428
Nsp13	HDX	0.678408
Nsp13	UBE2L6	0.678279
Nsp13	C6orf62	0.677915
Nsp13	CREM	0.677611
N	DYNLT1	0.677444
Nsp13	THEMIS2	0.677162
Nsp1	PMS1	0.676912
Nsp13	USP25	0.675222
S	RELA	0.675091
N	CC2D2A	0.674922
Nsp13	ZNF76	0.673843
Nsp15	HELB	0.673336
Nsp13	LZTFL1	0.673279
Nsp8	RHOC	0.672653
Nsp13	PMS1	0.672378
Nsp2	UBD	0.671917
Nsp15	CDK18	0.671828
Nsp13	STOML1	0.671179
Nsp13	UBFD1	0.670594
Nsp9	TRIM5	0.669983
Nsp13	CBX5	0.669971
Nsp13	PI4K2B	0.667277
Nsp12	NMT2	0.666412
Nsp2	TAT	0.666284
Nsp12	IFI35	0.666257
S	HAPLN3	0.666216
Nsp13	CNDP2	0.666185
Nsp2	GIMAP4	0.666128
Nsp5	DYRK4	0.665966
Nsp7	SAMD9L	0.665881
Nsp1	CEP97	0.665817
Nsp7	DDX60L	0.665653
Nsp9	PDE5A	0.665583
Nsp13	NLRC5	0.665559
Nsp1	DYRK4	0.66549
Nsp8	DYRK4	0.66534
Nsp7	PDE5A	0.665284
E	PDE5A	0.665133
ORF8	LGI1	0.665115
ORF8	CFHR5	0.664883
ORF8	CNDP2	0.664786
Nsp13	ZNFX1	0.664755
ORF6	PDE5A	0.664692
Nsp8	TNFSF13B	0.664686
Nsp13	TAF1	0.664369
Nsp7	DYRK4	0.664349
ORF7b	NOS2	0.664337
E	DYRK4	0.664079
Nsp12	PSMA6	0.66398
ORF7b	PDE5A	0.663928
ORF10	PDE5A	0.663922
N	DCP1A	0.663816
Nsp13	EHD4	0.663448
ORF6	DYRK4	0.663322
ORF6	CHRNA6	0.663141
Nsp1	NAP1L1	0.662637
Nsp12	XRN1	0.662618
Nsp12	CAND2	0.662555
ORF10	FMR1	0.662447
Nsp13	PCGF5	0.662423
Nsp13	SPIC	0.662417
N	TEX26	0.661836
Nsp9	TRIM17	0.661773
Nsp13	CTNNBL1	0.661708
Nsp13	UBE4B	0.661685
ORF6	IFI35	0.661614
Nsp15	PSMB9	0.661612
Nsp13	IQUB	0.661602
Nsp9	ISG15	0.661198
Nsp15	IRF9	0.661064
Nsp13	DTX3L	0.660844
Nsp13	N4BP1	0.660432
Nsp9	TRIM26	0.65983
N	KIF21B	0.659681
N	SOS2	0.658959
Nsp13	TGFBRAP1	0.658925
Nsp1	SAMD12	0.658692
Nsp12	ARRB1	0.658645
Nsp15	FMR1	0.658423
Nsp2	MAX	0.657928
Nsp13	NUB1	0.657634
Nsp6	CLN8	0.657521
N	CNDP2	0.656879
Nsp15	ISG15	0.656508
Nsp5	UBD	0.655793
Nsp13	PHF11	0.654831
Nsp13	NOD1	0.654816
Nsp8	RAB40B	0.654019
S	VAMP5	0.652408
Nsp13	SP100	0.652393
Nsp1	RAD9A	0.651646
S	SLURP1	0.651532
Nsp15	TRIM56	0.650809
ORF7b	VAMP5	0.650519
Nsp15	SEC24D	0.650435
ORF7b	CHRNA6	0.650315
Nsp16	RELA	0.650195
Nsp13	PIP4K2B	0.650158
Nsp8	RALA	0.649976
Nsp13	OSBPL8	0.649237
Nsp1	IFIT2	0.648923
Nsp15	IFIT2	0.648843
Nsp9	RRAGC	0.648539
N	USP22	0.648347
Nsp5	CLEC2B	0.648053
Nsp8	PSMB10	0.647967
Nsp13	JADE2	0.647514
Nsp13	HEATR9	0.647305
Nsp13	EIF3L	0.646578
Nsp13	ZMYND11	0.646414
Nsp13	MOB3C	0.645949
Nsp13	RTP4	0.645949
N	WDR25	0.645274
Nsp13	EDC4	0.645237
Nsp13	BAZ2A	0.644363
Nsp15	CDKL3	0.644362
N	PRPF38B	0.644153
Nsp12	PSMB8	0.644012
Nsp13	PIK3AP1	0.643711
Nsp6	TMEM120B	0.643348
Nsp13	SAMD9	0.643278
N	PATL1	0.643178
Nsp15	DYNLT1	0.642905
Nsp13	TDRD12	0.64287
ORF7b	IFITM2	0.642496
N	ARGLU1	0.64213
Nsp1	RELA	0.642084
N	SEC24D	0.641563
Nsp7	STAT1	0.641533
N	UBA6	0.641305
Nsp13	FAM227B	0.640888
Nsp1	DYNLT1	0.640826
Nsp1	SERPINB9	0.640385
Nsp13	DCP1A	0.640244
Nsp13	SAMD9L	0.640066
ORF8	FGFR2	0.640043
Nsp13	SMG7	0.639541
N	HNRNPA0	0.63936
N	RBCK1	0.637957
Nsp13	CASP1	0.637181
N	JADE1	0.636781
Nsp13	TEX26	0.63498
Nsp13	KLHL3	0.633966
Nsp3	MAX	0.633726
Nsp13	PDZD8	0.633473
Nsp13	IFI44	0.63335
Nsp13	CIITA	0.632963
Nsp6	HM13	0.632427
Nsp13	KIF21B	0.632359
Nsp13	STK3	0.632313
Nsp7	UBE2D3	0.631835
Nsp13	RABGAP1L	0.631636
N	SBNO1	0.631611
Nsp3	ISG15	0.631603
Nsp12	RELA	0.631462
Nsp6	VAMP5	0.631449
Nsp15	RELA	0.631035
Nsp13	GBP5	0.630307
Nsp16	DYNLT1	0.629942
Nsp1	MAX	0.629903
Nsp15	DHX58	0.629658
Nsp1	FMR1	0.629244
Nsp15	ACTR3B	0.629188
Nsp14	CLEC2B	0.629164
Nsp9	RELA	0.627448
Nsp2	CDC14A	0.627367
Nsp13	SNX6	0.627125
N	CREM	0.626371
Nsp12	PSMB9	0.625968
Nsp8	PSMA4	0.625651
Nsp13	OGFR	0.624198
N	RPAP2	0.624162
Nsp13	GPATCH11	0.623449
Nsp15	CYTH1	0.623114
Nsp10	RELA	0.622742
Nsp13	WDR97	0.622224
Nsp8	PSMA2	0.621087
Nsp13	STAT1	0.620959
Nsp2	ISG15	0.620576
Nsp12	CHMP5	0.620566
Nsp15	SMARCA2	0.619977
N	ISG15	0.61977
N	PDS5B	0.6189
Nsp13	PARP10	0.618735
Nsp1	SEC24D	0.618735
N	TLE4	0.618286
Nsp12	UBD	0.618223
Nsp13	GNB4	0.617666
ORF8	CALCOCO2	0.61753
N	OAS1	0.617443
Nsp13	ENAM	0.617259
Nsp15	IFI35	0.617086
Nsp13	USP33	0.616684
Nsp4	VAMP5	0.616661
Nsp13	ANKRD62	0.616167
Nsp1	ALPK1	0.616074
Nsp13	SOS2	0.615013
Nsp13	CMTR1	0.614991
Nsp13	FAN1	0.614601
Nsp13	EFCAB13	0.61448
Nsp15	RMND5A	0.614369
Nsp13	RFX5	0.614337
Nsp15	TDRD7	0.613855
ORF7b	IL22	0.613519
Nsp9	TRIM38	0.613167
N	AGTPBP1	0.613048
Nsp13	YEATS2	0.612321
Nsp1	CCND3	0.611304
Nsp13	MX1	0.611286
S	PSMA2	0.610573
S	CXCL13	0.610148
Nsp5	CD40	0.609478
Nsp13	IRF2	0.609029
ORF7a	CD40	0.606933
N	AIM2	0.606541
Nsp15	THEMIS2	0.605977
Nsp15	RIPK1	0.605326
Nsp13	NUDCD1	0.605208
Nsp13	TFCP2L1	0.605072
Nsp13	EMC2	0.60483
Nsp7	UBE2L6	0.604613
Nsp16	DHX58	0.602717
ORF8	PGLYRP4	0.602468
N	MIER1	0.602447
ORF7b	CD53	0.602367
Nsp13	CARD16	0.602349
N	UBE4B	0.602274
Nsp15	SMARCA5	0.601489
ORF3a	CLN8	0.601275
Nsp15	PGLYRP4	0.601203
Nsp15	SLFN5	0.601016
Nsp13	CALCOCO2	0.600708
N	INTS12	0.600699
Nsp12	DYRK4	0.599708
ORF7a	KLRG1	0.599296
Nsp13	SEC24D	0.598343
N	RNF166	0.598228
Nsp16	UBE2D3	0.598043
Nsp13	ALPK1	0.597715
ORF7b	NMT2	0.597071
Nsp13	GPD2	0.596981
Nsp13	PIK3C2G	0.596415
Nsp13	GBP7	0.596174
Nsp15	IDO1	0.595812
Nsp13	LRCH2	0.59576
N	NUB1	0.594822
Nsp1	DCP1A	0.594592
Nsp13	AFF1	0.594149
ORF7b	CLN8	0.593571
Nsp9	STAT1	0.593204
ORF7a	HBB	0.592753
Nsp15	AIM2	0.592747
Nsp13	RPGRIP1L	0.592673
N	RFX5	0.592143
ORF7a	CAND2	0.59213
Nsp13	RP2	0.591855
Nsp13	STAT3	0.59174
Nsp1	GTF2B	0.590963
N	SPDYE7P	0.590893
N	CBX5	0.590343
Nsp13	TLE4	0.590068
Nsp12	EHD4	0.590015
S	RHOC	0.589745
Nsp1	AIM2	0.589704
Nsp13	RPAP2	0.589581
Nsp13	PRKAR2A	0.589155
ORF7b	SERPINB9	0.588645
ORF7b	IFITM3	0.588573
N	CDK18	0.588517
Nsp15	ARHGAP35	0.58836
Nsp13	CASP4	0.588228
Nsp7	RAD9A	0.587919
Nsp13	MSH3	0.587756
Nsp12	DBN1	0.58748
Nsp8	CAND2	0.586831
N	IFI16	0.586517
Nsp15	OASL	0.58647
Nsp13	TLK2	0.586071
Nsp13	PARP14	0.585831
N	UNC119B	0.585598
Nsp13	ST18	0.585398
Nsp7	ARHGAP35	0.585231
Nsp13	STAT2	0.585189
Nsp13	WDR25	0.584623
S	RALA	0.58454
Nsp12	VAMP5	0.584396
Nsp13	APPL2	0.583993
Nsp8	ACTR1B	0.583766
Nsp15	BCL2L13	0.583521
Nsp1	ISG15	0.582615
Nsp13	ACOT12	0.582434
Nsp13	TRIM26	0.582285
Nsp15	DBN1	0.582047
Nsp3	UBD	0.581531
Nsp13	CBX8	0.581347
Nsp13	ZCCHC2	0.580918
Nsp13	USP22	0.580776
Nsp13	TRAFD1	0.580766
Nsp2	GTF2B	0.580605
Nsp4	CERK	0.580549
Nsp15	RAD9A	0.580153
Nsp13	ITPKB	0.579933
Nsp13	BLNK	0.579753
Nsp13	PSMA3	0.579279
Nsp13	CAND2	0.578809
N	IRF2	0.578656
Nsp13	USF1	0.578255
Nsp9	APPL2	0.577674
Nsp4	HM13	0.577402
Nsp13	OTUD4	0.576789
Nsp13	JADE1	0.576247
Nsp2	CYTH1	0.575989
M	HM13	0.57537
Nsp13	LNPEP	0.575157
N	TDRD7	0.575093
Nsp8	ACTR3B	0.575084
Nsp15	RYK	0.574696
Nsp13	MAGEB5	0.574672
N	CASP1	0.574385
Nsp13	NFIA	0.574239
N	REC8	0.574172
Nsp13	FBXO39	0.573513
ORF7b	FZD5	0.573407
Nsp1	XIAP	0.573007
Nsp4	CLN8	0.572876
Nsp13	OAS2	0.57203
N	ALPK1	0.571678
Nsp13	PARP9	0.571565
Nsp13	C3orf38	0.571456
Nsp15	CFLAR	0.57116
ORF7b	ZNF286A	0.570924
N	SP140L	0.570904
Nsp9	PSMB10	0.570111
Nsp13	BCL2L14	0.569917
N	PCGF5	0.569871
Nsp15	DCP1A	0.569459
Nsp12	DDX60L	0.568875
Nsp16	UBD	0.568869
N	LZTFL1	0.568176
M	TMEM50A	0.567789
Nsp8	UBD	0.567697
Nsp15	USP25	0.567686
Nsp13	KLHL29	0.56726
Nsp9	STRA8	0.566254
Nsp13	BICD2	0.566238
N	SAMD9L	0.565917
Nsp13	MEX3D	0.565414
ORF7b	GANC	0.565145
ORF7b	MOB3C	0.564715
N	IFIH1	0.564639
Nsp15	MOV10	0.564627
N	PMS1	0.564392
N	TAF1	0.563901
Nsp15	C3orf38	0.563859
Nsp1	MED25	0.563487
Nsp6	TMEM168	0.563434
Nsp1	STRA8	0.562576
Nsp13	KLHL13	0.562226
Nsp13	STRA8	0.562094
Nsp12	SKI	0.56192
N	WNK3	0.561789
N	IRF1	0.561673
Nsp1	RNF166	0.561613
Nsp15	MSH3	0.561209
N	HLTF	0.559401
Nsp12	RALA	0.558767
Nsp9	UBE2L6	0.55861
Nsp12	SOS2	0.55846
Nsp12	STX11	0.558189
Nsp15	UBXN11	0.558068
Nsp8	SLC25A28	0.557952
Nsp16	PSMA6	0.557907
N	HEATR9	0.557775
Nsp13	SERPINB1	0.557703
Nsp1	SP100	0.557324
Nsp13	RBCK1	0.557242
Nsp15	CASP8	0.557142
Nsp13	MAD2L1BP	0.556936
Nsp3	LZTFL1	0.556841
Nsp15	EVL	0.556662
Nsp13	PML	0.555997
Nsp12	SAMD9L	0.555549
Nsp16	IFIH1	0.55527
N	KLHL29	0.554736
N	TGFBRAP1	0.554642
Nsp1	CFLAR	0.554307
N	USF1	0.553572
Nsp13	SOCS3	0.553436
Nsp15	KIF21B	0.553312
Nsp13	LRSAM1	0.553262
Nsp8	CHMP5	0.552886
N	ATXN2	0.552774
Nsp8	SLC25A2	0.552762
Nsp15	IFI44L	0.552322
Nsp1	TDRD7	0.552078
Nsp1	SOS2	0.551944
N	FAN1	0.551401
Nsp15	IFIH1	0.551394
ORF7b	IFITM1	0.551143
Nsp13	IRF9	0.551137
Nsp12	SNX6	0.551056
Nsp3	GTF2B	0.550947
Nsp5	TNFRSF10D	0.550466
Nsp13	ZMYND15	0.550315
N	CYTH1	0.550068
Nsp13	UBQLNL	0.549311
ORF7b	TMEM81	0.549096
Nsp13	CEP120	0.549008
Nsp4	TMEM120B	0.548706
N	USP25	0.548139
Nsp12	ESYT1	0.548125
Nsp13	GBP4	0.547888
N	MAK	0.547805
N	NAP1L1	0.54777
N	IQUB	0.547701
Nsp5	KLRG1	0.547051
Nsp13	PARP4	0.546756
N	TMEM232	0.546468
Nsp1	MAD2L1BP	0.546131
Nsp13	RASGRP3	0.545872
M	CLN8	0.545366
Nsp1	TLR3	0.545202
Nsp13	PBX3	0.545164
Nsp13	WNK3	0.545059
Nsp1	ADAR	0.544853
Nsp6	BAK1	0.54477
Nsp1	FEM1C	0.544692
Nsp9	TRIM21	0.544471
Nsp13	MKNK1	0.544462
Nsp15	CASP1	0.544344
Nsp1	AKAP11	0.543677
Nsp13	DBN1	0.543504
Nsp12	ARHGAP35	0.543388
Nsp9	RALA	0.543341
N	SPATS2L	0.543255
N	NUDCD1	0.54257
Nsp15	MAX	0.541994
ORF8	ANGPTL3	0.54179
ORF7a	FAS	0.541392
Nsp13	BCL2L13	0.541372
Nsp13	USP42	0.5411
Nsp13	ANKS3	0.540008
N	KDM2B	0.539892
Nsp13	ERAP2	0.539203
N	CMTR1	0.538942
Nsp13	WASF3	0.538928
Nsp13	PTK2B	0.538776
Nsp13	RNF166	0.538581
Nsp13	FRMD4B	0.538548
Nsp4	BAK1	0.537841
ORF3a	BAK1	0.537179
Nsp13	RBM11	0.536725
Nsp13	KLHL36	0.536235
Nsp1	N4BP1	0.53573
N	VPS9D1	0.535718
Nsp15	EIF2AK2	0.535697
N	DDX60	0.535133
Nsp13	ERAP1	0.534569
Nsp13	DYNLT1	0.534454
Nsp13	MAK	0.534105
Nsp13	IFIT2	0.53343
Nsp13	MASTL	0.5328
Nsp15	PNPT1	0.53221
Nsp13	PPA1	0.532067
Nsp13	PPP3CA	0.532026
Nsp12	OAS2	0.531943
Nsp1	IFIT1B	0.531479
Nsp15	RHOC	0.53146
N	IFIT2	0.53144
Nsp1	LZTFL1	0.530659
Nsp9	RAB40B	0.530594
N	LRSAM1	0.530361
Nsp13	CASP8	0.530348
Nsp13	ARHGAP20	0.530274
Nsp12	SLFN12	0.529873
N	EIF2AK2	0.529749
N	ZNFX1	0.52931
Nsp16	PSMA3	0.529146
Nsp12	STAT1	0.528839
Nsp1	C3orf38	0.528451
Nsp16	PSMB10	0.528203
N	PABPC4	0.527432
Nsp13	CDKL3	0.527363
Nsp13	CARD11	0.527284
Nsp12	KLHL13	0.527238
Nsp12	POLG2	0.527079
Nsp2	OAS1	0.527051
Nsp7	STAT3	0.525803
Nsp13	CYTH1	0.525528
Nsp10	SPSB1	0.525346
N	STAT3	0.524425
Nsp1	RPAP2	0.524349
ORF8	PDE5A	0.523609
Nsp13	STK33	0.523481
ORF3a	TMEM120B	0.523283
Nsp13	IRF1	0.523231
N	IFIT1B	0.523168
Nsp13	DAB2IP	0.522948
N	EDC4	0.522901
ORF7a	IRF7	0.522721
Nsp14	KLRG1	0.522602
ORF7b	DEFB112	0.522556
Nsp2	CEP97	0.522468
Nsp13	GPAM	0.522384
N	BAZ2A	0.522303
Nsp6	SIDT1	0.52211
ORF6	NOS2	0.521192
Nsp15	SBNO1	0.520191
Nsp13	RRAGC	0.519677
Nsp9	GTF2B	0.51893
N	CCND3	0.51885
N	XIAP	0.518779
Nsp12	ABI2	0.518642
Nsp7	THEMIS2	0.518313
Nsp12	PARP4	0.517996
N	STK3	0.517888
Nsp1	CNDP2	0.517672
Nsp7	CASP1	0.517124
Nsp12	STX17	0.516836
Nsp1	USP22	0.516347
N	PGBD4	0.51606
N	TCEAL7	0.515502
Nsp3	SP100	0.51427
Nsp1	MYD88	0.513814
N	TEF	0.513237
Nsp13	SNX11	0.512869
Nsp13	LGMN	0.512573
Nsp15	PARP4	0.512508
ORF7b	ICAM1	0.512221
Nsp13	SIK2	0.512104
ORF8	CLEC2B	0.511964
Nsp10	CNDP2	0.511763
N	ZMYND11	0.511636
Nsp3	CDK18	0.511482
N	CFLAR	0.511207
Nsp15	PARP9	0.511094
Nsp7	PIK3AP1	0.510781
ORF7a	UBE2L6	0.510726
Nsp8	RRAGC	0.510629
Nsp13	TDO2	0.510517
Nsp1	CASP8	0.510245
S	CTRL	0.510116
Nsp13	IFIT1	0.50981
N	PPA1	0.509767
Nsp13	SYDE2	0.509723
Nsp15	HLTF	0.509573
Nsp15	GSDMD	0.509007
M	TMEM120B	0.508901
Nsp15	SBNO2	0.508669
Nsp4	EMC2	0.508483
Nsp1	THEMIS2	0.507871
N	HELB	0.507842
Nsp6	TMEM229B	0.507812
Nsp2	ERI2	0.507584
Nsp13	IFIT3	0.507357
Nsp13	CCDC66	0.507109
Nsp12	MX2	0.507083
Nsp12	RASGRP3	0.506931
Nsp13	ZBP1	0.50691
Nsp13	KLF12	0.506379
ORF7b	PRRG1	0.506088
Nsp13	ERI2	0.506009
Nsp15	ETV6	0.505925
Nsp16	CTNNBL1	0.505905
Nsp15	ZNFX1	0.505762
Nsp8	RRAD	0.505541
Nsp13	MPP7	0.505461
Nsp1	PTK2B	0.505099
Nsp12	PCGF5	0.505097
ORF7b	IFNA10	0.504882
Nsp8	DCP1A	0.50456
Nsp12	SAMD9	0.504498
Nsp2	KLHL36	0.504284
Nsp14	RELA	0.503937
Nsp15	CCND3	0.503925
ORF7b	PMS1	0.503708
N	CASP8	0.503551
Nsp7	SOS2	0.503476
Nsp13	ACTR1B	0.502947
Nsp8	MX1	0.502933
Nsp13	USF2	0.502687
N	SBNO2	0.502421
Nsp15	SAMD12	0.502373
N	PNPT1	0.501579
ORF7b	PDCD1LG2	0.501552
Nsp15	PSMB8	0.501098
N	STAT2	0.501004
Nsp15	CASP7	0.500527
M	SAMHD1	0.50051
N	STAT1	0.500309
Nsp12	RAD9A	0.500295
Nsp8	PDE5A	0.500159
Nsp13	ESYT1	0.499985
Nsp12	DAPP1	0.499979
S	ZNF672	0.499926
Nsp2	ZFP37	0.499892
Nsp5	CAND2	0.499881
Nsp13	ZNF169	0.49988
Nsp5	TDRD12	0.499871
Nsp5	HERC6	0.499857
Nsp2	ZNF672	0.499856
Nsp13	TYMP	0.499849
Nsp13	ZNF672	0.499847
Nsp13	TMPRSS3	0.499843
Nsp12	CELA3B	0.499835
Nsp5	BICD2	0.499831
Nsp12	RBM43	0.499831
S	GUK1	0.499831
Nsp13	ACAA2	0.499829
Nsp15	ZNF551	0.499824
Nsp4	ZNF672	0.499822
N	KLHDC7B	0.499819
S	ISG20	0.499819
Nsp15	ZNF568	0.499815
Nsp5	ZYG11A	0.499813
Nsp15	ZFP37	0.499811
Nsp13	ZNF589	0.499807
Nsp2	HSH2D	0.499807
Nsp15	ZNF169	0.499803
Nsp12	C6orf62	0.4998
Nsp13	GMPR	0.499799
N	LAP3	0.499797
Nsp2	ETV7	0.499795
Nsp6	ZNF551	0.499795
Nsp5	OGFR	0.499794
Nsp13	DDO	0.499794
Nsp5	SP110	0.499794
Nsp13	BTN3A2	0.499792
Nsp1	ZNF850	0.49979
Nsp13	CD226	0.499788
Nsp8	NOD2	0.499788
Nsp6	ZNF605	0.499788
N	ZNF672	0.499786
ORF8	WDR97	0.499785
Nsp5	TMEM232	0.499784
Nsp2	FNDC8	0.499783
Nsp5	CAPN13	0.499782
Nsp2	CXorf38	0.49978
Nsp13	LGALS8	0.49978
Nsp15	LGI1	0.499778
N	CRNN	0.499778
Nsp16	APPL2	0.499777
Nsp15	ICAM1	0.499777
Nsp5	KLHL36	0.499776
Nsp2	CD274	0.499776
N	RSAD1	0.499774
Nsp16	ZNF169	0.499774
Nsp12	VSNL1	0.499773
Nsp12	CHP2	0.499772
Nsp1	GLDC	0.499772
Nsp15	CEACAM1	0.499772
N	CMPK2	0.499772
S	MAPKAPK5-AS1	0.499772
Nsp9	WDR97	0.499771
Nsp6	ZNF169	0.49977
Nsp12	CBX5	0.49977
Nsp2	SNAI3	0.49977
Nsp15	KRT24	0.499769
Nsp4	OR6K6	0.499769
Nsp5	GAN	0.499768
Nsp15	KRT78	0.499767
Nsp5	KLHDC7B	0.499767
M	ZNF107	0.499767
Nsp5	KLHL3	0.499766
Nsp4	CD5L	0.499766
Nsp12	ISG20	0.499765
Nsp2	DAPP1	0.499763
ORF8	RRBP1	0.499763
Nsp2	HLA-DOB	0.499763
Nsp5	IPP	0.499763
Nsp13	CD274	0.499762
Nsp2	RBM11	0.499762
Nsp5	CDKL3	0.49976
Nsp2	CELA3B	0.49976
Nsp2	CTRL	0.49976
Nsp5	SOCS7	0.499759
Nsp4	DDO	0.499759
Nsp5	SLFN12	0.499759
Nsp2	BATF2	0.499758
N	ACAA2	0.499758
Nsp16	SOCS7	0.499757
Nsp16	CFHR5	0.499756
Nsp16	GBP2	0.499756
Nsp5	HEATR9	0.499755
ORF3a	ZNF169	0.499754
Nsp12	IL1RN	0.499754
Nsp15	CRNN	0.499752
Nsp13	GIMAP7	0.499752
Nsp7	NLRC5	0.499749
Nsp6	SLC22A13	0.499749
Nsp13	PDCD1LG2	0.499748
N	INPP1	0.499748
Nsp1	ZNF808	0.499748
Nsp13	HLA-DOB	0.499747
S	HCP5	0.499747
Nsp2	HLA-DQB1	0.499747
Nsp13	CELA3B	0.499746
Nsp2	HLA-DRA	0.499746
Nsp13	CTRL	0.499746
Nsp2	TRIM40	0.499745
Nsp15	ZNF672	0.499744
Nsp4	OR8D1	0.499744
Nsp4	OR2T10	0.499744
Nsp4	OR51L1	0.499744
Nsp4	OR5H2	0.499744
Nsp5	FAM20A	0.499743
Nsp15	TAPBPL	0.499742
Nsp1	ACO1	0.499741
Nsp15	TMPRSS3	0.49974
Nsp16	FAM20A	0.499739
Nsp2	TINF2	0.499737
M	C1S	0.499735
Nsp15	TAPBP	0.499734
Nsp5	NT5DC2	0.499732
N	APOBEC3F	0.499731
Nsp13	HLA-DPA1	0.499731
Nsp13	HLA-DQB1	0.49973
Nsp13	HLA-DRA	0.499729
Nsp12	IL36RN	0.499729
Nsp13	LRRC3	0.499728
Nsp15	TRIM14	0.499728
Nsp5	FAM227B	0.499727
Nsp2	PSME2	0.499726
Nsp13	TIGIT	0.499722
Nsp9	UBE4B	0.499722
Nsp4	BLVRA	0.499721
Nsp13	SECTM1	0.499721
Nsp1	AGAP1	0.49972
Nsp12	IL15	0.499719
Nsp16	CRNN	0.499719
Nsp2	FCGR3B	0.499718
Nsp5	TYMP	0.499716
Nsp15	ZBTB42	0.499716
N	GMPR	0.499716
Nsp12	C3orf18	0.499715
Nsp13	FLT3LG	0.499714
Nsp5	POLG2	0.499714
Nsp14	CELA3B	0.499714
Nsp5	BCL2L13	0.499713
Nsp14	CTRL	0.499713
Nsp1	BICD2	0.499713
Nsp13	CD7	0.499712
Nsp5	GSDMD	0.499711
Nsp13	ARL10	0.499711
Nsp15	PTPN2	0.499711
Nsp2	NAT8	0.49971
Nsp16	IFIT5	0.49971
ORF7a	ANKFY1	0.49971
ORF8	ANKFY1	0.499709
Nsp5	ZNF672	0.499708
Nsp5	TFCP2L1	0.499708
Nsp16	GSDMD	0.499707
Nsp16	ZNF672	0.499707
Nsp1	ZNF107	0.499707
Nsp7	SAMD9	0.499707
Nsp5	CDK18	0.499706
Nsp16	IFIT1B	0.499705
Nsp2	PSMB9	0.499705
Nsp13	FCGR3B	0.499704
Nsp2	RNF125	0.499701
Nsp6	ZNF672	0.499701
Nsp2	C16orf82	0.4997
Nsp2	RNF114	0.4997
ORF8	CIITA	0.4997
Nsp13	RESP18	0.499699
Nsp4	CELA3B	0.499699
Nsp4	CTRL	0.499699
Nsp5	RSAD1	0.499699
Nsp1	LRP3	0.499698
Nsp5	SPATA1	0.499698
Nsp14	NNMT	0.499698
Nsp2	STARD5	0.499697
M	ZNF169	0.499697
Nsp1	PLEKHA4	0.499697
Nsp5	CMPK2	0.499696
Nsp5	FBXO39	0.499694
Nsp1	ZNF267	0.499693
Nsp10	CAND2	0.499692
Nsp12	MAPKAPK5-AS1	0.499692
Nsp5	PAH	0.499691
Nsp9	TDRD12	0.499691
Nsp13	NAT8	0.499689
Nsp5	IFI44	0.499688
Nsp2	SOCS1	0.499686
Nsp15	APOBEC3G	0.499685
Nsp13	C16orf82	0.499685
Nsp2	SPDYE7P	0.499685
Nsp1	THNSL1	0.499682
Nsp4	HLA-DPA1	0.499682
ORF3a	ZNF672	0.49968
M	CFHR5	0.49968
Nsp9	CIITA	0.49968
Nsp15	HLA-B	0.499679
Nsp5	KRT23	0.499679
Nsp15	ZNF589	0.499679
Nsp15	HLA-C	0.499679
ORF7a	OAS3	0.499679
ORF7a	NOD2	0.499677
Nsp5	ACP2	0.499677
Nsp1	SCYL3	0.499677
Nsp13	STARD5	0.499675
Nsp16	ZBTB42	0.499675
Nsp1	C1R	0.499675
Nsp12	FABP4	0.499674
Nsp4	SECTM1	0.499673
Nsp5	CNP	0.499672
ORF8	HERC6	0.499672
Nsp5	KLHDC1	0.499672
Nsp5	PTPN2	0.499671
Nsp5	POLR1E	0.49967
Nsp15	HLA-E	0.49967
ORF8	IFIH1	0.499669
Nsp15	DMRTC2	0.499669
Nsp2	VSNL1	0.499669
Nsp16	MMAA	0.499669
ORF8	HERC5	0.499668
Nsp1	LRSAM1	0.499668
Nsp8	ZFP37	0.499668
Nsp2	CHP2	0.499667
Nsp9	ADAMTSL4	0.499667
S	CXCL10	0.499667
Nsp9	HELB	0.499667
Nsp5	PIP4K2B	0.499667
Nsp1	C1S	0.499667
Nsp15	CD5L	0.499666
Nsp5	TDO2	0.499665
Nsp15	HSH2D	0.499665
Nsp15	MKX	0.499665
ORF3a	CMPK2	0.499664
Nsp2	CBX5	0.499664
Nsp15	HLA-F	0.499664
Nsp5	BLZF1	0.499663
Nsp16	PIP4K2B	0.499663
Nsp5	INPP1	0.499663
Nsp6	KLHDC1	0.499663
Nsp1	ZNF551	0.499662
Nsp12	TXLNGY	0.499662
Nsp8	ZNF571	0.49966
ORF6	TRIP11	0.499659
Nsp5	STOML1	0.499658
Nsp16	STOML1	0.499657
N	SNAI3	0.499656
Nsp8	ZNF169	0.499655
Nsp2	ISG20	0.499655
Nsp15	HLA-G	0.499655
Nsp9	NOD2	0.499655
Nsp2	IFNA10	0.499653
Nsp15	DDO	0.499653
Nsp5	RAD9A	0.499652
Nsp15	BTN3A2	0.499652
Nsp1	ITPKC	0.499652
Nsp10	BICD2	0.499651
Nsp15	CD226	0.499651
Nsp9	HERC6	0.499651
ORF8	RUBCN	0.499651
Nsp12	CXCL9	0.49965
Nsp9	PARP10	0.49965
Nsp9	HERC5	0.49965
Nsp1	ZNF605	0.499649
Nsp16	RRAGC	0.499649
M	UGT3A1	0.499649
M	UGT2B10	0.499648
ORF8	FGD1	0.499648
ORF7a	NOD1	0.499648
ORF8	IQSEC1	0.499647
Nsp1	ZNF568	0.499647
Nsp15	APOL4	0.499646
Nsp1	CAPN13	0.499646
Nsp13	FAM168B	0.499644
Nsp16	APOBEC3D	0.499643
N	GIMAP6	0.499642
Nsp1	SMPD3	0.499642
ORF8	ANKMY1	0.499642
Nsp8	KLHDC7B	0.499642
Nsp2	IL1RN	0.499641
ORF3a	ACP2	0.49964
Nsp2	IL22	0.499639
Nsp13	CD164	0.499639
N	HLA-DOB	0.499639
ORF8	NEFM	0.499638
Nsp1	MAN1A2	0.499638
Nsp1	ZFP37	0.499637
ORF8	USP33	0.499637
Nsp1	ZNF471	0.499637
ORF8	ANKRD62	0.499636
Nsp16	APOBEC3F	0.499636
Nsp9	MTHFD1L	0.499635
ORF6	AKAP11	0.499633
Nsp16	ZNF589	0.499632
Nsp5	HLA-B	0.499631
Nsp7	CAND2	0.499629
N	RAB40B	0.499629
Nsp1	ZNF571	0.499628
Nsp2	IL7	0.499627
Nsp6	PGLYRP4	0.499627
Nsp9	IQSEC1	0.499626
N	METTL21C	0.499624
Nsp9	ITPKB	0.499624
Nsp9	NOD1	0.499623
Nsp5	HLA-E	0.499623
Nsp1	KLHL36	0.499623
Nsp1	ZNF169	0.499622
Nsp13	IL1RN	0.499619
Nsp16	CD5L	0.499618
Nsp1	ITK	0.499618
ORF6	SIGLEC1	0.499618
Nsp12	CXCL13	0.499618
Nsp5	MKX	0.499617
Nsp6	HAPLN3	0.499617
ORF7a	SLFN5	0.499617
Nsp9	USP33	0.499617
Nsp5	RBM43	0.499616
ORF8	PML	0.499616
Nsp15	RRAD	0.499615
Nsp16	HLA-F	0.499614
Nsp9	ZNF808	0.499613
Nsp1	GAN	0.499613
Nsp16	GMPR	0.499612
M	CCDC65	0.499612
Nsp9	ANKRD62	0.499612
Nsp6	CD5L	0.499611
Nsp8	ICAM1	0.49961
Nsp1	ZNF674	0.49961
Nsp1	ZNF677	0.49961
Nsp13	IL7	0.499609
Nsp16	RBM43	0.499609
Nsp6	OR6K6	0.499609
Nsp5	APOL4	0.499608
ORF8	AGAP1	0.499607
Nsp1	ZNF248	0.499607
Nsp1	ACSM5	0.499606
Nsp5	DDO	0.499606
ORF8	PARP8	0.499606
Nsp1	KLHDC7B	0.499606
M	ZNF672	0.499605
Nsp5	RP2	0.499605
Nsp6	MKX	0.499605
Nsp1	EDEM2	0.499604
Nsp5	IRF2	0.499604
Nsp16	DDO	0.499604
Nsp16	HLA-G	0.499604
Nsp1	ZNF10	0.499604
Nsp9	ACO1	0.499604
Nsp2	IL36RN	0.499603
Nsp7	ANKFY1	0.499603
Nsp5	CCDC68	0.499603
ORF8	BICD2	0.499603
Nsp5	HLA-G	0.499603
Nsp10	DTX3L	0.499602
Nsp1	IPP	0.499602
ORF6	ANKRD26	0.499602
Nsp5	NT5C3A	0.499601
ORF8	TGFBRAP1	0.4996
Nsp5	LCMT1	0.4996
Nsp5	ASB1	0.4996
Nsp16	CD226	0.499599
Nsp1	BTN3A3	0.499599
Nsp9	NDST2	0.499599
Nsp2	LMO2	0.499599
Nsp15	SNAI3	0.499598
Nsp16	ASB1	0.499598
Nsp8	LAP3	0.499598
Nsp7	CARD11	0.499598
Nsp15	BLVRA	0.499598
Nsp1	SOCS7	0.499597
Nsp6	BTN3A2	0.499597
Nsp1	CFHR5	0.499596
Nsp9	SLFN5	0.499596
Nsp6	DDO	0.499596
ORF7a	GPAM	0.499595
Nsp15	STAP1	0.499594
M	TAT	0.499592
Nsp16	GIMAP2	0.499592
Nsp2	C3orf18	0.49959
Nsp1	MPP7	0.49959
Nsp2	IL15	0.499589
Nsp1	TESK2	0.499589
Nsp10	ELMO2	0.499589
M	CMPK2	0.499588
Nsp5	BCL2L14	0.499588
Nsp5	STRA8	0.499586
E	CFH	0.499586
Nsp12	TCEAL7	0.499586
Nsp5	PHF11	0.499585
Nsp7	CIITA	0.499585
Nsp15	DAPP1	0.499584
ORF3a	CD5L	0.499583
ORF3a	OR6K6	0.499583
Nsp16	PHF11	0.499583
Nsp1	IL22RA1	0.499582
Nsp15	RBM11	0.499582
Nsp9	PARP8	0.499581
Nsp14	ISG20	0.499581
ORF6	LMO7	0.49958
M	SPATA1	0.49958
E	CAND2	0.49958
Nsp13	IL36RN	0.499579
Nsp1	LGI1	0.499579
Nsp5	CXorf38	0.499578
Nsp15	HLA-DOB	0.499578
Nsp2	IL3	0.499578
Nsp9	JADE1	0.499578
ORF8	JADE2	0.499577
ORF8	PLEKHA4	0.499577
Nsp1	ACOT12	0.499576
Nsp15	BATF2	0.499576
Nsp1	ABHD16A	0.499576
Nsp16	CXorf38	0.499576
Nsp8	TRIM69	0.499575
Nsp8	IRF7	0.499573
Nsp5	HS3ST1	0.499573
Nsp7	HELB	0.499572
Nsp1	ICAM1	0.499572
Nsp7	OAS3	0.499572
Nsp1	CSF1	0.499571
Nsp9	GPAM	0.49957
N	TAT	0.499569
Nsp1	NECTIN2	0.499568
ORF3a	DDO	0.499568
Nsp15	CELA3B	0.499568
Nsp15	CTRL	0.499568
Nsp13	TMEM92	0.499568
Nsp1	FAM20A	0.499567
Nsp15	RAB40B	0.499567
Nsp6	OR51L1	0.499566
Nsp14	IL1RN	0.499565
Nsp8	CRNN	0.499565
ORF7a	ZYG11A	0.499565
Nsp13	C3orf18	0.499564
Nsp5	MTX3	0.499563
M	ZBTB42	0.499563
Nsp2	TEX29	0.499563
Nsp5	RRAD	0.499563
Nsp1	CEACAM1	0.499562
Nsp1	BTN2A2	0.499562
Nsp1	ZNF286A	0.49956
Nsp8	TC2N	0.49956
Nsp9	RABGAP1L	0.49956
M	ACP2	0.499559
Nsp16	RRAD	0.499559
Nsp5	NMI	0.499559
Nsp8	GBA3	0.499559
Nsp1	KRT24	0.499558
Nsp5	LZTFL1	0.499557
Nsp8	GSDMD	0.499557
Nsp6	CXorf38	0.499557
Nsp7	NOD2	0.499556
N	C16orf82	0.499556
Nsp16	MTX3	0.499555
Nsp10	TMEM232	0.499555
Nsp1	KRT78	0.499554
Nsp8	TFCP2L1	0.499554
Nsp12	CXCL10	0.499554
Nsp12	CXCL11	0.499554
Nsp13	IL3	0.499553
Nsp2	MAPKAPK5-AS1	0.49955
ORF8	ZMYND15	0.49955
ORF8	DTX3L	0.49955
Nsp15	HLA-DQB1	0.49955
Nsp15	HLA-DPA1	0.49955
Nsp9	JADE2	0.499549
Nsp15	LRRC3	0.499548
Nsp1	STK33	0.499547
Nsp5	BLVRA	0.499547
Nsp15	TRIM40	0.499547
Nsp10	THEMIS2	0.499547
Nsp9	PLEKHA4	0.499546
Nsp4	IL1RN	0.499546
Nsp1	BTN3A1	0.499545
Nsp1	NOSTRIN	0.499545
Nsp15	TMEM106A	0.499544
Nsp5	CLDN23	0.499543
Nsp16	BLVRA	0.499543
Nsp5	SNAI3	0.499543
Nsp12	KIAA0040	0.499542
ORF8	LRSAM1	0.499542
Nsp12	SPANXN4	0.499542
Nsp9	LRP3	0.499541
Nsp1	FAM227B	0.499541
N	SFT2D3	0.499541
ORF7b	EXPH5	0.499541
E	CIITA	0.499541
ORF7b	TRIP11	0.49954
Nsp5	CCND3	0.499538
S	GNG5	0.499538
Nsp8	RSAD1	0.499538
ORF8	ELMO2	0.499537
E	JAK2	0.499537
ORF3a	OR51L1	0.499537
Nsp16	NAPA	0.499536
ORF6	PXDNL	0.499536
Nsp13	TEX29	0.499536
ORF10	SCN8A	0.499536
Nsp6	XAF1	0.499536
Nsp8	CMPK2	0.499535
Nsp13	MS4A6E	0.499535
Nsp9	ZYG11A	0.499535
ORF10	EXPH5	0.499533
Nsp9	FAP	0.499533
Nsp15	SECTM1	0.499531
N	RAB25	0.499531
ORF10	TRIP11	0.499531
ORF8	RSPH6A	0.499531
Nsp10	KLHL36	0.499531
Nsp9	SMURF1	0.49953
Nsp15	C1QC	0.49953
Nsp1	SERPING1	0.499529
Nsp1	CRNN	0.499529
Nsp6	SNAI3	0.499529
Nsp8	TRIM14	0.499529
ORF8	SCLT1	0.499529
ORF7a	ELMO2	0.499528
S	IGHV1-69	0.499527
Nsp5	EMC2	0.499527
Nsp13	MAPKAPK5-AS1	0.499526
Nsp5	STX11	0.499526
Nsp15	ARL10	0.499525
Nsp1	TC2N	0.499525
Nsp9	ABCD1	0.499525
ORF7b	ZNFX1	0.499525
ORF7a	SCLT1	0.499524
M	AZI2	0.499523
Nsp1	DPEP2	0.499523
ORF6	PPIP5K1	0.499522
Nsp2	FABP4	0.499522
Nsp7	RUBCN	0.499522
ORF7b	KIAA1217	0.499521
Nsp9	ZMYND15	0.499521
Nsp15	RTP4	0.49952
Nsp15	IFI30	0.49952
ORF8	ZNF551	0.49952
Nsp5	GPATCH11	0.49952
M	RAD9A	0.499519
M	OAS1	0.499518
Nsp7	IQSEC1	0.499518
Nsp16	PDCD1LG2	0.499517
Nsp2	LEKR1	0.499517
ORF8	OGFR	0.499517
Nsp16	HLA-DOB	0.499517
Nsp9	GPD2	0.499516
Nsp1	GBA3	0.499516
ORF8	SP110	0.499516
Nsp7	NOD1	0.499515
Nsp2	BATF3	0.499515
Nsp2	HCP5	0.499514
ORF7b	TAF1	0.499514
Nsp1	ZNF331	0.499514
Nsp16	BATF2	0.499513
ORF7b	NLRC5	0.499513
Nsp15	CD7	0.499513
ORF8	ITPKC	0.499512
ORF10	AKAP11	0.499512
ORF10	KIAA1217	0.499511
Nsp7	ITPKB	0.499511
ORF10	ZNFX1	0.499511
Nsp13	STUM	0.49951
Nsp9	LRSAM1	0.49951
Nsp2	TXLNGY	0.49951
Nsp15	PROCR	0.49951
Nsp9	PREPL	0.49951
N	RAB24	0.499509
Nsp5	MAD2L1BP	0.499508
Nsp6	PDCD1LG2	0.499508
Nsp7	USP33	0.499507
M	PPM1K	0.499506
Nsp9	ELMO2	0.499506
Nsp1	ZNF672	0.499506
Nsp1	TAPBPL	0.499506
ORF10	ANKRD31	0.499505
Nsp16	RAB40B	0.499505
M	ZNF589	0.499505
Nsp16	CTRL	0.499505
Nsp5	RAB40B	0.499504
N	RALA	0.499504
Nsp8	ZBTB42	0.499504
Nsp5	CELA3B	0.499504
Nsp8	ACP2	0.499502
ORF10	NLRC5	0.499502
Nsp1	TMPRSS3	0.499501
ORF8	ZNF605	0.499501
ORF3a	XAF1	0.499501
Nsp7	ANKMY1	0.499501
N	GUK1	0.4995
Nsp1	TAT	0.4995
ORF8	ZNF568	0.499499
Nsp1	FKTN	0.499498
Nsp1	TRIM15	0.499498
Nsp15	FCGR3B	0.499498
Nsp5	NNMT	0.499497
ORF3a	SNAI3	0.499496
ORF6	SBNO2	0.499496
Nsp9	TMEM168	0.499495
Nsp8	CSNK1G1	0.499495
Nsp8	KLHDC1	0.499493
Nsp9	SCLT1	0.499493
Nsp6	CELA3B	0.499493
Nsp6	CTRL	0.499493
ORF7b	PARP14	0.499493
M	HAPLN3	0.499492
M	USP18	0.499492
Nsp16	SNX11	0.499491
Nsp5	CEBPD	0.499491
Nsp13	HCP5	0.499491
Nsp7	ACO1	0.499491
Nsp13	FABP4	0.49949
ORF10	TAF1	0.49949
Nsp8	ACAA2	0.499489
Nsp1	TAPBP	0.499489
ORF8	KRT2	0.499489
Nsp6	IL15RA	0.499489
Nsp15	NAT8	0.499488
Nsp9	ZBED5	0.499487
Nsp1	TRIM14	0.499486
ORF10	MAP2	0.499486
M	CD5L	0.499485
Nsp15	TCEAL2	0.499485
M	OR6K6	0.499485
ORF8	ZFP37	0.499484
Nsp5	LRRC3	0.499484
ORF7b	WNK3	0.499484
Nsp2	CXCL9	0.499484
Nsp16	TRIM40	0.499484
Nsp9	OGFR	0.499482
Nsp16	HLA-DPA1	0.499482
Nsp13	LY6E	0.499481
Nsp16	HLA-DRA	0.499481
Nsp9	ITPKC	0.49948
Nsp6	NNMT	0.499478
ORF10	WNK3	0.499478
Nsp1	FBXO39	0.499477
Nsp7	OSBPL8	0.499476
N	ISG20	0.499476
Nsp15	C16orf82	0.499475
ORF7a	GBP4	0.499472
Nsp6	HLA-DPA1	0.499472
Nsp9	BEST3	0.499472
ORF7a	GBP7	0.499471
ORF8	KLHL36	0.499471
ORF8	ZNF571	0.49947
Nsp9	CAPN13	0.49947
Nsp6	HLA-DRA	0.49947
ORF7b	DDX60	0.499469
Nsp6	LRRC3	0.499468
ORF6	CFH	0.499467
Nsp4	IL3	0.499466
Nsp5	CLIC2	0.499466
ORF7b	DDX60L	0.499466
M	DDO	0.499466
Nsp16	TIGIT	0.499465
Nsp16	SECTM1	0.499465
Nsp1	OMG	0.499465
E	RUBCN	0.499464
ORF7a	GBP6	0.499464
Nsp7	AGAP1	0.499464
Nsp9	SMPD3	0.499464
ORF8	ZNF169	0.499463
E	ZHX3	0.499463
Nsp1	ZNF620	0.499462
E	IQSEC1	0.499462
Nsp7	PARP9	0.499462
Nsp16	CLIC2	0.499461
Nsp6	PSMA4	0.499461
Nsp9	ZNF568	0.499461
E	ZNF507	0.499461
Nsp8	IRF9	0.499461
Nsp8	APOBEC3D	0.499461
Nsp14	MAPKAPK5-AS1	0.49946
E	CCDC66	0.49946
ORF7a	SAMHD1	0.49946
Nsp7	TGFBRAP1	0.49946
Nsp5	ARL10	0.49946
Nsp9	KLHL13	0.49946
Nsp7	PARP8	0.499459
ORF3a	CELA3B	0.499459
E	NOD1	0.499459
Nsp9	TMEM232	0.499459
ORF3a	CTRL	0.499459
ORF10	ANKRD26	0.499459
Nsp9	ANKS3	0.499458
Nsp5	RTP4	0.499458
Nsp16	IFI30	0.499457
Nsp16	ARL10	0.499457
N	IL1RN	0.499457
Nsp1	ZBTB42	0.499456
ORF7b	LMO7	0.499455
Nsp15	SFT2D3	0.499455
Nsp6	SECTM1	0.499454
Nsp6	TIGIT	0.499453
ORF8	GAN	0.499453
Nsp16	RTP4	0.499452
Nsp1	PTPN2	0.499452
Nsp15	SOCS1	0.499451
ORF7a	GAN	0.499451
Nsp1	CSNK1G1	0.499451
Nsp15	STARD5	0.49945
Nsp15	RAB25	0.49945
Nsp1	KRT23	0.499449
Nsp8	APOBEC3F	0.499449
ORF8	KLHDC7B	0.499449
Nsp16	FLT3LG	0.499448
Nsp9	GBP4	0.499448
Nsp2	CXCL13	0.499447
ORF10	TOPAZ1	0.499447
Nsp9	ZFP37	0.499446
ORF8	KLHL3	0.499446
E	USP33	0.499446
ORF7a	KLHL3	0.499445
ORF8	ZNF674	0.499445
Nsp2	IGHV1-69	0.499445
ORF8	GBP3	0.499445
Nsp1	MMAA	0.499445
E	NEFM	0.499444
ORF8	ACSM5	0.499442
ORF3a	NNMT	0.499442
Nsp1	IL5RA	0.499442
Nsp7	CMTR1	0.499442
Nsp16	PROCR	0.499441
ORF7b	KIF21B	0.499441
ORF7a	GBP3	0.499441
Nsp5	PROCR	0.499441
Nsp16	PSME2	0.499441
Nsp9	GBP6	0.49944
Nsp1	ACAA2	0.49944
Nsp7	GPAM	0.499439
ORF10	LMO7	0.499438
ORF8	GBP1	0.499438
Nsp9	SAMHD1	0.499437
Nsp7	RABGAP1L	0.499437
ORF8	GBP2	0.499436
ORF6	ARHGAP20	0.499436
ORF8	GBP5	0.499436
Nsp4	MAPKAPK5-AS1	0.499436
ORF8	SLC47A1	0.499436
ORF8	IPP	0.499435
ORF8	ZNF10	0.499435
ORF10	RIMBP3	0.499435
ORF7a	IPP	0.499434
Nsp1	TDO2	0.499434
ORF7a	GBP1	0.499434
ORF7a	GBP2	0.499434
Nsp9	TRIM15	0.499433
Nsp9	KLHL36	0.499433
ORF3a	HLA-DPA1	0.499432
ORF6	MPHOSPH9	0.499432
ORF8	SLFN12	0.499432
ORF7b	PREX2	0.499432
ORF6	SYDE2	0.499432
ORF7a	GBP5	0.499432
ORF6	VCPIP1	0.49943
ORF10	KIF21B	0.499429
ORF8	PGBD4	0.499429
Nsp8	HLA-C	0.499429
ORF3a	HLA-DRA	0.499428
M	OR2T10	0.499427
M	OR8D1	0.499427
M	OR5H2	0.499427
Nsp16	FCGR3B	0.499427
M	OR51L1	0.499427
ORF6	ZCCHC2	0.499426
ORF7a	SLFN12	0.499426
ORF8	HEATR9	0.499426
Nsp9	ITK	0.499425
ORF10	WDR97	0.499425
M	CXorf38	0.499425
Nsp6	FLT3LG	0.499424
ORF8	ZNF76	0.499424
Nsp5	NAT8	0.499424
Nsp16	RESP18	0.499424
ORF8	TRAFD1	0.499423
Nsp15	RALA	0.499422
Nsp9	ELF1	0.499422
ORF7b	SAMD9L	0.499422
Nsp14	FABP4	0.49942
ORF10	ARHGEF5	0.49942
ORF10	PREX2	0.499419
Nsp5	C6orf62	0.499419
Nsp5	RESP18	0.499419
ORF6	TDRD12	0.499418
Nsp9	RYK	0.499415
Nsp6	FCGR3B	0.499415
Nsp9	UNC93B1	0.499415
ORF7a	HEATR9	0.499414
Nsp13	IGHV1-69	0.499414
Nsp9	GAN	0.499414
ORF10	CC2D2A	0.499414
Nsp8	HSH2D	0.499413
M	HS3ST1	0.499413
ORF6	CIITA	0.499412
ORF3a	SECTM1	0.499411
Nsp16	RNF114	0.499411
ORF6	ZNF850	0.499411
ORF10	ABCC9	0.499409
Nsp9	ZMYND11	0.499409
Nsp15	VSNL1	0.499409
Nsp13	CXCL13	0.499409
ORF10	SAMD9	0.499408
Nsp8	GMPR	0.499408
Nsp1	APOBEC3D	0.499407
Nsp9	KLHL3	0.499407
E	SLFN5	0.499407
ORF8	ACOT12	0.499407
Nsp1	APOBEC3G	0.499407
Nsp9	KLHDC7B	0.499407
ORF6	JAK2	0.499406
Nsp10	POLG2	0.499406
Nsp6	NAT8	0.499404
Nsp6	RESP18	0.499403
Nsp8	MAB21L2	0.499403
ORF6	LRIG1	0.499403
Nsp9	ZNF674	0.499402
Nsp15	FAM168B	0.499402
Nsp10	IFIT3	0.499402
Nsp5	C16orf82	0.499402
Nsp9	GBP1	0.499402
N	IL36RN	0.499402
Nsp9	SLC15A3	0.499401
Nsp6	NAT8B	0.499401
Nsp9	CDC14A	0.4994
ORF8	REC8	0.4994
ORF10	DUOX2	0.4994
Nsp7	TLK2	0.4994
Nsp9	ACSM5	0.4994
Nsp9	ZNF248	0.4994
Nsp9	GBP5	0.499399
ORF10	SAMD9L	0.499399
Nsp16	C16orf82	0.499398
Nsp2	SLURP1	0.499398
Nsp9	EDEM2	0.499398
ORF8	FAM20A	0.499398
Nsp15	CD164	0.499397
Nsp9	IPP	0.499397
Nsp7	ZYG11A	0.499397
ORF8	ICAM1	0.499397
Nsp16	CHMP5	0.499396
Nsp9	SOCS7	0.499395
Nsp5	PSMB9	0.499395
Nsp9	SLC47A1	0.499395
Nsp1	APOBEC3F	0.499394
ORF7b	ARHGAP35	0.499394
Nsp2	TCEAL7	0.499394
Nsp16	SOCS3	0.499394
Nsp9	ZNF10	0.499393
Nsp8	DDO	0.499393
Nsp9	SLFN12	0.499393
N	IL15	0.499392
ORF10	ATP10A	0.499391
M	XAF1	0.499391
Nsp4	HCP5	0.499391
E	PARP8	0.499391
Nsp4	FABP4	0.49939
ORF6	ADAMTSL4	0.49939
Nsp8	IRF2	0.499389
Nsp9	PGBD4	0.499389
M	GIMAP7	0.499387
Nsp12	GNG5	0.499387
Nsp8	ETV7	0.499385
E	BICD2	0.499385
ORF8	UGT3A1	0.499385
Nsp9	HEATR9	0.499385
Nsp1	PPM1K	0.499384
Nsp7	DTX3L	0.499384
ORF8	UGT2B10	0.499384
M	BLVRA	0.499383
M	SNAI3	0.499383
Nsp1	ZNF589	0.499383
Nsp8	LCMT1	0.499383
Nsp5	SFT2D3	0.499383
Nsp9	TESK2	0.499382
M	LZTFL1	0.499382
Nsp1	TIMD4	0.499381
Nsp6	C16orf82	0.49938
Nsp9	ZNF76	0.49938
ORF8	PARP3	0.49938
ORF10	ZNF518A	0.499379
Nsp1	HLA-B	0.499379
Nsp9	SPTLC2	0.499379
Nsp1	HLA-C	0.499379
Nsp16	SFT2D3	0.499378
Nsp1	PGLYRP4	0.499377
ORF8	KRT78	0.499377
ORF8	BTN2A2	0.499377
ORF8	USP22	0.499376
Nsp5	SPDYE7P	0.499376
ORF10	CFTR	0.499374
Nsp8	GIMAP2	0.499373
ORF10	PIK3C2G	0.499373
Nsp9	SLC22A13	0.499373
Nsp9	SLC22A3	0.499372
Nsp6	PRRG1	0.499372
Nsp16	SOCS1	0.499372
ORF10	ARHGAP35	0.499371
ORF7b	PDS5B	0.499371
ORF10	PXDNL	0.499371
Nsp9	EIF3L	0.499369
Nsp5	BCL7A	0.499369
Nsp13	SLURP1	0.499369
Nsp16	SPDYE7P	0.499369
Nsp5	SOCS1	0.499369
Nsp9	LGI1	0.499368
ORF3a	FCGR3B	0.499368
Nsp7	LRSAM1	0.499368
ORF8	NT5DC2	0.499368
Nsp16	RAB25	0.499365
Nsp5	RAB25	0.499365
M	ZMAT3	0.499364
ORF8	STK33	0.499364
Nsp9	ACOT12	0.499363
ORF3a	RESP18	0.499362
ORF6	NOD2	0.499362
Nsp7	RHOBTB2	0.499362
Nsp7	ELMO2	0.499362
Nsp7	OAS2	0.499362
Nsp8	PHF11	0.499362
Nsp13	PRM2	0.499361
Nsp1	HSH2D	0.49936
Nsp7	MX2	0.49936
Nsp8	LGALS8	0.499358
ORF10	PDS5B	0.499358
Nsp1	LGALS9	0.499357
Nsp8	IRF1	0.499357
ORF7b	RRBP1	0.499357
ORF10	RPRD2	0.499357
Nsp9	FAM20A	0.499356
Nsp1	MKX	0.499356
ORF8	FAM227B	0.499356
Nsp9	REC8	0.499355
ORF10	RRBP1	0.499353
Nsp1	CD5L	0.499353
Nsp15	IL1RN	0.499353
ORF7a	FAM227B	0.499352
Nsp2	CCL13	0.499352
ORF6	PARP10	0.499352
Nsp2	CCL8	0.499352
Nsp2	CCL7	0.499352
ORF10	PPIP5K1	0.499351
N	CLUHP3	0.499351
Nsp1	RBM43	0.499351
Nsp1	GMPR	0.499351
Nsp1	OR6K6	0.49935
Nsp2	CXCL10	0.49935
Nsp2	CXCL11	0.49935
ORF8	NOSTRIN	0.499349
Nsp1	HLA-F	0.499349
ORF6	FRMD4B	0.499349
Nsp8	CXorf38	0.499348
Nsp15	BTC	0.499348
ORF10	ZFYVE9	0.499346
Nsp9	CERK	0.499345
Nsp6	SPDYE7P	0.499345
ORF7b	SBNO1	0.499344
ORF8	NFIA	0.499344
ORF10	YEATS2	0.499344
ORF8	TRIM69	0.499344
ORF8	HRH1	0.499344
Nsp5	SAMD12	0.499344
ORF8	IRF7	0.499341
M	CBR3	0.499341
Nsp16	SAMD12	0.49934
Nsp9	FLVCR2	0.49934
Nsp9	PARP3	0.49934
Nsp1	APOL4	0.49934
Nsp7	SCLT1	0.499339
E	CFB	0.499338
Nsp2	SPANXN4	0.499337
ORF10	EDC4	0.499337
ORF3a	C16orf82	0.499337
ORF8	TRIM22	0.499336
ORF8	DYRK4	0.499336
Nsp16	RAB24	0.499335
Nsp5	RALA	0.499335
Nsp16	RALA	0.499335
E	TLK2	0.499335
Nsp9	CEACAM1	0.499334
Nsp5	RAB24	0.499334
Nsp1	DDO	0.499333
ORF8	STK3	0.499332
Nsp9	USP22	0.499332
Nsp1	HLA-G	0.499331
M	CTRL	0.499331
ORF7a	STAT1	0.499331
M	CELA3B	0.499331
E	C2	0.499331
E	FAP	0.49933
Nsp1	BTN3A2	0.49933
E	TAP1	0.49933
ORF3a	PSMB9	0.499329
N	MAPKAPK5-AS1	0.499328
ORF8	TYMP	0.499328
ORF8	CCDC65	0.499328
ORF10	SBNO1	0.499328
Nsp1	CD226	0.499327
ORF8	IFIT3	0.499327
Nsp9	PPP3CA	0.499326
Nsp9	LAP3	0.499326
Nsp1	LCMT1	0.499325
ORF7a	CCDC65	0.499325
Nsp7	DHX58	0.499323
Nsp1	GNB4	0.499322
Nsp6	RAB24	0.499322
Nsp1	NT5C3A	0.499322
ORF8	GSDMD	0.49932
Nsp1	CCDC68	0.49932
Nsp9	NT5DC2	0.49932
Nsp9	CASP10	0.49932
ORF8	IFIT5	0.49932
Nsp7	ITPKC	0.49932
Nsp1	ASB1	0.499319
ORF8	PI4K2B	0.499319
Nsp1	GIMAP2	0.499319
Nsp7	CAPN13	0.499318
Nsp7	TTC39B	0.499318
Nsp9	STK33	0.499318
Nsp16	GUK1	0.499317
ORF8	IFIT1	0.499317
Nsp5	ANKRD22	0.499315
ORF10	SBNO2	0.499315
M	MAGEB5	0.499314
Nsp16	ANKRD22	0.499314
ORF3a	OR5H2	0.499313
M	NNMT	0.499313
Nsp16	CARD16	0.499313
Nsp7	APPL2	0.499312
Nsp9	FAM227B	0.499311
Nsp7	CD180	0.499311
Nsp13	CCL7	0.499311
ORF7b	SOS2	0.499311
ORF6	IQSEC1	0.499311
ORF6	RUBCN	0.49931
ORF6	ZHX3	0.49931
ORF8	CDK18	0.49931
Nsp13	CCL13	0.49931
Nsp13	CCL8	0.49931
Nsp16	RHOC	0.499309
ORF10	KDM2B	0.499309
Nsp5	CBX5	0.499309
Nsp7	MX1	0.499309
ORF6	FGD1	0.499308
Nsp13	CXCL10	0.499308
M	SNX11	0.499308
Nsp8	GIMAP7	0.499307
ORF6	MDGA1	0.499307
ORF6	NOD1	0.499306
ORF7a	PI4K2B	0.499305
E	DTX3L	0.499305
ORF8	IFIT1B	0.499305
Nsp9	NFIA	0.499305
ORF6	ZNF507	0.499304
Nsp9	CYP3A43	0.499304
Nsp9	CYP2J2	0.499304
ORF6	CCDC14	0.499303
ORF8	TRIM21	0.499302
Nsp8	TEF	0.499302
ORF8	IFIT2	0.499302
ORF10	USP42	0.499302
ORF10	SOS2	0.499301
Nsp7	KLHL13	0.499301
Nsp13	KIAA0040	0.499301
ORF6	CCDC66	0.4993
Nsp6	FAM168B	0.4993
Nsp6	GUK1	0.499299
ORF7b	UBE4B	0.499299
Nsp6	RHOC	0.499299
Nsp1	GIMAP4	0.499298
Nsp8	BLVRA	0.499298
ORF7a	IFIT1B	0.499296
Nsp8	SNAI3	0.499296
ORF8	UBQLNL	0.499296
Nsp1	LGALS8	0.499296
ORF10	RPGRIP1L	0.499296
ORF8	MKNK1	0.499295
Nsp9	NMT2	0.499294
ORF6	ANKMY1	0.499293
E	PREPL	0.499293
E	C1R	0.499292
Nsp9	CYP2A6	0.499292
ORF8	FKTN	0.499292
Nsp1	CTSO	0.499291
ORF8	TAT	0.49929
E	SKI	0.49929
ORF7a	IFIT2	0.49929
ORF10	ATXN2	0.49929
Nsp5	TMEM140	0.49929
ORF8	TMPRSS3	0.499289
Nsp7	GBP4	0.499289
Nsp5	ISG20	0.499289
ORF6	ZNF808	0.499288
Nsp9	CRNN	0.499288
Nsp2	CCL18	0.499288
Nsp8	STAP1	0.499287
Nsp8	GIMAP6	0.499287
ORF8	STEAP4	0.499286
ORF6	USP33	0.499286
Nsp5	IFNA10	0.499285
ORF10	UBE4B	0.499285
M	PSMA4	0.499285
Nsp16	ISG20	0.499284
ORF8	C1S	0.499283
Nsp9	IFIT3	0.499283
Nsp1	FNDC8	0.499282
N	HCP5	0.499282
Nsp15	IL36RN	0.499282
ORF8	PAH	0.499282
ORF8	SPATA1	0.499281
ORF6	SIK2	0.499281
Nsp2	MUCL1	0.49928
Nsp7	GBP7	0.49928
E	ELMO2	0.49928
Nsp7	GBP6	0.49928
ORF6	NEFM	0.49928
Nsp8	CCND3	0.499279
Nsp9	CCDC65	0.499279
ORF8	RSAD1	0.499279
M	IRAK1BP1	0.499279
ORF8	ETV6	0.499279
Nsp9	DPEP2	0.499278
ORF8	IFI44L	0.499278
M	SECTM1	0.499278
ORF7a	RSAD1	0.499277
ORF8	CMPK2	0.499277
ORF3a	RAB24	0.499277
Nsp8	XAF1	0.499276
ORF6	ANKRD62	0.499276
Nsp9	SLC30A10	0.499275
Nsp15	C3orf18	0.499274
E	C1S	0.499274
Nsp5	CD74	0.499274
ORF7a	FBXO39	0.499273
Nsp15	TMEM92	0.499273
Nsp9	DNPEP	0.499273
Nsp9	GSDMD	0.499273
ORF6	TLR3	0.499272
Nsp1	HS3ST1	0.499272
Nsp1	RNF113B	0.499271
Nsp9	TFCP2L1	0.499271
ORF8	FBXO39	0.499271
Nsp9	IFIT5	0.499271
E	ZNF770	0.499271
Nsp8	DAPP1	0.499271
Nsp9	IFIT1	0.49927
ORF7b	ALPK1	0.49927
Nsp9	PI4K2B	0.49927
E	SCLT1	0.49927
M	ARL10	0.499269
Nsp1	FAHD2A	0.499269
Nsp6	IFNA10	0.499268
Nsp9	OLFM1	0.499268
ORF8	IFI44	0.499268
ORF7b	CAND2	0.499267
Nsp9	SLC38A5	0.499264
Nsp9	CNDP2	0.499264
Nsp7	KLHL36	0.499264
E	HDX	0.499263
E	ZNF510	0.499262
ORF7a	PDE5A	0.499262
ORF10	AUTS2	0.499262
ORF7b	CFH	0.499261
ORF6	ACO1	0.499261
Nsp7	ITK	0.499259
Nsp7	FEM1C	0.499258
ORF10	CAND2	0.499258
ORF7b	ADAR	0.499258
Nsp16	IL1RN	0.499258
Nsp9	MLKL	0.499257
Nsp9	IFIT1B	0.499257
Nsp9	IFIT2	0.499257
Nsp9	UBQLNL	0.499256
E	ZNF551	0.499255
ORF3a	GUK1	0.499255
Nsp5	BST2	0.499254
Nsp5	IL7	0.499254
ORF10	ALPK1	0.499254
M	RTP4	0.499253
ORF3a	FAM168B	0.499252
ORF7b	VCPIP1	0.499252
Nsp8	BATF2	0.499251
Nsp5	NUDT3	0.499249
ORF3a	RHOC	0.499248
ORF8	PBX3	0.499248
E	DHX58	0.499248
ORF6	PML	0.499247
ORF3a	SAMD12	0.499247
Nsp16	IL7	0.499247
M	FLT3LG	0.499247
ORF7b	AFF1	0.499246
Nsp7	ZNF169	0.499246
ORF10	PLEKHG3	0.499245
Nsp9	FKTN	0.499244
ORF10	AGTPBP1	0.499244
ORF10	ADAR	0.499243
Nsp13	CCL18	0.499243
Nsp9	MKNK1	0.499243
ORF6	CDHR3	0.499242
Nsp1	GIMAP7	0.499241
Nsp7	GAN	0.499241
Nsp1	XAF1	0.49924
ORF7b	ARHGAP20	0.49924
Nsp6	IL1RN	0.499239
ORF7b	SYDE2	0.499239
E	F13B	0.499239
Nsp4	PRM2	0.499239
ORF6	ZC3HAV1	0.499239
Nsp7	GBP3	0.499239
Nsp9	TMPRSS3	0.499239
ORF6	SLFN5	0.499239
ORF6	OSBPL8	0.499238
Nsp6	BTC	0.499238
Nsp13	MUCL1	0.499238
Nsp7	RYK	0.499238
Nsp6	IL22	0.499238
Nsp9	TAT	0.499237
ORF10	AFF1	0.499237
Nsp15	IL3	0.499237
ORF6	CEP97	0.499237
ORF7b	MPHOSPH9	0.499235
[truncated: 19,867 more rows]

## Sheet: MAPK
SARS-CoV-2 Protein	Host Protein	Interaction Score
Nsp13	SRP14	0.932644
Nsp13	TMA16	0.918703
N	MAVS	0.915344
Nsp13	GSPT1	0.892836
Nsp13	ISG20L2	0.892694
Nsp7	MYC	0.890756
Nsp13	UTP11	0.885497
M	EMP1	0.880999
Nsp13	RRS1	0.879543
Nsp13	NUPR1	0.876036
Nsp13	KRI1	0.873178
Nsp13	EIF3J	0.867329
Nsp13	LYAR	0.865571
Nsp13	SNRPB2	0.861642
Nsp13	SURF2	0.859876
Nsp7	NUDC	0.853361
Nsp7	POLE2	0.850635
Nsp13	EAPP	0.843873
Nsp1	MAVS	0.833899
N	UBE2H	0.830547
Nsp13	EIF1AX	0.830027
Nsp13	NOP14	0.825192
Nsp13	BYSL	0.824387
Nsp12	UBE2NL	0.823534
Nsp13	SNRPD1	0.822819
Nsp16	ADRM1	0.81966
Nsp13	BRIX1	0.819401
Nsp13	POLR3G	0.81794
Nsp13	SEH1L	0.816831
Nsp5	PAPSS1	0.816691
Nsp13	KRR1	0.815253
Nsp13	PA2G4	0.814841
N	SEH1L	0.813193
Nsp13	RRP1	0.81286
Nsp13	PRR15L	0.811179
Nsp13	TOM1	0.809
N	ATG16L1	0.808519
N	POLE2	0.808164
Nsp13	PABPN1	0.806751
Nsp13	PNO1	0.806532
Nsp13	GOLPH3L	0.806352
Nsp13	DDX21	0.801999
Nsp13	DDX54	0.801829
Nsp15	RUFY1	0.801627
Nsp13	FAM216A	0.79869
Nsp13	RRP15	0.795949
Nsp13	RASSF8	0.795571
Nsp2	PEPD	0.794715
Nsp8	GRPEL1	0.794465
Nsp13	BLM	0.793417
Nsp13	NDUFAF4	0.79288
Nsp13	ESF1	0.79279
Nsp13	PAK1IP1	0.79056
Nsp8	SEH1L	0.78845
Nsp9	SEH1L	0.788405
Nsp13	CDC6	0.788048
Nsp13	RRP7A	0.78756
Nsp12	MAD2L1	0.787141
Nsp13	RPF2	0.785906
Nsp15	XRCC3	0.785702
Nsp13	ZPR1	0.785368
Nsp13	ARMCX3	0.785031
Nsp13	MAK16	0.784773
Nsp13	DDX10	0.782726
N	BUB3	0.782632
Nsp13	RASSF3	0.781182
Nsp13	DCAF13	0.780354
Nsp13	MAGED1	0.78007
Nsp12	UBE2N	0.779451
Nsp7	POLR2D	0.779269
Nsp13	NLE1	0.778568
Nsp13	CSTF2	0.777294
Nsp13	NOC3L	0.777241
Nsp13	TOX4	0.775587
N	POLR2D	0.775054
Nsp13	SH3YL1	0.774394
Nsp13	PPM1G	0.774243
N	NUDC	0.773577
Nsp13	ERCC6L	0.773059
N	GINS3	0.772944
Nsp2	UBE2S	0.772664
Nsp13	RAD54L	0.772519
Nsp13	PTRH2	0.772321
Nsp13	UTP4	0.771953
N	GRWD1	0.77136
ORF7b	STX8	0.771059
N	MYC	0.770081
Nsp13	BRPF1	0.769517
Nsp13	RFC3	0.768635
Nsp13	POLE2	0.767688
Nsp13	UBE2S	0.767411
N	CFAP20	0.767408
S	STX1A	0.766921
Nsp8	ALDH6A1	0.764819
N	UBE2S	0.764538
Nsp13	SNRPB	0.761316
N	UBE2N	0.76076
Nsp13	MRTO4	0.760216
Nsp13	NOLC1	0.759893
Nsp15	ORC6	0.75972
Nsp1	CDK5R1	0.759328
N	UBL4A	0.759215
Nsp13	ELAVL1	0.759183
Nsp8	ING4	0.758774
Nsp8	TUBA1B	0.758634
Nsp1	LYRM9	0.758041
Nsp15	RFC4	0.755899
Nsp13	TMUB2	0.7556
Nsp13	RAN	0.75531
Nsp12	UBE2H	0.755305
Nsp13	NOM1	0.7551
Nsp13	TRMT6	0.754739
Nsp13	FEN1	0.753799
Nsp13	PDK2	0.752488
Nsp15	ACTL6A	0.752411
Nsp13	PFDN5	0.752404
Nsp13	GSDMB	0.752322
Nsp13	TOP1	0.752
N	WDR43	0.751604
Nsp13	XRCC3	0.751557
Nsp13	HS1BP3	0.751544
Nsp1	GINS3	0.751438
S	CTSA	0.751337
Nsp13	MCM7	0.751302
Nsp15	ADRM1	0.751139
Nsp13	PDCD11	0.750907
Nsp13	CENPQ	0.75083
Nsp13	PRPF4	0.750633
Nsp15	POLR3K	0.750479
Nsp13	E2F5	0.750319
Nsp13	GNL2	0.750264
Nsp13	EXO1	0.750081
N	CCND1	0.750055
Nsp13	TCOF1	0.749766
Nsp1	SEH1L	0.749603
Nsp2	FERMT1	0.749536
Nsp2	CEP72	0.749527
N	DDX39A	0.749178
Nsp13	EXOSC2	0.748796
Nsp13	CHD3	0.748575
Nsp15	MAD2L1	0.748346
Nsp9	NPEPPS	0.748287
Nsp9	ATP6V0A2	0.748178
ORF6	EMC8	0.747706
Nsp9	KLC4	0.747461
Nsp13	NOP2	0.747441
Nsp12	UBE2S	0.747279
N	FIP1L1	0.746954
Nsp13	EXOSC9	0.746537
Nsp2	UBE2N	0.746203
M	GABARAPL1	0.74615
N	PRPF4	0.745141
Nsp1	TUBB4B	0.744994
N	SNRPB	0.744546
S	NME3	0.743825
Nsp13	DNAJB2	0.743631
Nsp13	ORC1	0.743129
Nsp9	UBE2S	0.743019
Nsp16	CCT5	0.741924
Nsp13	NUDC	0.741866
N	HJURP	0.741603
Nsp13	POLR3D	0.741257
Nsp13	DDX18	0.741156
Nsp9	UBE2H	0.740674
N	DCAF6	0.740289
M	GABARAP	0.740235
Nsp9	UBE2NL	0.739789
Nsp9	UBE2N	0.739774
Nsp13	NUP54	0.739373
Nsp13	TOE1	0.739267
Nsp13	UBE2N	0.738994
Nsp13	ORC6	0.738741
Nsp13	MYBBP1A	0.738658
Nsp9	NXT1	0.738458
Nsp13	RAD51	0.738247
Nsp8	NUP54	0.738206
N	SNRPD1	0.737647
N	DHX15	0.737575
Nsp12	VPS45	0.737356
Nsp13	DHX34	0.737153
Nsp8	PAM16	0.736955
Nsp1	POLR2D	0.73667
Nsp13	CHMP2A	0.735631
Nsp13	TOP3A	0.735621
N	WDR3	0.735218
N	DTL	0.734853
Nsp1	C12orf57	0.734711
Nsp7	MAVS	0.734616
Nsp13	SPAG1	0.734304
Nsp13	GTPBP4	0.734288
Nsp13	DDX31	0.734231
Nsp13	GRWD1	0.734047
Nsp13	ELF1	0.733874
Nsp13	E2F3	0.733827
Nsp13	POLR3A	0.73328
Nsp1	TXLNG	0.73266
Nsp15	GINS2	0.732599
Nsp13	ABCF2	0.732408
Nsp13	SKA1	0.732096
Nsp7	SEH1L	0.73114
Nsp15	RFC3	0.730928
N	E2F5	0.730902
Nsp13	FAM83G	0.73059
N	UTP4	0.730285
Nsp13	UTP18	0.730149
N	UTP18	0.729852
Nsp13	MAD2L1	0.729032
N	MAGOHB	0.728906
Nsp13	TSR1	0.728692
Nsp13	CHD1	0.72818
Nsp13	UBL4A	0.727103
Nsp13	NOL10	0.72615
Nsp13	KMT5A	0.725994
N	UBE2NL	0.725929
Nsp7	BUB3	0.725914
Nsp13	IPO7	0.725362
M	IDH1	0.725357
Nsp15	ENTPD6	0.724973
Nsp13	EIF1AD	0.724603
N	POLR3D	0.724027
N	E2F4	0.723337
Nsp13	POLR3K	0.723244
Nsp13	WDR43	0.723224
Nsp13	MAGOHB	0.723224
Nsp13	IMP4	0.722727
Nsp8	ATP6V0E1	0.72249
Nsp13	VPS39	0.722118
Nsp13	FIP1L1	0.721478
Nsp1	UCHL5	0.721232
Nsp13	NKRF	0.721195
Nsp13	MAVS	0.721113
Nsp13	CDC42EP2	0.721052
Nsp13	ATAD2	0.721024
Nsp13	GATAD2A	0.720388
Nsp13	ADD3	0.72017
Nsp13	PTRHD1	0.719976
Nsp13	WDR3	0.719939
Nsp13	PUM3	0.719688
Nsp13	DCAF6	0.718729
Nsp13	IST1	0.717954
N	WDR76	0.716629
Nsp13	NOP58	0.715995
N	KIF14	0.715978
Nsp13	POLR2D	0.715667
Nsp8	TOMM40	0.715648
Nsp13	IFT81	0.715377
Nsp13	POLR1E	0.715138
N	UTP6	0.71481
N	PWP2	0.714387
Nsp13	WDR36	0.714287
Nsp13	NIP7	0.714118
N	RFC4	0.713915
Nsp2	UBE2H	0.713515
Nsp13	DNAJC2	0.713456
N	WDR12	0.71331
Nsp13	UBE2H	0.712563
Nsp12	UCHL5	0.712009
Nsp8	PFDN2	0.711009
Nsp16	NXT1	0.710961
Nsp16	MAGOHB	0.710798
Nsp13	ABCE1	0.710524
Nsp13	UTP6	0.710265
Nsp13	UCHL5	0.710163
ORF8	PTPRE	0.710136
Nsp13	NOP16	0.709926
N	XRCC3	0.70979
Nsp13	SYF2	0.709431
Nsp13	RFC4	0.709422
N	NLE1	0.709362
N	MCM7	0.708615
Nsp8	PIN4	0.708312
Nsp15	E2F5	0.708252
Nsp13	RAD18	0.707964
Nsp13	DDX39A	0.707662
Nsp13	HNRNPAB	0.70759
Nsp13	TIPIN	0.706383
Nsp7	ADRM1	0.705689
Nsp13	WDR76	0.705683
Nsp13	NUFIP1	0.70557
Nsp12	ACTL6A	0.705112
N	TOX4	0.70509
M	RABAC1	0.704954
Nsp15	NUP54	0.704885
Nsp9	TNFRSF10A	0.704579
Nsp13	TUBG1	0.704282
Nsp2	NAA50	0.703229
Nsp13	RRP1B	0.703204
Nsp13	EIF5A2	0.703089
Nsp13	CDC45	0.703071
Nsp13	PRMT3	0.702462
N	PA2G4	0.702332
Nsp13	YPEL5	0.702313
Nsp13	TRIM52	0.702231
Nsp1	GNL2	0.702229
Nsp1	POLE2	0.702158
Nsp13	TAF1A	0.702126
Nsp13	DBP	0.701998
Nsp8	IST1	0.701922
Nsp13	SMARCAL1	0.701715
Nsp7	UBE2NL	0.701539
Nsp7	UBE2H	0.701454
N	CHD1	0.701051
N	GATAD2A	0.701043
Nsp15	BUB3	0.701006
Nsp13	RAPGEF5	0.700981
Nsp13	TCEA2	0.700508
N	CORO2B	0.700314
Nsp13	RRP12	0.700285
Nsp13	TEX10	0.699903
Nsp13	ECT2	0.699865
Nsp15	EPHA2	0.699216
Nsp13	FHOD1	0.69884
Nsp13	CCNG1	0.698771
Nsp13	ANKMY2	0.698377
Nsp13	MCM10	0.698116
Nsp13	GPN3	0.697546
Nsp13	UBA2	0.697349
N	ESF1	0.696896
Nsp13	DSCC1	0.696566
Nsp13	RRP9	0.696281
Nsp15	CDC6	0.696261
Nsp13	ZNF362	0.695664
Nsp15	UBL4A	0.695582
Nsp7	UBA2	0.695087
Nsp13	TCF25	0.695017
N	NDUFAF4	0.694501
Nsp1	EMC8	0.694286
N	ELAVL1	0.693893
Nsp6	RABAC1	0.693562
N	CHD3	0.693481
Nsp13	ING4	0.693209
N	TCERG1	0.692765
N	DCAF11	0.692358
N	PAK1IP1	0.692079
Nsp15	CDC45	0.691186
N	NOL10	0.6911
Nsp13	PWP2	0.690926
Nsp1	POLR3D	0.69072
Nsp13	TRADD	0.690348
Nsp1	CCND1	0.690329
Nsp13	TTF2	0.689735
Nsp15	CDK1	0.689444
ORF7a	UBE2S	0.689417
Nsp13	MCMBP	0.68939
Nsp13	ARHGEF10L	0.689237
Nsp15	PFDN5	0.688484
Nsp4	GABARAPL1	0.688299
Nsp13	XPO6	0.688222
Nsp1	CDC45	0.688003
Nsp13	VPS45	0.687891
N	POLR1E	0.686663
Nsp15	CENPQ	0.686094
N	CSTF2	0.68561
N	KLHDC2	0.685563
Nsp13	DCAF5	0.685426
Nsp13	VPS41	0.684548
N	EIF5A2	0.684268
Nsp13	SGSM3	0.68424
Nsp13	MLLT3	0.683657
N	DCAF13	0.683384
N	PAAF1	0.683377
Nsp13	BUB3	0.682823
S	STX8	0.682783
Nsp15	UCHL5	0.682501
Nsp1	TRADD	0.682248
N	SRPK1	0.682121
Nsp12	COX5B	0.682071
N	ORC6	0.682006
Nsp13	GINS3	0.681986
Nsp13	SYNCRIP	0.681964
ORF7b	PRNP	0.681511
Nsp13	RBM15	0.681357
Nsp13	AGO2	0.68115
Nsp13	ANXA9	0.680631
Nsp13	TIA1	0.680515
ORF7b	SERPINB8	0.680455
Nsp13	ATG14	0.67974
Nsp12	CCT5	0.67952
Nsp13	MIER2	0.678906
Nsp13	MYO19	0.678811
Nsp13	KIF23	0.678297
Nsp3	SEH1L	0.677888
Nsp1	RAD51	0.67783
Nsp13	EIF2B2	0.677559
Nsp13	HAUS8	0.677467
N	TCEA2	0.677385
N	WDR74	0.677214
Nsp13	CCND1	0.677197
N	CCT5	0.677065
N	TIPIN	0.67658
Nsp1	DDX39A	0.676402
Nsp13	RBL1	0.676395
Nsp1	CBFB	0.676181
Nsp13	TRMT1	0.676149
N	AURKB	0.675783
N	DNAJC2	0.675771
Nsp13	GINS4	0.675658
Nsp13	UBE2NL	0.675095
Nsp13	BRD9	0.674834
Nsp1	GINS2	0.674631
Nsp13	RCL1	0.674623
N	VPS39	0.674203
Nsp8	UCHL5	0.674075
N	RAD18	0.673885
Nsp13	WDR12	0.673424
Nsp13	LZTFL1	0.673279
Nsp16	DIMT1	0.672634
Nsp1	UBL4A	0.672555
N	DDX10	0.671733
Nsp13	DCAF11	0.671665
ORF7b	EMP1	0.671569
Nsp3	MAD2L1	0.671151
Nsp15	POLR2D	0.671064
Nsp13	GINS2	0.670514
Nsp13	PCMTD2	0.670365
Nsp13	RCOR3	0.669823
Nsp1	E2F4	0.669682
Nsp13	NAA15	0.669577
Nsp13	ELF3	0.669498
Nsp15	EXOSC2	0.669211
N	BRD9	0.669198
N	RRP9	0.668844
Nsp13	ZFYVE1	0.668809
N	MLLT3	0.668566
Nsp8	NUDC	0.667825
Nsp13	KIF14	0.667039
N	GAR1	0.666522
Nsp12	CCT2	0.666395
Nsp2	SSH3	0.666382
Nsp2	ACSF2	0.666376
Nsp2	ZBTB3	0.666345
Nsp12	VPS8	0.666343
Nsp2	RALGPS1	0.666325
Nsp2	SOWAHC	0.666315
Nsp12	ELAVL1	0.666315
Nsp12	SCML1	0.66629
N	VPS8	0.666243
Nsp2	SCML1	0.666096
N	WDR36	0.665628
Nsp7	DLC1	0.665619
ORF8	NSUN2	0.665531
Nsp8	RAD18	0.66553
N	CORO1B	0.665422
Nsp13	MAGED2	0.665262
N	DCAF5	0.6651
ORF8	HEXA	0.665039
Nsp13	E2F4	0.664859
N	ORC1	0.664596
ORF6	DLC1	0.664587
Nsp15	SAT2	0.664578
ORF8	PA2G4	0.664464
ORF10	KDM4A	0.664401
ORF6	DCAF6	0.664391
ORF7b	IPO7	0.664319
ORF8	DUSP6	0.664153
N	RFC3	0.664114
Nsp7	CCT4	0.664042
ORF8	ANXA4	0.663465
Nsp7	RFC4	0.663374
Nsp7	CCT5	0.663343
Nsp1	RFC3	0.663241
ORF6	CCT4	0.663174
Nsp9	MAD2L1	0.663172
Nsp3	UBL4A	0.662886
Nsp2	SAT2	0.662823
E	SRPK1	0.662736
Nsp13	ZNF608	0.662604
ORF6	PA2G4	0.662269
N	MAD2L1	0.662257
Nsp15	EIF3B	0.66222
N	ADRM1	0.662168
Nsp13	NXT1	0.662102
Nsp13	SH3TC2	0.662081
Nsp13	AURKB	0.661708
ORF8	TUBA1B	0.661417
Nsp13	PHC2	0.660783
Nsp1	UBE2H	0.660551
ORF6	YRDC	0.660493
Nsp13	NF2	0.660487
Nsp1	UBE2NL	0.660459
Nsp13	CDKN1B	0.660121
N	ACTL6A	0.659607
ORF7a	TRADD	0.659555
N	MRGBP	0.659431
Nsp13	EXD2	0.658428
N	BCL7B	0.658423
Nsp13	DNTTIP2	0.658377
Nsp1	MYC	0.658363
N	TCOF1	0.658063
M	FKBP4	0.658023
N	VPS41	0.657363
Nsp15	MCM7	0.657356
N	NOP14	0.657332
Nsp16	HMGCL	0.657302
Nsp6	ORAI3	0.657128
N	NOP2	0.656672
Nsp13	DYNC2LI1	0.656124
Nsp13	FOXD1	0.656123
Nsp8	ADRM1	0.655962
Nsp1	MAD2L1	0.655925
Nsp13	FANCI	0.655841
Nsp13	SPRED2	0.655705
Nsp13	GEMIN4	0.655578
Nsp13	CDK19	0.655376
Nsp15	CHD1	0.655373
Nsp13	PIN4	0.655289
Nsp13	ADD1	0.6551
ORF10	IPO7	0.655096
N	UCHL5	0.655052
Nsp13	ENTPD6	0.654906
Nsp8	ACTL6A	0.654708
S	RAB5B	0.654553
Nsp15	NXT1	0.654521
Nsp12	SEH1L	0.65439
N	PTEN	0.654296
Nsp13	SIRT3	0.654248
Nsp13	NCAPD3	0.654023
Nsp13	PHLDA2	0.653746
Nsp8	MFHAS1	0.653483
Nsp12	AP1G2	0.653199
Nsp12	IPO7	0.653007
N	E2F3	0.652885
Nsp13	NUP155	0.652798
Nsp13	BCL7B	0.65251
Nsp1	PRMT3	0.652099
N	MCM10	0.651962
Nsp12	SRP14	0.651596
N	SYF2	0.651557
N	BBS9	0.651533
ORF7a	ANXA9	0.651416
Nsp13	OS9	0.65115
Nsp13	ADRM1	0.650839
Nsp13	HMGA2	0.650642
N	DDX54	0.650553
Nsp13	HJURP	0.650545
Nsp1	SPRED2	0.650017
Nsp8	POLR2D	0.649688
Nsp1	CDCA4	0.649609
Nsp1	NUDC	0.649498
ORF7a	TUBA1B	0.648568
Nsp9	RRAGC	0.648539
Nsp13	GABARAPL1	0.648286
Nsp13	MAP7D3	0.648265
Nsp2	UBL4A	0.648201
Nsp15	SMARCAL1	0.648132
N	TOP3A	0.64779
N	PIN4	0.647559
Nsp13	AP1G2	0.647097
Nsp13	MYC	0.646706
Nsp12	WDR19	0.646318
Nsp13	EMG1	0.646142
Nsp16	TUBB4B	0.645882
Nsp13	NUP50	0.645771
Nsp13	DTL	0.645607
Nsp1	RFC4	0.645527
Nsp13	USP10	0.645341
Nsp12	UBA2	0.645173
Nsp15	RAD51	0.645043
Nsp13	NCL	0.645039
Nsp1	BUB3	0.644795
N	OS9	0.644758
Nsp15	CDKL3	0.644362
ORF7b	VAMP8	0.644347
Nsp13	PPIC	0.644033
N	FEN1	0.643872
Nsp13	PDSS1	0.64258
Nsp15	PDCD11	0.642505
Nsp13	CDK5R1	0.641736
Nsp13	TP53INP1	0.64144
M	TMEM185B	0.641105
N	NUP54	0.640288
ORF8	FGFR2	0.640043
N	EIF4E	0.639807
Nsp13	GABARAP	0.639569
N	IPO7	0.639397
S	STX7	0.639358
N	EXOSC2	0.639291
Nsp13	KLC4	0.639049
Nsp16	TIA1	0.63883
Nsp1	ARIH2	0.638775
Nsp13	NCOA1	0.637754
Nsp1	PDCD11	0.637505
N	DVL1	0.637044
N	GINS2	0.637028
Nsp15	TRADD	0.636915
N	POLR3K	0.636614
Nsp13	EIF4E	0.63653
ORF7b	CAT	0.636444
N	ANKMY2	0.636086
Nsp2	SEH1L	0.635365
Nsp8	PFDN5	0.635111
ORF7b	NDUFB1	0.635065
Nsp13	KIF18B	0.634917
Nsp13	ROGDI	0.63474
Nsp15	UBA2	0.634353
N	TOP1	0.634241
N	PPIC	0.633861
ORF7b	CCT4	0.6337
Nsp15	RCL1	0.633689
Nsp1	PRPF4	0.633462
Nsp3	POLR2D	0.633422
Nsp15	UBE2NL	0.633327
Nsp13	ZWILCH	0.633198
N	CDK19	0.633111
ORF7a	PA2G4	0.632877
N	KRI1	0.632684
Nsp13	TRIP13	0.631934
N	ATF2	0.631722
Nsp13	RABGAP1L	0.631636
Nsp13	KANSL1L	0.631438
Nsp1	NLE1	0.63104
Nsp13	MTA3	0.631024
M	CTPS1	0.631022
Nsp2	POLE2	0.630734
Nsp15	CCND1	0.63054
Nsp15	SH3YL1	0.630371
Nsp13	CHAF1A	0.630172
Nsp15	SEH1L	0.63001
N	AMD1	0.629897
Nsp13	NSUN2	0.629863
Nsp13	TOMM34	0.629554
Nsp13	DHX15	0.628938
Nsp13	CDK1	0.628608
Nsp8	HSPA9	0.628586
Nsp16	TFB1M	0.628533
Nsp13	VPS8	0.628445
Nsp13	EIF3B	0.628413
M	PAQR5	0.628256
E	YRDC	0.627938
Nsp15	CBFB	0.627756
N	SIRT2	0.627598
N	EAPP	0.627236
Nsp12	RAN	0.626842
Nsp2	KIZ	0.626804
Nsp13	MVP	0.626709
N	EIF2B2	0.626493
N	RNF138	0.626491
Nsp10	COX5B	0.626424
Nsp13	CNBP	0.626405
Nsp15	LAMTOR2	0.626231
S	LAMC2	0.62616
Nsp13	NAA25	0.625698
Nsp8	AUH	0.625519
M	TIMP2	0.62543
N	BYSL	0.624783
N	CDC45	0.624447
Nsp13	BBS1	0.624395
Nsp15	ERCC6L	0.624341
Nsp7	RWDD2A	0.624335
Nsp16	APPBP2	0.624228
N	SMARCAL1	0.623821
Nsp13	VPS11	0.622989
Nsp13	NBR1	0.62236
Nsp13	CCDC86	0.622147
N	NOC3L	0.621691
N	EIF3B	0.621388
S	VAMP8	0.621147
Nsp1	TAGLN3	0.62091
Nsp13	SRPK1	0.620904
Nsp1	ORC6	0.620792
Nsp13	CCNE1	0.620768
Nsp13	DIAPH1	0.620503
N	ING4	0.620286
Nsp1	HDAC5	0.62028
Nsp13	DAZAP1	0.620063
Nsp13	RNF126	0.619992
Nsp13	WDR19	0.619749
Nsp6	SGMS2	0.619361
N	TRA2B	0.61934
Nsp13	G3BP1	0.618972
Nsp13	NUP98	0.618931
Nsp8	FKBP4	0.618874
Nsp8	ACADSB	0.618803
Nsp13	ZSWIM8	0.618791
Nsp13	SLC4A7	0.61879
Nsp13	BCAS3	0.618327
N	RCOR3	0.617977
ORF8	CALCOCO2	0.61753
Nsp15	ROGDI	0.617426
N	NAA15	0.617151
N	TRADD	0.617041
Nsp5	GABARAPL1	0.616681
ORF8	CTSA	0.616541
Nsp12	XPO6	0.616297
Nsp13	ACTL6A	0.615674
Nsp13	TRA2B	0.615312
N	NCAPD3	0.615103
Nsp15	FEN1	0.615049
Nsp15	PDSS1	0.615014
Nsp13	CORO2B	0.613958
Nsp15	UBE2N	0.613956
Nsp13	HMGA1	0.613701
Nsp15	TUBG1	0.613665
Nsp4	SLC50A1	0.613578
Nsp15	GABARAPL1	0.613193
Nsp15	CCNG1	0.613023
Nsp1	BBS1	0.612428
Nsp1	CCNG1	0.611974
M	SLC50A1	0.611361
Nsp12	STX8	0.611262
Nsp15	ORC1	0.611227
Nsp1	ING4	0.611221
Nsp12	STX7	0.610491
ORF7b	SLC25A32	0.610428
Nsp15	CBFA2T2	0.61029
Nsp13	ST13	0.609839
Nsp9	ETFDH	0.609595
Nsp13	ZMYM3	0.609515
Nsp15	WNK4	0.609275
Nsp1	WDR12	0.609082
Nsp1	CNIH3	0.609078
Nsp13	SEC31B	0.608745
Nsp13	RABGAP1	0.608568
Nsp13	CORO1B	0.608204
Nsp1	EXOSC2	0.60793
N	GNL2	0.607878
Nsp15	GPN3	0.607591
Nsp13	RHOBTB3	0.607421
N	RRP15	0.607122
Nsp13	NCOA2	0.607051
Nsp13	RFWD3	0.606867
Nsp3	FEN1	0.606648
Nsp13	GABPB1	0.606551
Nsp13	EPS8L2	0.606157
N	GTPBP4	0.605762
Nsp1	XRCC3	0.605717
Nsp16	CFAP20	0.605699
Nsp13	USP48	0.605404
ORF3a	RABAC1	0.605354
N	VPS11	0.605324
N	MKRN1	0.604878
Nsp15	RWDD2A	0.604876
Nsp13	BLID	0.604661
Nsp6	PGAP3	0.604551
Nsp13	CHORDC1	0.60451
Nsp13	DZIP3	0.603418
Nsp1	PDSS1	0.60297
N	ATAD2	0.60289
Nsp15	DTL	0.602781
Nsp15	UBE2S	0.602462
Nsp13	URB2	0.601976
Nsp15	TOP3A	0.601812
Nsp8	EMC8	0.601656
Nsp13	GRPEL1	0.601037
N	GABPB1	0.600766
Nsp13	CALCOCO2	0.600708
Nsp13	WDR74	0.600464
S	PCYOX1	0.599936
N	NOLC1	0.599756
N	RFWD3	0.59971
Nsp12	TXLNG	0.59971
Nsp13	ATG16L1	0.599657
Nsp2	EPB41L4A	0.599651
Nsp2	TOE1	0.599455
Nsp13	ATF2	0.599176
Nsp16	UBE2NL	0.599117
Nsp2	YRDC	0.599066
Nsp1	MCM7	0.598924
N	ZNF608	0.598755
Nsp13	NEK11	0.598738
Nsp15	EXO1	0.598377
Nsp15	CFAP20	0.597911
Nsp13	KIF13A	0.597902
Nsp15	EIF4E	0.596386
Nsp13	CBFB	0.596302
Nsp1	DUSP6	0.596051
N	SPRED1	0.5956
Nsp13	CFAP20	0.595268
N	TSR1	0.595196
ORF7b	NDUFB11	0.594774
Nsp13	UBE3C	0.594734
Nsp12	VAMP8	0.594567
Nsp4	PGAP3	0.593858
Nsp3	CDC6	0.593684
Nsp6	SLC50A1	0.593579
Nsp15	KIF18B	0.593548
N	PDCD11	0.593493
N	KRR1	0.593075
Nsp15	NUP50	0.593035
Nsp11	SEH1L	0.592875
Nsp2	UBE2NL	0.592804
Nsp13	ANXA4	0.592416
ORF7b	SLC25A29	0.592214
N	XPO6	0.59213
Nsp8	TBC1D8B	0.591884
Nsp1	E2F5	0.591833
Nsp13	BZW1	0.591709
Nsp3	DDX39A	0.591668
N	BRPF1	0.5915
Nsp9	NBR1	0.591428
N	WDR19	0.591345
Nsp13	EPB41L4A	0.591258
Nsp12	MAGOHB	0.591252
Nsp13	C14orf93	0.590742
N	DZIP3	0.590581
Nsp8	SLC25A23	0.59055
Nsp15	TRIP13	0.590242
Nsp16	POLR3K	0.590012
N	CBLB	0.589846
Nsp16	SNRPD1	0.589838
N	EIF1AD	0.589298
Nsp1	ADRM1	0.589161
N	MTA3	0.588718
Nsp8	C12orf57	0.588635
Nsp1	ATG16L1	0.588293
Nsp1	FEN1	0.588105
Nsp1	SERPINB8	0.587999
Nsp6	ARL6IP5	0.587842
Nsp6	VAMP8	0.587832
N	APPBP2	0.587177
Nsp1	EIF2B2	0.587114
N	RBM15	0.586985
N	HDAC5	0.586626
Nsp1	TIPIN	0.586491
ORF7a	UBE2N	0.586431
Nsp6	PAQR5	0.58595
ORF6	FKBP4	0.585584
N	SKA1	0.585047
N	DVL2	0.58495
Nsp13	DVL1	0.584918
N	RRP12	0.58471
Nsp13	STK10	0.584598
N	FKBP4	0.584252
Nsp9	FBXO45	0.584251
ORF7a	UBE2NL	0.584092
Nsp15	MRTO4	0.583845
Nsp13	RUFY1	0.583719
N	KIF13A	0.583556
Nsp12	LAMTOR2	0.583403
M	CDKN1B	0.583087
Nsp15	NPAS2	0.582836
Nsp12	KIF18B	0.582787
ORF7b	ZSCAN31	0.582692
Nsp13	CARF	0.581892
Nsp13	FERMT1	0.581677
Nsp16	ANXA9	0.581639
Nsp3	E2F5	0.581555
Nsp12	NDUFB11	0.581312
Nsp13	DLC1	0.58129
Nsp15	GATAD2A	0.581072
N	CCNE1	0.581051
Nsp7	UCHL5	0.581041
Nsp16	BUB3	0.581013
Nsp13	MKRN1	0.580803
Nsp13	TRAFD1	0.580766
Nsp3	AURKB	0.580632
Nsp16	TFB2M	0.58012
Nsp13	NOL6	0.57959
Nsp13	SIRT2	0.57897
ORF8	IDH1	0.57875
N	TCF25	0.578742
Nsp4	VAMP8	0.577926
N	NUP155	0.577796
Nsp13	PITPNC1	0.577634
Nsp4	ARL6IP5	0.577518
N	MYO19	0.577002
N	NAA25	0.576775
ORF7b	RABAC1	0.576525
Nsp8	MAD2L1	0.576351
Nsp12	STX1A	0.57606
Nsp13	KIF20B	0.575945
N	PRMT1	0.57592
ORF6	RAD18	0.575724
Nsp4	ORAI3	0.575578
Nsp15	TCEA2	0.5748
N	USP10	0.574005
N	CENPQ	0.573848
N	TFAM	0.573405
Nsp15	CCDC28A	0.573363
Nsp1	CDK1	0.573265
Nsp12	UBL4A	0.573141
ORF8	STK10	0.572125
Nsp13	MLX	0.571973
Nsp12	SERPINB8	0.571822
Nsp16	PRMT2	0.571812
Nsp13	HSPA14	0.571586
Nsp8	PPIC	0.571181
Nsp1	IL1RAPL1	0.570924
Nsp1	DSCC1	0.570469
Nsp13	NUP58	0.570313
Nsp13	ETV4	0.569961
Nsp8	RAB5B	0.569773
Nsp9	TFAM	0.569086
Nsp13	CAMSAP1	0.568926
Nsp1	CTPS1	0.56879
Nsp13	AMD1	0.568654
N	CCNG1	0.56856
Nsp13	HMOX2	0.568531
Nsp12	RRP12	0.568276
N	LZTFL1	0.568176
Nsp9	APPBP2	0.567922
Nsp13	PLK3	0.567583
N	TMA16	0.567477
Nsp13	HAUS6	0.567393
Nsp15	GINS3	0.56729
Nsp8	MAVS	0.566906
Nsp7	CFAP20	0.566663
Nsp13	PIK3C2B	0.56617
Nsp6	TMEM260	0.56604
Nsp13	CHUK	0.565999
Nsp12	CCT4	0.565833
Nsp1	ACTL6A	0.565728
Nsp15	IRAK1	0.565707
Nsp6	E2F3	0.565501
N	RAD51	0.565337
N	NOP16	0.564889
N	GOLPH3L	0.564794
N	CDC6	0.564712
Nsp1	UBE2S	0.564618
Nsp15	ATAD2	0.564369
Nsp13	SEC14L2	0.564167
N	HAUS8	0.563999
Nsp1	DCAF11	0.563922
Nsp8	GSDMB	0.562862
Nsp9	QSOX2	0.562475
Nsp15	WDR43	0.562445
ORF7a	RELT	0.562152
N	DDX21	0.561124
N	RNF146	0.56105
N	RRP1	0.560598
Nsp13	CCDC28A	0.559731
N	CBFB	0.559691
ORF7b	HSPA9	0.559645
Nsp1	LONRF3	0.559391
Nsp1	UFC1	0.559358
Nsp12	KIF23	0.55935
N	CHAF1A	0.559278
Nsp12	RAB5B	0.559194
Nsp13	DCAF15	0.559164
Nsp4	PAQR5	0.558556
Nsp1	PWP2	0.557966
Nsp4	RABAC1	0.557942
Nsp13	NUP160	0.557519
Nsp13	OSBPL9	0.557488
Nsp7	UBE2N	0.557259
Nsp15	NFYA	0.557253
Nsp12	GRPEL1	0.557024
Nsp3	LZTFL1	0.556841
Nsp13	LYRM9	0.556822
Nsp1	SH3YL1	0.556815
Nsp1	CDC6	0.556703
Nsp3	BLM	0.556281
Nsp16	CTPS1	0.556249
Nsp15	AAMDC	0.555956
Nsp13	DIMT1	0.555794
Nsp15	CDK19	0.555625
Nsp13	DCTN3	0.555596
ORF7b	ZNF350	0.555362
N	SEC31B	0.555206
Nsp16	POLR2D	0.554995
N	PPM1G	0.554407
N	LYAR	0.554263
Nsp15	GABPB1	0.55416
Nsp1	GINS4	0.553789
N	NOP58	0.553651
Nsp13	ITM2B	0.553413
Nsp15	EXOSC9	0.553169
Nsp13	ETV5	0.552971
N	FBXO5	0.552862
ORF7b	SLC35G2	0.551556
Nsp6	STX7	0.551384
N	NOM1	0.551379
Nsp2	UTP6	0.551255
Nsp7	CTPS1	0.551032
Nsp13	PHPT1	0.550662
Nsp13	TFB1M	0.54973
ORF7a	TNFRSF10A	0.549706
Nsp15	MYO19	0.549339
Nsp1	UBE2N	0.549093
Nsp14	SEH1L	0.548981
N	USP48	0.548757
N	PABPN1	0.548578
Nsp13	KDM4A	0.548351
ORF7b	PIK3IP1	0.548239
N	ARIH2	0.547694
Nsp10	PAM16	0.547417
Nsp15	CHUK	0.547007
Nsp12	APPBP2	0.546289
Nsp15	TOP1	0.545982
ORF8	ACTL6A	0.545522
N	POLR3A	0.545511
Nsp6	STX8	0.545445
Nsp1	CDKN1B	0.545315
Nsp1	TLR3	0.545202
Nsp8	AMD1	0.545112
Nsp13	RAPH1	0.544648
N	ASB8	0.544473
Nsp13	DENND4C	0.544443
Nsp15	AGA	0.544441
Nsp15	WDR12	0.544359
Nsp13	APPBP2	0.544286
N	EMC8	0.544186
Nsp13	MRGBP	0.544115
Nsp12	TBC1D9	0.544095
Nsp13	GAR1	0.543923
N	RBL1	0.543054
Nsp3	BUB3	0.541853
Nsp1	GPN3	0.541825
Nsp15	TOM1	0.541764
Nsp8	MCL1	0.541246
Nsp13	PDLIM1	0.54071
Nsp3	POLR3D	0.540586
Nsp15	CHD3	0.540484
Nsp1	SESN3	0.540061
Nsp2	GABARAPL1	0.540037
Nsp15	HS1BP3	0.539755
N	GEMIN4	0.539743
N	CDK1	0.539635
N	SNRPB2	0.539581
N	TAF1A	0.539454
N	ELF3	0.53927
ORF3a	PGAP3	0.539132
Nsp1	EXO1	0.539058
Nsp15	SEC14L2	0.539047
Nsp13	USP36	0.538631
ORF7b	FZD2	0.5386
Nsp12	CDK1	0.538341
Nsp1	NXT1	0.537623
Nsp15	RAD54L	0.537575
Nsp13	CAPN1	0.537083
ORF7b	CREG1	0.537069
Nsp15	NIP7	0.537017
Nsp3	XRCC3	0.536069
Nsp13	ELK1	0.535987
Nsp15	DDX39A	0.535848
N	PUM3	0.53578
Nsp16	DDX10	0.535019
Nsp12	NOP58	0.534964
Nsp13	ERAP1	0.534569
ORF7b	TFB1M	0.533976
ORF6	TRIP13	0.533966
ORF3a	PAQR5	0.533822
Nsp4	STX8	0.533467
N	HMGA1	0.533256
Nsp4	TMEM185B	0.532975
Nsp3	POLE2	0.532869
N	CDKN1B	0.532825
Nsp13	TSC1	0.532816
Nsp9	CBFB	0.53243
Nsp3	EXO1	0.53236
N	KDM3B	0.532209
Nsp15	CSTF2	0.53214
Nsp16	THOP1	0.532121
N	EMG1	0.531836
Nsp13	FOXN3	0.531611
Nsp13	TRIM2	0.531535
ORF7b	ATP6V0E1	0.531371
Nsp15	NOP2	0.531249
Nsp12	UTP6	0.531246
Nsp9	DVL1	0.531005
Nsp1	LZTFL1	0.530659
N	PHC2	0.530644
Nsp13	CBFA2T2	0.530443
Nsp7	CCNE1	0.530255
N	AGO2	0.528996
Nsp10	MYL6	0.528975
Nsp15	CDK5R1	0.528775
Nsp15	GSDMB	0.528338
ORF3a	SLC50A1	0.528297
Nsp16	TIMP2	0.528241
ORF7a	SLC25A32	0.528024
ORF7b	SPSB2	0.527936
Nsp9	SSH3	0.527724
ORF3a	CNIH3	0.527568
Nsp16	GABARAP	0.527378
Nsp13	CDKL3	0.527363
Nsp13	TCERG1	0.527103
ORF7b	PITPNB	0.527006
Nsp13	HSPA9	0.526914
Nsp6	DIAPH1	0.52689
ORF7b	NDUFA1	0.526686
Nsp15	BLM	0.526388
Nsp3	SRP14	0.526017
Nsp13	CRIPT	0.526001
Nsp13	OSBPL1A	0.525997
ORF7b	LIF	0.525902
Nsp13	ARID5B	0.525789
Nsp7	MCM7	0.525569
Nsp1	BLID	0.525513
Nsp7	UBE2S	0.525439
Nsp15	TOX2	0.525367
ORF7b	GJB3	0.525283
ORF3a	DIAPH1	0.525217
Nsp6	TMEM185B	0.525115
Nsp16	NIP7	0.52454
Nsp15	USP10	0.524482
Nsp9	MAVS	0.523984
Nsp13	NFYA	0.523838
Nsp12	URB2	0.523602
Nsp1	PHPT1	0.523352
ORF7b	CRY1	0.52319
Nsp6	GABARAP	0.523074
Nsp12	NUP54	0.522666
Nsp12	TBC1D8B	0.522663
Nsp13	BBS9	0.522652
Nsp12	QTRT2	0.522328
N	RRP1B	0.521997
Nsp13	KDM3B	0.521264
Nsp15	ARIH2	0.52092
N	CTPS1	0.520878
Nsp1	ROGDI	0.520594
Nsp16	SEH1L	0.520353
Nsp13	AUNIP	0.520277
Nsp13	FIG4	0.519921
Nsp3	ORC6	0.519864
Nsp13	RRAGC	0.519677
Nsp13	TXLNG	0.519329
M	PGAP3	0.519137
Nsp12	PHKB	0.518756
Nsp12	ROGDI	0.518589
Nsp8	SLC25A19	0.518356
Nsp3	FKBP4	0.518335
Nsp4	STX1A	0.518281
Nsp3	DHX15	0.518235
N	TEX10	0.517598
ORF3a	EMP1	0.517453
Nsp16	EIF4E	0.517377
Nsp13	PUS1	0.517323
N	TRAIP	0.517217
N	TOX2	0.516961
ORF7a	SSR4	0.516913
Nsp13	DNAJB4	0.516818
Nsp15	E2F4	0.516634
ORF8	SCPEP1	0.516415
N	EXD2	0.516014
Nsp5	GABARAP	0.515994
Nsp7	SIRT3	0.515571
N	FANCI	0.515309
Nsp15	EMC8	0.515185
N	RWDD2A	0.515154
N	SCML1	0.514915
ORF7b	HMOX2	0.514862
ORF7b	FXYD3	0.51476
Nsp12	RBL1	0.513384
Nsp8	SLC25A32	0.513166
Nsp1	FIP1L1	0.51307
Nsp6	TOMM40	0.512391
Nsp8	SLC25A15	0.512356
Nsp1	SRPK1	0.512024
Nsp15	ANKMY2	0.511919
S	SCPEP1	0.511817
Nsp1	RCL1	0.511803
Nsp13	IFRD2	0.511295
N	CBFA2T2	0.51126
Nsp3	TOP3A	0.511154
Nsp13	SMTN	0.511125
Nsp15	DDX10	0.511103
N	DDX18	0.511098
Nsp13	ELK3	0.511065
Nsp6	PLPP1	0.511055
Nsp9	ACTL6A	0.510917
N	SPRY1	0.510802
N	NUP98	0.510722
Nsp8	RRAGC	0.510629
ORF7a	CHORDC1	0.510584
N	NUPR1	0.510404
Nsp13	RNF38	0.510317
N	AP1G2	0.510023
Nsp15	IPO7	0.509733
Nsp3	ACTL6A	0.509546
Nsp16	POLE2	0.509538
Nsp3	PDCD11	0.509153
Nsp13	INPP5F	0.509118
Nsp2	CDC6	0.509053
Nsp13	ERBB3	0.509024
Nsp6	CDIPT	0.508848
Nsp13	MRPS14	0.508515
Nsp2	AMD1	0.508496
Nsp13	RASA3	0.508492
Nsp13	FKBP4	0.508042
Nsp15	NF2	0.507952
Nsp12	NUP160	0.507476
Nsp13	RNASEL	0.50704
Nsp15	RASSF8	0.506969
N	NKRF	0.506854
Nsp13	PIK3R2	0.506437
Nsp15	APPBP2	0.50635
Nsp15	EIF5A2	0.506289
ORF3a	TMEM185B	0.505127
Nsp9	CCT4	0.505095
Nsp16	AURKB	0.504853
Nsp1	AAMDC	0.50469
Nsp13	KIDINS220	0.504509
Nsp13	UFC1	0.504398
Nsp12	ZWILCH	0.504192
Nsp6	CNIH3	0.504051
Nsp15	VPS45	0.503964
Nsp15	TRAIP	0.503939
Nsp8	PRDX5	0.503772
Nsp1	PITPNC1	0.503637
Nsp13	TSEN2	0.503142
N	UBE3C	0.50303
Nsp15	YRDC	0.502814
Nsp1	NPEPPS	0.501862
N	DIAPH1	0.501812
Nsp1	TIMP2	0.501774
Nsp2	KLC4	0.501439
Nsp2	ELF3	0.501299
Nsp13	AFAP1L1	0.50074
ORF6	IPO7	0.500657
ORF7b	NDUFB4	0.500561
Nsp9	ARHGEF10L	0.500463
Nsp5	TNFRSF10A	0.500385
N	PNO1	0.50012
Nsp13	FGGY	0.500079
Nsp2	ZER1	0.499949
Nsp13	ZNF75D	0.499891
Nsp12	DUSP7	0.499883
Nsp12	DUSP5	0.499874
Nsp2	ZNF345	0.499866
Nsp16	RFC4	0.499866
Nsp5	MAP1S	0.499863
Nsp12	SSH3	0.499862
Nsp5	UBE3C	0.499861
Nsp2	ZNF436	0.49986
Nsp13	ZNF345	0.499858
Nsp12	DBP	0.499858
S	IER2	0.499844
Nsp5	ECT2	0.499839
Nsp2	ELK1	0.499836
Nsp12	EAPP	0.499833
Nsp2	ELK3	0.499832
Nsp15	ZNF224	0.499832
Nsp2	DHODH	0.49983
Nsp13	PVR	0.49983
Nsp12	CCDC121	0.499829
Nsp13	ZSCAN31	0.499829
Nsp2	ZNF696	0.499826
Nsp12	FAM216A	0.499825
Nsp13	ZNF121	0.499822
Nsp13	DHODH	0.499819
Nsp12	SURF2	0.499819
Nsp13	LANCL1	0.499817
Nsp13	ZNF696	0.499817
Nsp5	ZER1	0.499815
N	ALDH6A1	0.499815
Nsp2	KLHDC8B	0.499814
Nsp5	DNTTIP2	0.499813
Nsp13	B3GALT4	0.49981
N	ALDH2	0.49981
Nsp12	CDCA4	0.499806
Nsp5	HOOK2	0.499806
Nsp12	LAT2	0.499805
Nsp13	KLHDC8B	0.499803
Nsp12	SNRPB2	0.499802
Nsp12	CREG1	0.4998
Nsp16	TNS4	0.499796
Nsp13	CRYZL1	0.499794
Nsp12	IER2	0.499794
Nsp2	DBP	0.499794
Nsp14	ZNF696	0.499793
Nsp2	AEN	0.499792
E	MCL1	0.499792
Nsp2	CCDC92	0.49979
Nsp16	ACOX2	0.499789
Nsp12	MGMT	0.499785
Nsp4	ZNF696	0.499784
Nsp12	CDC42EP2	0.499782
Nsp13	AKR1C2	0.499782
Nsp5	TBC1D17	0.499779
Nsp5	NEK11	0.499779
Nsp4	B3GALT4	0.499779
Nsp2	PPCS	0.499779
Nsp12	TMA16	0.499778
Nsp13	MYEOV	0.499778
Nsp5	KBTBD2	0.499777
Nsp5	MCMBP	0.499775
Nsp12	HPCAL1	0.499772
N	ACAA1	0.499772
Nsp13	TMEM158	0.49977
Nsp2	PBLD	0.49977
Nsp1	MFHAS1	0.499766
N	FJX1	0.499766
Nsp13	ECHDC2	0.499763
Nsp5	IPP	0.499763
Nsp15	ZNF345	0.499762
N	ZNF552	0.499762
Nsp5	ZWILCH	0.499762
Nsp2	RRP7A	0.499761
Nsp5	CDKL3	0.49976
Nsp14	ABHD17C	0.49976
Nsp2	DDAH2	0.499759
N	SH2B3	0.499759
Nsp16	PINK1	0.499758
Nsp2	CYB5R2	0.499757
Nsp12	NOP16	0.499755
Nsp2	PITPNB	0.499755
Nsp13	PBLD	0.499755
Nsp2	CCDC121	0.499754
Nsp16	SH2B3	0.499754
Nsp15	ZNF436	0.499753
Nsp5	VPS45	0.499753
Nsp12	NIP7	0.499752
Nsp1	LRP8	0.499752
Nsp5	FAM234A	0.499749
Nsp5	CDC45	0.499749
Nsp2	CCDC28A	0.499749
Nsp2	ACBD4	0.499748
Nsp2	FAM216A	0.499747
Nsp15	MMP1	0.499745
Nsp12	PTHLH	0.499744
Nsp5	FASTK	0.499744
Nsp15	TAPBPL	0.499742
ORF7a	FANCI	0.499742
N	ZNF696	0.499741
Nsp5	TXLNG	0.49974
Nsp6	PPM1G	0.499739
Nsp5	C14orf93	0.499738
Nsp5	PRSS16	0.499738
Nsp5	SOWAHC	0.499737
Nsp16	PRSS16	0.499736
Nsp5	NAB2	0.499735
Nsp5	ZNF75D	0.499734
Nsp4	MYEOV	0.499734
Nsp2	SURF2	0.499734
Nsp14	ECHDC2	0.499733
Nsp12	MAFF	0.499733
Nsp5	UAP1	0.499733
Nsp13	CCDC121	0.499732
Nsp2	TFAM	0.499731
Nsp9	FANCI	0.49973
Nsp16	HSPA14	0.499728
S	C11orf71	0.499727
Nsp16	C1RL	0.499724
Nsp6	ZNF345	0.499723
N	KLHDC8B	0.499722
Nsp5	PKMYT1	0.499722
Nsp16	PKMYT1	0.499721
Nsp10	SSH1	0.499721
Nsp5	TRMT6	0.49972
Nsp6	C1RL	0.499719
Nsp16	NPEPPS	0.499718
Nsp10	MFHAS1	0.499718
Nsp5	ZNF436	0.499717
ORF3a	PPM1G	0.499717
M	ACOX2	0.499717
Nsp2	CDCA4	0.499717
Nsp5	ENTPD6	0.499717
Nsp5	ATG14	0.499716
Nsp16	ZNF436	0.499716
Nsp15	ZNF552	0.499716
Nsp1	ZNF226	0.499716
Nsp2	TEX30	0.499715
N	GMPR2	0.499715
Nsp1	RASA3	0.499714
ORF3a	PRSS16	0.499713
Nsp5	ZSWIM1	0.499712
Nsp13	TMEM219	0.499712
N	CRYZL1	0.499711
Nsp16	SESN3	0.49971
Nsp2	CREG1	0.499709
Nsp2	SNRPB2	0.499709
Nsp15	ELK3	0.499708
Nsp12	MCFD2	0.499707
Nsp13	LAT2	0.499705
Nsp2	SPC25	0.499704
Nsp5	SELENBP1	0.499704
Nsp5	EPHX1	0.499703
Nsp16	ZSWIM1	0.499703
ORF3a	ZNF345	0.499703
Nsp5	E2F3	0.499702
Nsp15	ZNF121	0.499701
Nsp5	RRP1	0.4997
Nsp2	IER2	0.4997
N	ALAD	0.4997
N	HMGCL	0.499699
Nsp2	VPS28	0.499699
ORF3a	C1RL	0.499698
Nsp8	TNS4	0.499697
ORF7a	XPO6	0.499697
Nsp1	PTPN12	0.499696
M	ACSF2	0.499695
Nsp3	NREP	0.499694
N	AKR1C2	0.499694
N	ABHD17C	0.499693
N	AKR1C3	0.499693
Nsp12	EIF1AX	0.499693
Nsp13	TEX30	0.499692
Nsp5	IFRD2	0.499692
Nsp13	CREG1	0.499691
Nsp15	ZNF696	0.499691
ORF3a	ZNF436	0.499691
Nsp5	FJX1	0.499691
Nsp10	GEMIN4	0.49969
Nsp1	ZER1	0.499689
N	MYEOV	0.499688
Nsp8	ACOX2	0.499688
Nsp16	FJX1	0.499688
ORF8	UBE3C	0.499688
Nsp1	HADHA	0.499687
Nsp16	ACAA1	0.499686
Nsp5	KCNN4	0.499686
Nsp13	IER2	0.499685
Nsp2	CDC42EP2	0.499684
Nsp5	GRWD1	0.499684
Nsp2	MGMT	0.499684
Nsp5	STK40	0.499683
Nsp9	XPO6	0.499682
Nsp9	INPP5F	0.499681
ORF8	GEMIN4	0.49968
ORF7a	GEMIN4	0.499679
Nsp5	TRIP13	0.499678
Nsp2	EFNA4	0.499678
Nsp1	ZNF224	0.499678
Nsp16	STK40	0.499677
Nsp5	FBXL2	0.499675
Nsp9	USP36	0.499674
Nsp9	NNT	0.499673
Nsp16	ZNF552	0.499673
Nsp5	KLHDC2	0.499673
S	POLR3K	0.499672
Nsp5	GSDMB	0.499672
Nsp15	KLHDC8B	0.499671
Nsp7	NUP160	0.499671
Nsp4	BDH2	0.499671
Nsp5	BZW1	0.499671
Nsp1	PIK3R2	0.499671
Nsp12	PIN4	0.49967
Nsp5	POLR1E	0.49967
Nsp8	UBASH3B	0.49967
Nsp2	TMA16	0.499669
Nsp2	BCL7B	0.499669
Nsp9	UBE3C	0.499669
Nsp5	SPRED3	0.499667
Nsp2	HPCAL1	0.499667
M	FAM149B1	0.499667
Nsp16	SPRED3	0.499666
Nsp1	THOP1	0.499666
Nsp1	RUFY1	0.499665
Nsp5	STK17A	0.499664
Nsp9	RBL1	0.499662
Nsp9	GEMIN4	0.499662
N	ECHDC2	0.499661
Nsp8	MCMBP	0.499659
N	SULT1A1	0.499659
Nsp16	LANCL1	0.499659
ORF8	ARHGEF2	0.499659
M	PPM1G	0.499657
Nsp9	MBTPS1	0.499656
Nsp2	AKIRIN1	0.499656
Nsp7	WDR19	0.499655
Nsp15	MR1	0.499654
Nsp5	DHODH	0.499654
Nsp15	TRIB2	0.499653
Nsp6	ABHD12	0.499653
Nsp5	TFB2M	0.499653
Nsp16	VAT1	0.499652
Nsp5	DUSP4	0.499651
Nsp5	DSCC1	0.49965
Nsp5	VRK1	0.49965
N	PBLD	0.49965
Nsp16	RRAGC	0.499649
ORF8	CHAF1A	0.499648
M	PRSS16	0.499648
Nsp5	KMT5A	0.499647
Nsp7	FANCI	0.499647
Nsp5	PAK1IP1	0.499647
Nsp5	ZNF696	0.499646
Nsp16	ZNF696	0.499645
N	DDAH2	0.499645
Nsp5	DUSP5	0.499645
Nsp1	SSH3	0.499643
Nsp15	ABHD17C	0.499643
Nsp14	IER2	0.499642
Nsp15	HMGCL	0.499641
Nsp16	B3GALT4	0.499641
Nsp5	GALT	0.49964
Nsp5	LYAR	0.49964
Nsp5	TRIB1	0.499637
M	ARSA	0.499637
Nsp6	ZNF696	0.499637
Nsp12	C11orf71	0.499636
Nsp5	RCL1	0.499635
Nsp5	KRR1	0.499634
Nsp16	SERPINB8	0.499634
M	ZNF345	0.499634
Nsp1	CEP72	0.499632
Nsp6	B3GALT4	0.499632
N	DUSP6	0.499632
Nsp1	PUM3	0.499631
Nsp6	ARMCX3	0.499631
M	C1RL	0.499631
Nsp8	SH2B3	0.499629
ORF3a	ZNF121	0.499627
Nsp5	KLHDC8B	0.499626
Nsp15	MYEOV	0.499626
ORF7a	ECT2	0.499625
Nsp1	ACSF2	0.499624
Nsp12	HMGA2	0.499624
Nsp9	CHAF1A	0.499624
Nsp16	KLHDC8B	0.499624
ORF8	FIG4	0.499623
Nsp8	ECT2	0.499622
Nsp5	CCDC86	0.499619
ORF8	MAP7D3	0.499619
E	PNPLA6	0.499619
M	ZNF436	0.499618
Nsp15	TMEM158	0.499615
Nsp5	PLEK2	0.499615
Nsp1	KLHL24	0.499613
Nsp5	PDCD2L	0.499613
Nsp2	MAFF	0.499613
Nsp9	SEZ6L2	0.499613
ORF3a	ZNF696	0.499612
ORF8	ORC1	0.499612
Nsp16	GMPR2	0.499612
ORF8	MCM10	0.499612
Nsp5	TFB1M	0.499611
Nsp8	FASTK	0.49961
Nsp9	ECT2	0.499609
Nsp9	SPAG1	0.499609
Nsp5	TRIB2	0.499609
Nsp16	AGA	0.499608
ORF3a	B3GALT4	0.499607
Nsp5	ANXA9	0.499606
Nsp1	EDEM2	0.499604
Nsp5	ABHD4	0.499604
Nsp9	FIG4	0.499603
Nsp16	MR1	0.499602
Nsp1	IPP	0.499602
Nsp8	PRSS16	0.499601
Nsp5	ASB1	0.4996
Nsp10	ADD1	0.4996
Nsp1	BTN3A3	0.499599
Nsp1	TRIM45	0.499598
Nsp16	ASB1	0.499598
Nsp8	NAB2	0.499598
ORF8	OSBPL7	0.499597
Nsp13	EREG	0.499594
Nsp6	PLAUR	0.499594
Nsp5	ABHD17C	0.499593
N	CLIC3	0.499593
Nsp2	PFDN2	0.499593
Nsp7	INPP5F	0.499592
Nsp16	ABHD17C	0.499591
Nsp12	HMGA1	0.49959
Nsp5	CCDC92	0.49959
Nsp5	DBP	0.49959
Nsp5	AEN	0.49959
Nsp16	CCT4	0.49959
E	MTUS1	0.49959
Nsp7	XPO6	0.499588
Nsp9	LDLR	0.499588
ORF8	CHSY1	0.499588
Nsp1	FGGY	0.499587
ORF7a	EIF3B	0.499587
Nsp16	DBP	0.499586
Nsp9	ORC1	0.499585
Nsp6	ABHD17C	0.499584
Nsp13	MAFF	0.499583
Nsp6	DUSP12	0.499581
Nsp1	RALGPS1	0.499581
Nsp1	NPNT	0.499581
Nsp16	AKR1C2	0.49958
Nsp16	AKR1C3	0.499579
Nsp2	MYL6	0.499579
Nsp1	ALDH6A1	0.499577
Nsp8	C1RL	0.499576
ORF8	NOC3L	0.499575
Nsp8	PKMYT1	0.499575
Nsp16	MYEOV	0.499574
Nsp16	ANXA4	0.499573
Nsp10	FERMT1	0.499573
Nsp9	OSBPL7	0.499573
Nsp2	MCFD2	0.499573
Nsp1	FMO5	0.499572
Nsp1	PPM1G	0.499571
ORF7a	ZER1	0.49957
N	GSTK1	0.49957
Nsp5	PPCS	0.49957
Nsp15	CYB5R2	0.49957
ORF8	MAGED1	0.499568
Nsp15	CCDC121	0.499568
Nsp15	FAM216A	0.499568
Nsp7	RABGAP1	0.499567
Nsp2	PHLDA2	0.499567
Nsp10	SSH3	0.499567
Nsp8	ZNF436	0.499566
Nsp5	CDK5R1	0.499566
Nsp1	NETO2	0.499566
Nsp1	HEXA	0.499564
ORF8	RFWD3	0.499563
Nsp7	MAP1S	0.499563
ORF3a	PLAUR	0.499563
Nsp5	TOMM34	0.499563
Nsp1	ALDH2	0.499562
Nsp16	PPCS	0.499562
Nsp1	PSAP	0.499562
ORF8	RRP1B	0.499561
Nsp6	MYEOV	0.499561
Nsp5	TMEM158	0.49956
Nsp1	C14orf93	0.49956
Nsp9	RABGAP1L	0.49956
Nsp9	CHSY1	0.49956
Nsp1	PPAT	0.499559
Nsp7	GEMIN4	0.499559
Nsp7	MFHAS1	0.499558
ORF8	DNTTIP2	0.499558
E	ARID5B	0.499558
Nsp5	LZTFL1	0.499557
Nsp9	EIF3B	0.499555
M	PUS1	0.499555
ORF8	SH2B1	0.499555
N	IER2	0.499554
ORF3a	ABHD17C	0.499554
Nsp1	ZNF75D	0.499552
ORF8	RAD54L	0.499552
ORF8	HSD17B4	0.499552
ORF8	RNASEL	0.499552
Nsp1	GALNS	0.499552
Nsp13	MYL6	0.499552
Nsp5	MLX	0.499551
Nsp5	RPF2	0.499551
Nsp14	PTRH2	0.49955
Nsp5	ECHDC2	0.499547
Nsp13	MCFD2	0.499547
Nsp7	USP48	0.499546
Nsp6	TMEM158	0.499546
Nsp5	SULT1A1	0.499544
Nsp1	FRK	0.499544
ORF8	ZNF224	0.499544
Nsp1	ARSA	0.499543
ORF8	HOOK2	0.499543
ORF8	ADD1	0.499543
Nsp15	ENOPH1	0.499542
Nsp12	KIAA0040	0.499542
N	RAB28	0.499542
Nsp1	ZNF345	0.499541
M	ZNF121	0.499541
Nsp5	QPRT	0.499541
S	NREP	0.49954
Nsp2	PTRHD1	0.49954
ORF3a	CCDC92	0.49954
Nsp9	ZER1	0.49954
Nsp5	CDK1	0.49954
Nsp5	CCNG1	0.499539
Nsp5	PNP	0.499539
Nsp15	SURF2	0.499539
Nsp9	NSUN2	0.499537
M	GSDMB	0.499537
Nsp5	IMP4	0.499536
ORF8	TNS4	0.499535
Nsp5	CCND1	0.499535
Nsp1	C1RL	0.499535
Nsp9	HADHA	0.499534
Nsp1	CSAD	0.499534
ORF8	RUFY1	0.499533
ORF3a	MYEOV	0.499532
Nsp5	PBLD	0.499531
M	DHODH	0.499531
E	NNT	0.499531
Nsp15	HDHD3	0.49953
M	SERPINE2	0.49953
Nsp16	PBLD	0.499528
Nsp9	DNTTIP2	0.499528
ORF10	CHD3	0.499528
Nsp5	GOLPH3L	0.499527
Nsp5	DDAH2	0.499527
Nsp9	SGSM3	0.499527
Nsp9	SH2B1	0.499527
Nsp1	NEBL	0.499526
E	XPO6	0.499526
N	RAB5B	0.499525
N	RAN	0.499524
Nsp1	ZNF436	0.499523
Nsp16	ASB8	0.499523
Nsp9	POMT1	0.499523
Nsp5	RRP7A	0.499523
ORF8	QSOX2	0.499523
Nsp1	TMEM200A	0.499523
Nsp5	ASB8	0.499522
ORF3a	PPCS	0.499522
ORF7b	DENND4C	0.499522
Nsp9	RNASEL	0.499521
Nsp8	ACAA1	0.499521
Nsp15	FAM168A	0.499521
M	ZNF696	0.49952
Nsp9	RAD54L	0.49952
Nsp4	NME3	0.49952
Nsp6	PBLD	0.499519
Nsp5	CCDC121	0.499517
Nsp2	MRPS14	0.499517
Nsp13	TMEM80	0.499516
ORF8	UTP4	0.499516
Nsp9	HSD17B4	0.499515
M	B3GALT4	0.499515
Nsp5	TMEM53	0.499515
ORF10	MYLK	0.499515
Nsp9	TMC7	0.499514
Nsp5	CCDC28A	0.499513
Nsp15	CLIC3	0.499513
Nsp1	ALDH3B1	0.499513
Nsp1	ERMAP	0.499513
Nsp5	FAM216A	0.499513
Nsp15	LAT2	0.499513
Nsp1	MMP1	0.499511
ORF8	IFT81	0.49951
Nsp2	COX5B	0.49951
ORF7a	UTP4	0.499509
ORF6	PNPLA6	0.499509
Nsp5	CYB5R2	0.499509
Nsp9	HOOK2	0.499509
Nsp2	PIN4	0.499508
ORF8	FERMT1	0.499508
E	SSH1	0.499508
M	DSCC1	0.499508
Nsp16	CCDC28A	0.499508
ORF8	LZTS2	0.499506
Nsp7	VPS11	0.499506
Nsp1	TAPBPL	0.499506
ORF8	ACOX1	0.499506
Nsp16	CYB5R2	0.499505
Nsp1	SELENBP1	0.499505
Nsp6	DDAH2	0.499504
ORF10	DENND4C	0.499504
ORF7a	FERMT1	0.499504
ORF6	ZMYM3	0.499503
M	TRIB1	0.499503
ORF7b	KIF20B	0.499503
Nsp1	ZNF239	0.499502
Nsp9	RUFY1	0.499501
ORF8	SSH3	0.499501
Nsp8	ZNF552	0.4995
Nsp1	EPHX1	0.4995
Nsp1	PIK3R3	0.4995
Nsp8	DUSP7	0.499499
ORF7b	ZSWIM8	0.499499
Nsp1	ODC1	0.499499
Nsp7	ECT2	0.499499
Nsp1	ERRFI1	0.499496
Nsp16	ACBD4	0.499495
ORF8	DCAF6	0.499495
Nsp8	KLHDC2	0.499495
Nsp7	FIG4	0.499495
ORF10	KIF20B	0.499494
Nsp8	FBXL2	0.499492
ORF7b	KIF13A	0.499491
Nsp15	TEX30	0.499491
Nsp7	SMTN	0.49949
ORF8	CEP72	0.499489
ORF10	ZSWIM8	0.499488
Nsp9	EPB41L4A	0.499488
ORF8	PLK3	0.499487
Nsp2	LAMTOR2	0.499487
Nsp8	STK17A	0.499485
ORF6	MYBBP1A	0.499485
Nsp2	PHPT1	0.499484
Nsp9	ACOX2	0.499483
ORF7a	TBC1D17	0.499483
ORF8	MCMBP	0.499482
Nsp5	ENOPH1	0.499481
Nsp8	LANCL1	0.499481
Nsp5	SKA1	0.49948
Nsp9	FERMT1	0.499479
Nsp5	SURF2	0.499478
E	ARHGEF2	0.499478
Nsp7	BBS9	0.499477
Nsp9	IFT81	0.499477
Nsp15	CREG1	0.499477
ORF3a	DDAH2	0.499476
E	EPHA2	0.499476
ORF10	KIF13A	0.499476
Nsp7	VPS39	0.499475
M	PDCD2L	0.499475
Nsp15	IER2	0.499475
Nsp2	C11orf71	0.499474
ORF3a	CCNG1	0.499474
Nsp1	ACAA1	0.499474
Nsp5	STX7	0.499474
ORF8	ABCF2	0.499474
M	ISG20L2	0.499473
Nsp9	LZTS2	0.499473
ORF8	KBTBD2	0.499472
Nsp2	YPEL5	0.499471
Nsp16	RAB26	0.499471
ORF7a	KBTBD2	0.499471
ORF10	KIDINS220	0.499471
Nsp1	ACADSB	0.499471
Nsp8	VAT1	0.499471
Nsp9	ACOX1	0.49947
ORF8	ACSF2	0.49947
ORF8	WDR76	0.49947
Nsp15	RAB28	0.499469
Nsp5	HDHD3	0.499467
Nsp5	RAB26	0.499467
Nsp8	DUSP4	0.499467
Nsp2	PAM16	0.499466
ORF6	STIL	0.499466
Nsp1	STK40	0.499465
ORF8	KLC4	0.499463
ORF8	EXD2	0.499463
ORF10	KDM3B	0.499463
Nsp5	ORC6	0.499462
ORF6	MTUS1	0.499461
Nsp8	VRK1	0.499461
Nsp9	UBASH3B	0.49946
ORF8	MAGED2	0.499459
E	CHAF1A	0.499458
Nsp6	SURF2	0.499458
Nsp1	BLM	0.499457
ORF3a	CCDC121	0.499457
ORF3a	FAM216A	0.499456
ORF3a	CCDC28A	0.499456
Nsp1	QTRT2	0.499456
Nsp8	DUSP5	0.499456
Nsp1	PVR	0.499455
ORF8	KLHL24	0.499455
ORF8	ATG16L1	0.499455
Nsp8	DUSP6	0.499455
Nsp1	NEU1	0.499454
Nsp12	CD24	0.499454
ORF7a	KLHL24	0.499454
ORF8	NUP58	0.499453
ORF10	CHD1	0.499452
Nsp8	B3GALT4	0.499452
Nsp1	ZNF552	0.499452
Nsp9	TBC1D17	0.499451
Nsp16	FAM168A	0.499451
M	DUSP12	0.499451
M	ABHD17C	0.499451
Nsp6	BDH2	0.499451
Nsp1	DUSP7	0.49945
ORF8	RHOBTB3	0.49945
Nsp9	MCMBP	0.49945
Nsp7	DDX31	0.499449
Nsp5	CLIC3	0.499449
Nsp1	ZSCAN31	0.499449
E	SEZ6L2	0.499448
Nsp16	TMEM219	0.499448
Nsp6	HDHD3	0.499447
Nsp13	C11orf71	0.499447
M	IL10RB	0.499446
Nsp15	RAN	0.499446
Nsp16	CLIC3	0.499445
Nsp7	OSBPL7	0.499444
Nsp1	KLHDC2	0.499444
Nsp1	FBXL2	0.499444
M	AMD1	0.499444
Nsp2	HMGA2	0.499444
Nsp5	TMEM219	0.499444
Nsp16	GSTT1	0.499443
Nsp5	HTATIP2	0.499442
Nsp8	ELF3	0.499442
M	DBP	0.49944
ORF10	PPRC1	0.49944
Nsp5	CDCA4	0.49944
Nsp16	CDCA4	0.49944
M	AEN	0.499439
ORF10	KIF14	0.499439
Nsp1	STK17A	0.499438
Nsp9	KBTBD2	0.499438
Nsp5	RASSF3	0.499438
M	CCDC92	0.499437
Nsp9	SLC2A12	0.499437
Nsp7	RABGAP1L	0.499437
ORF8	PINK1	0.499436
ORF8	IPP	0.499435
ORF7a	IPP	0.499434
ORF7a	ZWILCH	0.499434
Nsp1	LANCL1	0.499433
Nsp9	ACSF2	0.499432
ORF8	FAM149B1	0.499431
Nsp15	MGMT	0.499431
ORF6	ARID5B	0.499431
Nsp5	SYF2	0.499431
Nsp8	LYAR	0.499431
Nsp1	ABHD12	0.49943
ORF7b	CAMSAP1	0.49943
Nsp15	EFNA4	0.499429
Nsp6	CLIC3	0.499429
Nsp6	TMEM219	0.499428
Nsp16	TXLNG	0.499428
ORF8	SH2B3	0.499426
Nsp1	ZNF121	0.499426
ORF6	TSC1	0.499426
ORF10	PIK3C2B	0.499425
Nsp8	KLHDC8B	0.499424
ORF8	TRAFD1	0.499423
ORF8	ZBTB3	0.499423
Nsp9	ELF1	0.499422
M	MYEOV	0.499422
Nsp1	DHODH	0.499421
Nsp1	PHLDA1	0.49942
ORF3a	SURF2	0.49942
Nsp1	PTEN	0.499419
ORF8	CDC6	0.499418
Nsp9	MAGED2	0.499418
Nsp9	CBFA2T2	0.499417
M	CHORDC1	0.499417
E	FIG4	0.499416
Nsp9	KLHL24	0.499416
Nsp9	ITFG1	0.499416
Nsp6	CDCA4	0.499416
ORF8	FGGY	0.499415
Nsp16	TEX30	0.499415
ORF10	CAMSAP1	0.499414
Nsp5	KCTD5	0.499412
Nsp1	ASAH1	0.499412
ORF8	CDC45	0.499411
Nsp8	RFC3	0.49941
Nsp9	SLC19A1	0.49941
Nsp8	PLEK2	0.49941
Nsp7	ZFYVE1	0.499409
Nsp1	TFB2M	0.499409
Nsp15	HPCAL1	0.499409
M	PPCS	0.499408
Nsp1	PAK1IP1	0.499407
Nsp8	GMPR2	0.499407
Nsp7	ZER1	0.499405
Nsp8	ISG20L2	0.499405
Nsp7	NSUN2	0.499405
Nsp8	CRYZL1	0.499404
Nsp2	S100A16	0.499403
N	MAFF	0.499403
ORF7b	DLC1	0.499403
Nsp5	GSTA4	0.499403
Nsp7	AFAP1L1	0.499403
ORF8	PPM1G	0.499402
Nsp5	IER2	0.499402
Nsp9	ZWILCH	0.499402
Nsp8	XRCC3	0.499401
Nsp1	TIA1	0.499401
Nsp9	MTA3	0.499401
Nsp1	ZNF696	0.499401
Nsp16	IER2	0.4994
E	AXIN1	0.4994
ORF8	FASTK	0.4994
ORF8	CSGALNACT2	0.4994
Nsp5	GRPEL1	0.4994
ORF8	RALGPS1	0.4994
ORF7a	FASTK	0.499399
Nsp5	SPC25	0.499399
ORF6	MAP3K9	0.499399
Nsp9	EDEM2	0.499398
Nsp5	PSMC3IP	0.499397
Nsp16	GSTA4	0.499397
Nsp2	HMGA1	0.499397
Nsp9	IPP	0.499397
Nsp15	SHISA4	0.499397
Nsp1	ACOT7	0.499397
Nsp16	SPC25	0.499395
Nsp5	GINS4	0.499395
ORF3a	TFAM	0.499395
Nsp9	PINK1	0.499394
ORF7b	NCAPD3	0.499393
E	ESF1	0.499392
Nsp1	LYAR	0.499392
Nsp16	GINS4	0.499391
ORF8	FMO5	0.49939
Nsp7	RRP1B	0.49939
Nsp5	RAB28	0.499389
ORF8	C14orf93	0.499388
Nsp8	ABHD4	0.499388
Nsp16	PSMC3IP	0.499388
Nsp16	RAB28	0.499388
Nsp2	BLID	0.499388
Nsp8	ANXA9	0.499386
Nsp6	CREG1	0.499386
Nsp2	PRR15L	0.499386
Nsp1	TRIB1	0.499385
Nsp6	IER2	0.499384
Nsp8	DUSP12	0.499383
ORF8	TXLNG	0.499382
M	LZTFL1	0.499382
ORF6	SORBS2	0.499382
M	ECHDC2	0.499381
Nsp9	ZBTB3	0.499381
ORF8	SOWAHC	0.499381
Nsp1	SPOP	0.49938
ORF10	NCAPD3	0.49938
ORF8	NAB2	0.49938
Nsp2	CRIPT	0.49938
M	MAK16	0.499379
Nsp8	RAD51	0.499379
ORF7b	NUP153	0.499378
Nsp8	ALAD	0.499378
Nsp12	FANCI	0.499377
ORF10	ZNF608	0.499377
N	CCT2	0.499376
Nsp5	GSTZ1	0.499376
ORF3a	CDCA4	0.499376
ORF6	MAP1S	0.499376
ORF8	PRSS16	0.499375
Nsp14	LAMTOR2	0.499375
Nsp9	CDC6	0.499375
Nsp7	ADD1	0.499375
Nsp8	ABHD17C	0.499375
M	RWDD2A	0.499374
Nsp7	OSBPL9	0.499373
M	QPRT	0.499372
ORF10	NUP153	0.499372
Nsp5	CDC42EP2	0.499372
Nsp9	FGGY	0.499371
ORF8	KPNA4	0.499371
Nsp15	MSRB2	0.499371
ORF10	TCOF1	0.49937
ORF6	SSH1	0.49937
ORF6	MFHAS1	0.499369
Nsp7	EHHADH	0.499369
[truncated: 22,051 more rows]

## Sheet: NFkB
SARS-CoV-2 Protein	Host Protein	Interaction Score
Nsp8	SMAD3	0.932376
Nsp13	GSPT2	0.902236
Nsp13	RPL22	0.882976
Nsp13	SMAD3	0.866601
Nsp8	PPP1CC	0.862161
Nsp15	APEX1	0.861167
Nsp13	HDDC3	0.860126
Nsp13	NSA2	0.858859
Nsp1	SMAD3	0.841947
ORF7b	ANP32B	0.836789
Nsp2	RELA	0.831721
Nsp13	LYRM4	0.825797
N	LUC7L3	0.822758
ORF6	SMAD3	0.816577
Nsp16	SMAD3	0.816297
Nsp7	MORC2	0.81371
Nsp1	PPP1CC	0.812438
Nsp2	SMAD3	0.808886
Nsp13	TOMM20	0.806915
N	CDKN2B	0.805814
Nsp13	SERBP1	0.805716
Nsp13	TBC1D10A	0.80303
Nsp13	PURA	0.799841
Nsp8	PPIF	0.799693
Nsp13	IMP3	0.798082
E	CSF3	0.797457
Nsp1	NFKBIB	0.795613
Nsp13	CREB3	0.792905
Nsp13	DHX58	0.79048
Nsp13	RHOBTB2	0.789986
N	SRPK2	0.789629
Nsp13	IFIH1	0.788788
Nsp13	RPRD1A	0.785127
Nsp13	UBAC1	0.782284
Nsp1	TNFAIP8	0.781022
Nsp13	RALBP1	0.780383
N	RELA	0.779946
N	RPRD1A	0.778693
N	IARS2	0.778562
Nsp8	RELA	0.778469
Nsp13	SMARCA2	0.775654
Nsp13	XPA	0.775447
Nsp12	RANBP6	0.774931
Nsp11	RELA	0.774025
Nsp13	SRSF12	0.772688
Nsp13	EIF4B	0.77232
N	PPP1CC	0.771849
Nsp13	RELA	0.770914
Nsp15	AKAP1	0.769517
Nsp12	STX10	0.767351
N	SMAD3	0.767027
Nsp13	NOD2	0.766816
Nsp13	LYRM7	0.766366
ORF7b	RELA	0.765453
Nsp7	TNF	0.764924
Nsp15	SMAD3	0.763741
Nsp13	CDCA7L	0.763438
Nsp13	STRBP	0.763084
N	TRMT12	0.761613
Nsp5	RELA	0.759293
Nsp13	FMNL3	0.759241
Nsp13	ORC4	0.757683
Nsp13	DAXX	0.752889
Nsp13	PATL1	0.752255
N	NPRL2	0.751224
Nsp13	NPRL2	0.7512
Nsp12	VPS26B	0.751123
Nsp12	UBE2E3	0.750386
Nsp2	BICD2	0.749633
Nsp2	ZBTB48	0.749562
Nsp2	TAGAP	0.749548
ORF3a	PDE4B	0.749076
M	PDE4B	0.748869
M	GATA6	0.748631
Nsp1	GATA6	0.74828
Nsp9	TUBGCP4	0.747292
Nsp13	MTIF2	0.745318
Nsp13	HLTF	0.745141
Nsp1	LUC7L3	0.744982
Nsp13	UPF2	0.744869
Nsp9	SMAD3	0.744793
Nsp7	SMAD3	0.744327
N	SMARCA2	0.744287
Nsp13	MTERF2	0.743925
Nsp1	NPRL2	0.743907
Nsp1	CASP2	0.74376
Nsp13	HELB	0.74321
ORF10	RELA	0.742311
N	NECAP2	0.738589
Nsp13	MORC2	0.738026
Nsp15	RPA4	0.736998
Nsp13	RPA4	0.736411
Nsp15	CNOT7	0.7358
ORF6	SOD2	0.73354
Nsp12	PHKA2	0.732767
Nsp13	BRCC3	0.731659
Nsp13	TNF	0.730355
Nsp13	SRPK2	0.729835
Nsp13	CCNL1	0.72722
Nsp13	PARP16	0.726758
M	IDH1	0.725357
S	VTI1B	0.724176
Nsp13	PPP2R5A	0.723199
ORF7b	ADH5	0.723141
Nsp13	ORC2	0.722578
Nsp13	SBNO2	0.722556
Nsp13	RASGEF1B	0.722285
Nsp9	CFLAR	0.721791
Nsp13	L3MBTL4	0.721694
N	HDAC3	0.72145
Nsp8	TNF	0.721212
Nsp13	CDC42EP2	0.721052
Nsp13	PPP1CC	0.720837
Nsp9	PSTPIP1	0.719749
ORF7b	ANP32A	0.719733
Nsp3	RELA	0.719615
Nsp7	RELA	0.71931
N	SMARCC2	0.719107
Nsp13	SLTM	0.718754
Nsp13	TRIM25	0.717979
Nsp13	AGO1	0.71745
N	CDC40	0.717112
Nsp1	TUBB2A	0.71633
Nsp13	SLFN5	0.71612
N	PPIG	0.71599
Nsp13	GIMAP6	0.715888
Nsp13	BAZ1A	0.715866
Nsp12	SLC2A6	0.715666
Nsp13	IRAK1BP1	0.71514
Nsp13	PEX1	0.714676
Nsp13	CSTF1	0.714112
Nsp13	DHX57	0.713213
Nsp12	VTI1B	0.71239
Nsp13	RFTN1	0.711977
Nsp13	GPATCH1	0.711714
Nsp13	MRPS25	0.710084
ORF6	RELA	0.709977
Nsp13	MRFAP1L1	0.709486
Nsp13	GFPT2	0.709004
Nsp13	DDX60	0.708811
Nsp13	TDRD3	0.707986
ORF7b	ELOVL7	0.70781
Nsp1	CNIH1	0.707777
Nsp7	PPP1CC	0.707635
Nsp13	DIS3L	0.706451
Nsp13	ZC3H14	0.706235
Nsp13	CDC40	0.706057
N	SERBP1	0.704991
Nsp13	NBN	0.704786
Nsp13	ANP32B	0.704413
Nsp13	OASL	0.704348
N	ATF3	0.704272
Nsp13	MAPRE2	0.701885
Nsp15	ORC4	0.701181
Nsp15	PEX1	0.700703
Nsp13	ARHGAP35	0.700517
ORF6	GATA6	0.700389
Nsp13	PHACTR1	0.700316
N	CLNS1A	0.699448
Nsp13	ANKMY2	0.698377
Nsp13	TEX2	0.697862
Nsp13	GIGYF2	0.696274
S	STX11	0.696101
Nsp5	SMAD3	0.694765
Nsp1	NAB1	0.694059
S	STX10	0.693091
Nsp7	CNIH1	0.692483
Nsp13	ANAPC5	0.691935
N	L3MBTL4	0.691553
Nsp13	DDX60L	0.691449
Nsp13	CACYBP	0.691311
ORF7b	VTI1B	0.690006
Nsp1	PDE4B	0.689792
Nsp13	AMPD3	0.689712
Nsp13	FEZ1	0.689621
N	EIF3L	0.689379
Nsp13	CIPC	0.68933
ORF6	NFKB2	0.68918
N	ORC2	0.688622
Nsp13	NFKB1	0.688005
Nsp13	SPIN1	0.686794
N	BRCC3	0.686606
Nsp13	RBMS1	0.686386
Nsp7	TUBGCP4	0.684887
Nsp13	MAP3K8	0.684382
Nsp10	SMAD3	0.684283
N	PAAF1	0.683377
Nsp13	METAP1	0.683305
Nsp3	SMAD3	0.683262
Nsp15	MRFAP1L1	0.682968
Nsp13	FAM217B	0.682848
Nsp12	ARL5B	0.682584
Nsp13	CDKN2B	0.682514
Nsp13	CFLAR	0.68219
Nsp13	ISG15	0.681482
N	CSTF1	0.681226
Nsp13	SAP130	0.681105
ORF7b	SERPINB8	0.680455
Nsp16	CLNS1A	0.679995
Nsp12	NARS2	0.679682
N	AMPD3	0.679615
Nsp1	HDAC3	0.679599
Nsp3	NPRL2	0.679085
ORF7b	NINJ1	0.678885
Nsp1	IL32	0.677795
Nsp13	IFNAR2	0.677563
Nsp6	TRAF2	0.676473
Nsp13	NFKB2	0.676239
Nsp8	PPIL3	0.67605
S	RELA	0.675091
Nsp12	LDLRAP1	0.674234
Nsp15	HELB	0.673336
Nsp13	TAB2	0.673268
N	CNOT7	0.673021
Nsp13	XPO7	0.672464
Nsp13	PPIG	0.672418
Nsp13	MYO1B	0.672303
N	RBL2	0.670506
Nsp13	CLPX	0.670245
Nsp13	RCOR3	0.669823
N	GPATCH1	0.669626
N	INTS8	0.66962
N	UBE2Z	0.668926
Nsp1	GCH1	0.667493
Nsp13	ZNHIT3	0.667402
Nsp12	XPO7	0.666328
Nsp2	PDP2	0.666311
Nsp13	RANBP6	0.666164
Nsp6	PDE4B	0.666146
Nsp1	IARS2	0.666062
Nsp3	CTNNBIP1	0.665917
Nsp8	PDE4B	0.665898
Nsp7	SAMD9L	0.665881
Nsp16	NARS2	0.665843
ORF7a	TLR7	0.665834
S	CCL19	0.665743
Nsp7	DDX60L	0.665653
Nsp1	DYRK3	0.665625
Nsp13	THYN1	0.665574
Nsp13	PPP4R4	0.66556
ORF8	PDE4B	0.665486
Nsp9	PDE4B	0.665401
Nsp6	IL2RA	0.665349
ORF3a	IL2RA	0.665251
ORF8	PTGS2	0.66523
Nsp13	NADK2	0.665201
M	GDE1	0.6652
ORF8	DYRK3	0.665197
Nsp1	METAP1	0.665085
N	XPA	0.665078
Nsp7	PDE4B	0.665018
M	IL2RA	0.664925
Nsp1	SLAMF1	0.664884
N	NAA16	0.664843
E	PDE4B	0.664839
Nsp13	ZNFX1	0.664755
N	PPIL3	0.664671
ORF8	PTPN1	0.664645
Nsp1	IL2RA	0.664481
ORF7b	MORC2	0.664333
ORF6	PDE4B	0.664315
ORF10	MORC2	0.66431
Nsp13	ELF4	0.664258
Nsp1	NDUFS3	0.664204
ORF8	GDE1	0.664082
N	KCTD6	0.663973
ORF7b	NFKB2	0.66397
ORF7b	PDGFRL	0.663955
N	UBE2E3	0.663879
ORF6	RELB	0.663678
ORF8	CNOT7	0.663656
Nsp8	NFKBIB	0.663483
ORF7b	PDE4B	0.6634
ORF10	PDE4B	0.663389
ORF8	MMP19	0.663296
Nsp13	CETN3	0.663139
ORF6	SMAD5	0.662924
Nsp13	PPP1R17	0.662732
E	GDE1	0.662636
Nsp13	AGGF1	0.661739
Nsp15	PSMB9	0.661612
ORF6	GDE1	0.661491
Nsp9	ISG15	0.661198
ORF6	CNOT7	0.660626
Nsp13	N4BP1	0.660432
Nsp13	ASTE1	0.659369
ORF7b	IL1B	0.659226
Nsp1	XPA	0.658833
E	GATA6	0.658774
Nsp13	UBE2E3	0.65826
Nsp1	ABHD10	0.657774
Nsp13	HSF2	0.657768
Nsp13	NUB1	0.657634
ORF7b	STX10	0.657362
N	ELF4	0.657325
N	RPA4	0.656687
E	SMAD3	0.656533
Nsp15	ISG15	0.656508
Nsp6	SGPP2	0.655187
Nsp13	CTR9	0.654431
Nsp13	USP12	0.653346
Nsp13	CTCF	0.653344
Nsp13	SMARCC2	0.653198
Nsp11	SMAD3	0.652723
Nsp13	AFG3L2	0.652616
N	RELB	0.652532
Nsp13	C2orf68	0.652176
Nsp13	TNFAIP1	0.652154
N	SMAD5	0.651949
Nsp12	RAD50	0.650953
ORF7b	IL6	0.650604
N	RFX7	0.65029
Nsp16	RELA	0.650195
Nsp13	DENND5A	0.650172
Nsp13	PIP4K2B	0.650158
Nsp3	TNF	0.65004
N	NFKB1	0.64994
Nsp13	CLNS1A	0.649644
Nsp13	PARN	0.649485
N	BAZ1A	0.649043
Nsp1	IFIT2	0.648923
Nsp1	APEX1	0.648857
Nsp15	IFIT2	0.648843
Nsp16	CNOT7	0.648799
N	TAB2	0.648774
Nsp3	PPP1CC	0.648038
Nsp13	SLAMF1	0.647876
Nsp13	NAA16	0.646701
Nsp13	EIF3L	0.646578
Nsp13	ETS1	0.646168
ORF6	REL	0.646119
Nsp13	MOB3C	0.645949
Nsp13	RTP4	0.645949
Nsp13	CIDEB	0.645853
ORF6	PPP1CC	0.645517
Nsp13	INTS8	0.64488
N	NFKB2	0.64472
Nsp13	SEC24A	0.64466
Nsp13	PIK3AP1	0.643711
S	CCL20	0.643476
N	PATL1	0.643178
N	SAP130	0.643045
Nsp13	NFE2L2	0.642924
Nsp8	CHMP4B	0.642808
Nsp1	PEX1	0.642719
Nsp1	TRMT12	0.64232
Nsp1	RELA	0.642084
N	ADNP	0.641774
Nsp13	CCDC112	0.641473
Nsp1	SERPINB9	0.640385
Nsp13	SAMD9L	0.640066
Nsp1	MORC2	0.639982
Nsp13	IL1B	0.63972
N	PPP2R5A	0.63952
Nsp13	PTCD3	0.638694
Nsp15	BRCC3	0.638421
Nsp12	PPP4R4	0.638053
Nsp3	FRAT2	0.637971
Nsp13	GGA2	0.637129
N	EIF4B	0.637012
N	MORC2	0.637008
N	JADE1	0.636781
ORF7a	SEC11A	0.636636
ORF7b	CAT	0.636444
N	ANKMY2	0.636086
Nsp13	EHD1	0.635907
Nsp8	LTA	0.635881
ORF6	HDAC3	0.635782
Nsp13	TAGAP	0.634606
Nsp15	NECAP2	0.634126
ORF7b	IFNB1	0.633476
Nsp13	LRRC49	0.633456
N	SRSF12	0.633254
Nsp13	TJP2	0.63285
N	PURA	0.63248
N	TJP2	0.63195
Nsp15	HDAC3	0.63182
Nsp3	ISG15	0.631603
ORF10	SMAD5	0.631548
Nsp12	RELA	0.631462
Nsp8	NDUFA5	0.631349
M	PSEN1	0.631116
Nsp15	RELA	0.631035
N	NDUFA5	0.630849
Nsp13	AKAP1	0.630816
Nsp7	NPRL2	0.6304
Nsp13	GBP5	0.630307
Nsp12	COG2	0.630252
Nsp15	DHX58	0.629658
Nsp13	STAT5A	0.629653
Nsp15	UBE2Z	0.629624
N	TNF	0.629579
Nsp4	RHBDF2	0.629459
ORF3a	GATA6	0.62933
Nsp13	HDAC3	0.629179
Nsp14	SMAD3	0.628547
Nsp13	GZF1	0.628446
Nsp15	NPRL2	0.628182
Nsp13	MIS18BP1	0.62817
Nsp6	PSEN1	0.62757
Nsp9	RELA	0.627448
Nsp13	SMAD5	0.627186
Nsp13	BTBD3	0.626961
Nsp13	CNBP	0.626405
Nsp13	PRAM1	0.626354
Nsp15	SEC24A	0.626216
Nsp12	PSMB9	0.625968
Nsp13	CAPRIN1	0.625835
N	CACYBP	0.625045
Nsp13	GRAMD1A	0.624829
N	UPF2	0.624709
Nsp6	STX10	0.624542
Nsp15	BTG2	0.624524
Nsp13	LDLRAP1	0.624509
Nsp6	ERLIN2	0.624297
N	RPAP2	0.624162
ORF7a	SMAD3	0.623482
Nsp13	GPATCH11	0.623449
Nsp13	NECAP2	0.623274
Nsp15	CYTH1	0.623114
N	CCDC112	0.623075
Nsp12	PEX19	0.622994
N	PEX1	0.622984
Nsp10	RELA	0.622742
N	TDRD3	0.622524
Nsp1	CLNS1A	0.622374
Nsp15	ANP32A	0.621824
Nsp5	CLEC2D	0.621695
Nsp13	USP21	0.621545
Nsp13	GCH1	0.621523
Nsp13	RFX7	0.621345
N	GIGYF2	0.621122
Nsp13	LACC1	0.620612
Nsp2	ISG15	0.620576
Nsp9	MAP3K8	0.620326
Nsp15	SMARCA2	0.619977
N	ISG15	0.61977
ORF7b	IL23A	0.619659
ORF7b	TMEM186	0.618394
N	RCOR3	0.617977
Nsp15	DIS3L	0.617363
N	SPIN1	0.61713
Nsp13	ANKLE2	0.61705
Nsp12	CHMP4B	0.616459
Nsp13	PPIL3	0.615434
ORF7b	CD69	0.615134
N	DAXX	0.614882
Nsp13	FAN1	0.614601
N	NFE2L2	0.614438
Nsp15	RMND5A	0.614369
Nsp13	RFX5	0.614337
Nsp8	SGTB	0.612872
N	IL36G	0.612507
N	XPO7	0.611556
Nsp13	MX1	0.611286
Nsp13	ST13	0.609839
Nsp13	ZMYM3	0.609515
Nsp5	CD40	0.609478
Nsp13	IRF2	0.609029
Nsp13	PELI1	0.609021
ORF3a	SMAD3	0.608965
Nsp13	PLA2G4C	0.608607
N	APEX1	0.608564
Nsp12	RHOG	0.608466
Nsp13	HENMT1	0.608327
N	TNFAIP1	0.607984
Nsp16	NFKBIB	0.607636
Nsp6	DPY19L3	0.607099
Nsp13	ABTB2	0.607064
ORF7a	CD40	0.606933
Nsp16	SEC11A	0.606204
Nsp13	RAD50	0.606106
Nsp13	USP48	0.605404
Nsp13	RELB	0.605197
Nsp13	DUS2	0.605153
N	RALBP1	0.604906
Nsp7	SOD2	0.604707
Nsp9	PTCD3	0.604632
Nsp13	GMPS	0.604336
Nsp13	NDUFA5	0.604219
Nsp1	SGTB	0.604178
Nsp16	TUBB2A	0.603205
Nsp16	DHX58	0.602717
ORF8	PGLYRP4	0.602468
ORF7b	NDUFA8	0.601925
Nsp15	PGLYRP4	0.601203
Nsp15	SLFN5	0.601016
Nsp13	OSBPL11	0.600625
S	PCYOX1	0.599936
Nsp13	ZNF106	0.599799
Nsp13	RNF20	0.599711
Nsp13	MREG	0.599396
Nsp4	PSEN1	0.599039
Nsp13	SCAP	0.599023
Nsp15	GDE1	0.598596
Nsp7	LUC7L3	0.598569
Nsp15	SMARCC2	0.598491
N	RNF166	0.598228
Nsp16	TNF	0.597306
S	LAMB3	0.597125
ORF8	PPP1CC	0.596999
Nsp13	SKIL	0.596216
Nsp16	NFKB2	0.596132
Nsp15	IDO1	0.595812
N	DIS3L	0.595637
Nsp13	RASSF4	0.59553
Nsp13	CASP5	0.595522
N	NUB1	0.594822
Nsp8	NECAP2	0.594738
Nsp15	SAMD14	0.594047
Nsp12	CLPX	0.5936
Nsp1	ZYG11B	0.59343
Nsp2	PLA2G4C	0.593421
N	ANAPC5	0.593292
Nsp2	NFKB2	0.592494
N	RFX5	0.592143
Nsp13	ADNP	0.592102
Nsp13	THAP11	0.591893
N	NFKBIB	0.591645
Nsp13	PDP2	0.591027
Nsp12	ANP32B	0.590904
N	ZBTB48	0.590634
Nsp15	PPP1CC	0.590347
ORF7b	COA5	0.589939
Nsp13	RPAP2	0.589581
Nsp13	GTF3A	0.589534
ORF7b	FZD3	0.589033
Nsp1	BRCC3	0.588784
ORF7b	SERPINB9	0.588645
Nsp9	SQSTM1	0.588388
Nsp15	ARHGAP35	0.58836
Nsp13	CASP4	0.588228
Nsp1	SERPINB8	0.587999
Nsp13	PDIK1L	0.587686
Nsp13	APLF	0.587662
ORF10	SMAD3	0.587209
Nsp3	HDAC3	0.587123
Nsp13	HMG20A	0.586602
Nsp15	OASL	0.58647
Nsp13	CELF2	0.586144
N	DHX57	0.586109
Nsp13	PARP14	0.585831
Nsp7	ARHGAP35	0.585231
ORF7b	CD82	0.585228
Nsp15	CELF2	0.584823
ORF7b	CLEC2D	0.583939
M	CD69	0.5839
Nsp13	ZNF652	0.582735
Nsp1	ISG15	0.582615
N	RANBP6	0.582573
Nsp13	TSHZ1	0.581429
Nsp15	CIDEB	0.581364
Nsp13	TRERF1	0.581054
Nsp13	IL1A	0.580768
ORF8	IDH1	0.57875
N	IRF2	0.578656
Nsp13	MLLT10	0.578145
Nsp2	SOD2	0.577643
Nsp7	RAD50	0.577545
Nsp3	BRCC3	0.577529
ORF8	ZBTB17	0.576992
Nsp4	STX10	0.576455
Nsp13	MB21D2	0.576372
Nsp13	JADE1	0.576247
Nsp2	CYTH1	0.575989
Nsp13	LTA4H	0.575153
S	SDC4	0.574767
Nsp13	ACOT9	0.574394
Nsp13	NFIA	0.574239
Nsp15	MORC2	0.574007
Nsp13	FBXO9	0.573946
Nsp7	NFKB2	0.573606
Nsp1	SEC24A	0.573563
ORF7b	NDUFA5	0.573254
Nsp13	BBS10	0.572782
ORF7b	CSF3	0.572266
Nsp16	ANP32A	0.572194
Nsp12	SERPINB8	0.571822
Nsp2	TNF	0.571436
S	SMAD3	0.571291
Nsp15	CFLAR	0.57116
Nsp15	SLAMF1	0.570693
N	ORC4	0.570335
N	BTG2	0.5701
N	ZC3H14	0.570066
E	CNOT7	0.569631
Nsp3	APEX1	0.569268
Nsp12	DDX60L	0.568875
Nsp1	TRIT1	0.568813
Nsp12	MMS19	0.568813
Nsp13	PLK3	0.567583
Nsp1	CTNNBIP1	0.567369
Nsp2	SMAD5	0.567145
Nsp13	BICD2	0.566238
Nsp13	ANP32A	0.566196
N	SAMD9L	0.565917
Nsp13	LYL1	0.565766
S	ARL5B	0.565545
Nsp13	RFXAP	0.564903
ORF7b	MOB3C	0.564715
N	IFIH1	0.564639
M	TMEM217	0.56444
Nsp13	RBL2	0.564016
N	POU2F2	0.563782
Nsp13	CNOT7	0.563768
Nsp12	NDUFS3	0.563452
Nsp13	TP53BP2	0.562884
Nsp11	PPP1CC	0.562593
N	IRF1	0.561673
N	MIEF1	0.561673
Nsp1	RNF166	0.561613
Nsp2	MMS19	0.561469
Nsp8	TOMM20	0.561457
Nsp13	SNAPC3	0.560747
Nsp13	DNAJB5	0.560661
N	PPIF	0.560368
N	NFKBIA	0.56022
Nsp7	UBE2Z	0.560099
ORF3a	PSEN1	0.560094
Nsp1	ORC2	0.559554
N	HLTF	0.559401
Nsp13	CAMK2G	0.558768
Nsp12	STX11	0.558189
Nsp8	SLC25A28	0.557952
ORF7b	SLC25A37	0.557464
Nsp7	DYRK3	0.556902
Nsp13	BTG2	0.556699
ORF8	MMP12	0.556308
Nsp13	UBE2Z	0.556215
Nsp13	PML	0.555997
Nsp7	CNOT7	0.555939
Nsp13	DUSP1	0.555797
Nsp12	UBE2Z	0.555579
Nsp12	SAMD9L	0.555549
Nsp16	IFIH1	0.55527
Nsp13	TRAF3	0.555084
Nsp13	FNDC3B	0.554951
Nsp13	COQ9	0.554905
Nsp1	TNF	0.554651
Nsp1	CFLAR	0.554307
Nsp13	SOCS3	0.553436
Nsp15	CNIH1	0.553368
Nsp8	RHOH	0.553208
Nsp15	BTBD1	0.553063
Nsp12	INTS8	0.552901
N	RASGEF1B	0.552839
Nsp13	DNAAF1	0.552767
Nsp13	CSRNP1	0.552433
Nsp15	CACYBP	0.552314
N	OSGEPL1	0.552185
Nsp13	ATF3	0.552182
Nsp13	CHMP4B	0.551554
N	FAN1	0.551401
Nsp15	IFIH1	0.551394
Nsp13	REL	0.551224
Nsp13	NCOA7	0.550751
N	CYTH1	0.550068
N	FNDC3B	0.549032
ORF7b	TNF	0.548994
Nsp13	SAMD4A	0.548906
Nsp12	RASSF4	0.548864
N	USP48	0.548757
Nsp13	SAMD14	0.548564
Nsp13	FTO	0.548504
Nsp13	CYLD	0.548492
Nsp13	GBP4	0.547888
M	TMEM192	0.547869
Nsp13	LUC7L3	0.547334
Nsp1	ORC4	0.547204
Nsp13	KDM6B	0.546727
Nsp12	EHD1	0.546505
Nsp13	TNFAIP2	0.545541
Nsp13	PPP3CC	0.545427
Nsp9	TK2	0.54531
Nsp3	RPA4	0.54403
ORF7b	CSF2	0.544024
Nsp13	WTAP	0.543897
Nsp16	DHX57	0.543647
Nsp12	ABHD10	0.543579
Nsp12	ARHGAP35	0.543388
Nsp13	SNX18	0.54324
ORF7b	PLA2G12A	0.543232
Nsp13	FPGT	0.54292
Nsp6	ELOVL7	0.54286
Nsp14	CLEC2D	0.54265
Nsp15	GATA6	0.542403
N	CTR9	0.542181
Nsp13	APEX1	0.542032
Nsp15	TDRD3	0.541982
Nsp13	ATF5	0.541607
Nsp2	DUSP16	0.541555
Nsp13	TUBGCP4	0.541363
ORF7b	SLC43A2	0.54111
Nsp1	SCAI	0.540609
ORF3a	ERLIN2	0.539984
Nsp1	CD70	0.539789
Nsp13	CHKA	0.539274
M	TRAF2	0.538922
Nsp13	RNF166	0.538581
ORF3a	TRAF2	0.538413
Nsp13	RITA1	0.538271
Nsp13	RCAN1	0.538252
ORF7a	RPRD1A	0.538171
N	LYRM4	0.536739
Nsp16	HENMT1	0.53577
Nsp1	N4BP1	0.53573
Nsp5	TNFRSF11B	0.535505
Nsp4	BMP2	0.535142
N	DDX60	0.535133
Nsp9	SIX5	0.535086
Nsp13	ERAP1	0.534569
Nsp4	TMEM243	0.534502
Nsp13	PRDM1	0.534487
Nsp1	LTA	0.534411
N	SEC24A	0.534351
Nsp13	ZFP36	0.534143
Nsp13	TEX264	0.533926
Nsp13	IFIT2	0.53343
M	ERLIN2	0.533415
Nsp15	FBXO9	0.533014
Nsp7	MAP3K8	0.533007
Nsp4	SGPP2	0.532677
Nsp6	TMEM243	0.532044
Nsp13	PPIP5K2	0.531939
ORF7a	LGALSL	0.531875
N	IFIT2	0.53144
Nsp4	ERLIN2	0.531339
N	TSHZ1	0.530917
Nsp8	SLC25A37	0.529972
ORF7b	TNFAIP6	0.529776
N	ZNFX1	0.52931
Nsp9	CAPRIN1	0.529071
Nsp15	CSF3	0.528597
Nsp2	FRMD7	0.528163
Nsp1	SSX2IP	0.528116
Nsp8	PEX19	0.527729
Nsp13	DUSP16	0.527547
Nsp13	STAT4	0.52745
Nsp12	POLG2	0.527079
Nsp16	TRMT12	0.526437
Nsp15	HCK	0.526042
ORF7b	LIF	0.525902
Nsp13	CYTH1	0.525528
Nsp15	ORC2	0.525506
Nsp13	SCAI	0.525393
Nsp10	SPSB1	0.525346
Nsp13	COL27A1	0.524423
Nsp1	RPAP2	0.524349
Nsp1	RPA4	0.524302
Nsp8	PDHB	0.524077
ORF7b	OLR1	0.524006
Nsp13	PRKACB	0.523905
Nsp16	METTL17	0.523793
Nsp13	BTG3	0.523684
Nsp1	INTS8	0.523583
Nsp13	IRF1	0.523231
Nsp12	COQ9	0.523192
Nsp13	TRIP10	0.522963
Nsp13	TRAF2	0.5228
Nsp13	PTPN4	0.522727
ORF7a	IRF7	0.522721
Nsp14	NPRL2	0.522511
ORF7b	ZNF232	0.522495
N	PRAM1	0.522091
Nsp13	DBT	0.521381
ORF7b	ZNF616	0.521372
Nsp15	CSTF1	0.521068
E	SERPINA3	0.520299
N	CDCA7L	0.520024
Nsp13	TRIT1	0.519992
Nsp10	NDUFA8	0.519712
M	DRAM1	0.519184
ORF7b	SMAD3	0.518887
N	RASSF4	0.518653
Nsp6	CNIH1	0.518304
Nsp13	ARID5A	0.517828
S	RND3	0.517798
Nsp12	RND3	0.51774
N	HSF2	0.517361
N	ATF5	0.517051
E	TNF	0.517046
Nsp15	ARMC10	0.51661
N	HMG20A	0.516026
ORF7b	C15orf61	0.51505
Nsp1	BTG2	0.514874
N	IMP3	0.514865
Nsp8	RND3	0.514007
Nsp8	ARL5B	0.513787
E	CD69	0.513205
ORF7b	MGST2	0.51296
Nsp8	PHKA2	0.512925
ORF7b	RHBDL2	0.512912
N	CTCF	0.512637
ORF7b	ICAM1	0.512221
Nsp15	ANKMY2	0.511919
N	REL	0.511408
N	CFLAR	0.511207
Nsp2	UBE2E3	0.511076
Nsp7	PIK3AP1	0.510781
Nsp7	NECAP2	0.510685
Nsp13	PTGS2	0.510442
ORF7b	NFKB1	0.51042
Nsp14	WNT5A	0.5102
ORF7b	CNIH1	0.510012
Nsp2	APEX1	0.509621
N	CCNL1	0.50961
Nsp15	HLTF	0.509573
Nsp13	PDE4B	0.509371
Nsp6	CDIPT	0.508848
Nsp15	XPA	0.508712
Nsp15	SBNO2	0.508669
Nsp2	TBC1D10A	0.508643
Nsp13	POU2F2	0.508581
Nsp4	VTI1B	0.508089
Nsp1	METTL17	0.508026
N	HELB	0.507842
Nsp13	IFIT3	0.507357
Nsp13	NUDT6	0.507203
Nsp13	TNIP1	0.506901
M	CNIH1	0.506831
Nsp3	NFKB2	0.50681
Nsp1	PPP3CC	0.506102
Nsp12	ANAPC5	0.506071
N	USP21	0.50589
Nsp15	ZNFX1	0.505762
Nsp8	RRAD	0.505541
Nsp1	CCNL1	0.505499
Nsp1	TK2	0.505408
Nsp13	PNPLA3	0.505189
Nsp8	SOD2	0.505129
Nsp9	RPRD1A	0.504875
N	TRERF1	0.504646
Nsp12	RBL2	0.504455
Nsp1	ANAPC13	0.504423
Nsp13	C11orf96	0.504067
Nsp13	NLRP3	0.503993
Nsp14	RELA	0.503937
ORF7b	PLAU	0.503748
Nsp13	PRG2	0.503424
Nsp13	TRAF4	0.503254
Nsp7	UBE2E3	0.503121
Nsp8	MX1	0.502933
Nsp13	ZBTB14	0.502695
N	MIS18BP1	0.502529
Nsp12	STAT5A	0.502506
N	SBNO2	0.502421
Nsp15	EHD1	0.50234
Nsp15	L3MBTL4	0.502283
Nsp13	TFEC	0.502211
Nsp12	NECAP2	0.501922
Nsp12	MIS18BP1	0.501914
ORF7b	PDCD1LG2	0.501552
Nsp12	ANP32A	0.501551
Nsp13	NAB1	0.501225
Nsp1	RFTN1	0.501008
S	ARL8B	0.500989
Nsp15	BAZ1A	0.500962
N	ZHX1	0.500742
ORF8	MMP10	0.50073
Nsp13	NUDT7	0.500629
Nsp15	CASP7	0.500527
Nsp8	GATA6	0.500243
ORF7b	ZNF174	0.50015
Nsp13	IARS2	0.500109
ORF8	SLC9A8	0.500075
Nsp4	TRAF2	0.500014
Nsp12	DAPP1	0.499979
N	PLA2G4C	0.499912
Nsp5	LRPPRC	0.499886
Nsp2	ZNF697	0.499872
S	BPGM	0.499871
Nsp5	RANBP6	0.49987
Nsp12	DUSP1	0.499868
Nsp13	ZNF18	0.499868
Nsp13	ZNF697	0.499866
Nsp5	XPO7	0.499866
Nsp12	TAGAP	0.499865
Nsp12	MARCKS	0.499862
Nsp12	PDIK1L	0.49986
Nsp2	KYNU	0.499854
Nsp15	SCARF1	0.499854
Nsp5	ABTB2	0.499853
Nsp12	SOX12	0.49985
Nsp13	TYMP	0.499849
Nsp15	ZNF616	0.499848
ORF7b	GDE1	0.499843
Nsp13	ZNF232	0.49984
Nsp2	C11orf96	0.499838
Nsp15	VCAM1	0.499837
Nsp12	FRAT1	0.499835
Nsp2	PPARD	0.499834
Nsp5	PIK3R5	0.499834
Nsp2	SAMD14	0.499832
Nsp16	SCARF1	0.499832
Nsp5	BICD2	0.499831
Nsp12	NSA2	0.499829
Nsp4	CHST7	0.499827
Nsp12	BPGM	0.499827
Nsp13	ZNF174	0.499827
Nsp2	CIPC	0.499822
Nsp15	SLC27A3	0.499821
Nsp12	RITA1	0.499821
S	ISG20	0.499819
Nsp13	LANCL1	0.499817
Nsp12	C22orf42	0.499812
Nsp5	KLHL5	0.499812
Nsp2	DUSP1	0.49981
Nsp13	ZNF589	0.499807
S	HMGN2P46	0.499807
Nsp13	CD33	0.499806
Nsp13	C2CD4B	0.499806
Nsp5	CEP63	0.499806
Nsp2	ISL1	0.499805
Nsp12	FRAT2	0.499803
Nsp2	ARMC10	0.499802
Nsp5	BBS10	0.499801
Nsp2	TFEC	0.499801
Nsp13	TPST1	0.499801
Nsp12	ZBED3	0.499801
Nsp12	THYN1	0.499798
Nsp2	MARCKS	0.499797
Nsp5	SLC27A3	0.499797
N	ZNF692	0.499795
Nsp5	PPP1R15A	0.499793
Nsp2	MFNG	0.499793
Nsp1	ZNF850	0.49979
Nsp5	ASTE1	0.49979
Nsp5	PTCD3	0.49979
ORF8	TLR2	0.499789
Nsp13	SLAMF7	0.499789
Nsp8	NOD2	0.499788
Nsp13	MARCKS	0.499784
Nsp5	TNFAIP2	0.499784
Nsp12	RILPL2	0.499784
Nsp1	AASDH	0.499783
Nsp2	SOX12	0.499783
Nsp12	CDC42EP2	0.499782
S	PPP1R17	0.499782
Nsp15	POMGNT2	0.499782
Nsp12	MSC	0.499779
Nsp2	PPCS	0.499779
Nsp13	MFNG	0.499779
Nsp5	IRGQ	0.499778
Nsp15	ICAM1	0.499777
Nsp16	IRGQ	0.499776
ORF3a	SLC27A3	0.499776
Nsp2	CD274	0.499776
Nsp5	KLHL8	0.499775
Nsp5	PPP1R18	0.499775
N	RSAD1	0.499774
Nsp6	SELE	0.499774
Nsp15	PLA2G4C	0.499773
Nsp5	FBXL4	0.499772
N	CMPK2	0.499772
S	MAPKAPK5-AS1	0.499772
Nsp2	CD300LF	0.499772
Nsp12	NUDT16	0.499771
Nsp15	BTN2A1	0.499769
Nsp13	SUSD6	0.499769
S	AVPI1	0.499769
Nsp5	PANK1	0.499769
Nsp2	ABHD17B	0.499767
Nsp15	ZNF692	0.499767
Nsp1	TMEM132A	0.499766
Nsp16	PANK1	0.499766
Nsp12	ISG20	0.499765
Nsp13	MGLL	0.499765
Nsp12	IL23A	0.499763
Nsp2	DAPP1	0.499763
Nsp13	CD274	0.499762
Nsp2	DPH5	0.499762
Nsp13	CD300LF	0.49976
Nsp2	FRAT1	0.49976
Nsp14	MARCKS	0.499758
Nsp5	IL4I1	0.499757
Nsp5	ORC2	0.499757
S	LINC01465	0.499757
Nsp13	FCAR	0.499757
Nsp16	GBP2	0.499756
Nsp13	CD80	0.499756
Nsp12	ATF3	0.499755
Nsp15	CHST7	0.499754
Nsp12	IL1RN	0.499754
Nsp14	LDAH	0.499753
Nsp16	APBA3	0.499752
Nsp13	ABHD17B	0.499752
Nsp14	MFNG	0.499752
ORF8	LRPPRC	0.499751
S	C11orf21	0.499751
Nsp2	IL1A	0.499751
Nsp2	BPGM	0.499751
Nsp8	PIK3R5	0.49975
Nsp13	PDCD1LG2	0.499748
Nsp13	FRAT1	0.499747
Nsp13	KLF6	0.499747
S	HCP5	0.499747
Nsp2	TK2	0.499747
Nsp16	RGS14	0.499746
Nsp15	MMP13	0.499745
Nsp15	MMP3	0.499744
Nsp5	FUT4	0.499743
Nsp2	CCSAP	0.499743
Nsp4	MFNG	0.499742
Nsp5	CHST2	0.499742
Nsp12	NANOS3	0.499741
Nsp2	RITA1	0.49974
Nsp16	PLA2G4C	0.49974
Nsp15	PTPN18	0.49974
Nsp15	FBRS	0.499739
Nsp16	CHST2	0.499738
N	PDSS2	0.499738
Nsp1	IL6ST	0.499735
Nsp15	TAPBP	0.499734
Nsp12	C2orf68	0.499734
Nsp12	MAFF	0.499733
Nsp2	SIX6	0.499733
Nsp8	ZBTB17	0.499731
N	C2CD4B	0.499729
Nsp12	IL36RN	0.499729
Nsp1	LRP12	0.499727
M	SLC27A3	0.499727
Nsp15	C11orf96	0.499727
Nsp6	ZNF439	0.499726
Nsp2	C22orf42	0.499726
Nsp16	NFKBIE	0.499725
Nsp5	TBC1D10A	0.499725
N	MTERF2	0.499725
Nsp5	NFKBIE	0.499724
Nsp14	ABHD17B	0.499723
Nsp1	SCARF1	0.499722
Nsp5	CHST7	0.499721
Nsp2	RGS18	0.49972
Nsp12	PPP1R17	0.49972
Nsp2	NAA40	0.49972
N	ADA	0.49972
Nsp13	CD58	0.49972
Nsp16	CHST7	0.49972
Nsp12	IL15	0.499719
Nsp5	ANKRD33B	0.499719
Nsp16	DUS2	0.499718
Nsp12	ZNHIT3	0.499718
S	CXCL5	0.499716
Nsp9	PEX1	0.499716
Nsp14	FRAT1	0.499716
Nsp5	TYMP	0.499716
S	SDHAF1	0.499715
Nsp5	NAB1	0.499714
Nsp5	NAMPT	0.499714
Nsp4	ABHD17B	0.499714
Nsp5	POLG2	0.499714
Nsp2	FRAT2	0.499714
Nsp16	PNPLA3	0.499713
Nsp1	BICD2	0.499713
Nsp2	ZBED3	0.499712
Nsp2	EBI3	0.499712
Nsp6	CHST7	0.499712
Nsp5	PPP2R5A	0.499712
Nsp13	PDGFB	0.499711
Nsp13	KLF9	0.49971
Nsp5	ABHD15	0.49971
Nsp16	IFIT5	0.49971
Nsp1	ZNF616	0.499709
Nsp9	PHKA2	0.499709
ORF8	TYK2	0.499708
Nsp1	ZBTB17	0.499708
ORF3a	ZNF692	0.499707
Nsp2	HES4	0.499707
Nsp2	CHMP4B	0.499707
Nsp10	ABTB2	0.499706
ORF3a	ZNF439	0.499706
Nsp1	PTPN22	0.499705
Nsp15	IL1R2	0.499705
Nsp2	PSMB9	0.499705
Nsp5	RASGEF1B	0.499705
Nsp13	RGS18	0.499704
Nsp8	TAGAP	0.499702
Nsp2	RNF125	0.499701
Nsp1	ZXDA	0.499701
Nsp13	FRAT2	0.4997
M	IRGQ	0.4997
Nsp14	BPGM	0.499699
Nsp7	DNAJB5	0.499699
Nsp5	RSAD1	0.499699
Nsp13	RPE	0.499698
Nsp15	HS3ST3B1	0.499698
Nsp5	CHKA	0.499698
Nsp2	STARD5	0.499697
Nsp1	ZNF184	0.499697
Nsp5	CMPK2	0.499696
Nsp13	EBI3	0.499696
Nsp5	CDCA7L	0.499696
Nsp2	IL6	0.499695
Nsp5	RMND1	0.499694
Nsp1	ZNF700	0.499694
ORF8	JAK3	0.499694
ORF3a	CHST7	0.499693
Nsp1	ZNF267	0.499693
Nsp8	SLC27A3	0.499693
Nsp12	MAPKAPK5-AS1	0.499692
Nsp15	MICB	0.499691
Nsp4	TK2	0.499691
Nsp6	ZNF232	0.499691
Nsp5	CCDC112	0.499691
Nsp15	BHLHE22	0.49969
Nsp1	SEMA4A	0.49969
Nsp8	ZBTB48	0.499689
Nsp1	VCAM1	0.499689
Nsp16	C11orf96	0.499689
Nsp2	RILPL2	0.499686
Nsp2	SOCS1	0.499686
Nsp5	ORC4	0.499686
Nsp4	BPGM	0.499685
Nsp2	CDC42EP2	0.499684
Nsp9	MAN2A2	0.499684
Nsp2	EFNA1	0.499683
Nsp13	C16orf54	0.499682
Nsp6	PLAU	0.499681
Nsp2	MSC	0.49968
Nsp15	ZNF589	0.499679
Nsp15	C2CD4B	0.499679
ORF3a	ABHD15	0.499679
ORF7a	OAS3	0.499679
Nsp15	CD33	0.499678
ORF7a	NOD2	0.499677
ORF8	NLRP3	0.499677
Nsp5	B4GAT1	0.499677
Nsp13	STARD5	0.499675
ORF7a	NLRP3	0.499675
Nsp5	SAMD14	0.499675
Nsp5	CSTF1	0.499674
ORF7a	MMS19	0.499674
Nsp9	AASDH	0.499674
Nsp15	QPCT	0.499673
Nsp8	DUSP16	0.499673
Nsp12	MRFAP1L1	0.499672
Nsp16	SAMD14	0.499672
Nsp1	ZNF420	0.499671
Nsp12	LINC01465	0.49967
N	MGLL	0.49967
Nsp1	CEP63	0.49967
ORF8	IFIH1	0.499669
ORF8	HERC5	0.499668
Nsp2	NUDT16	0.499668
Nsp9	ADAMTSL4	0.499667
S	CXCL10	0.499667
Nsp9	HELB	0.499667
Nsp5	PIP4K2B	0.499667
Nsp2	IL17C	0.499667
Nsp1	FRMD7	0.499666
Nsp1	NFATC3	0.499666
Nsp13	CD83	0.499666
ORF3a	CMPK2	0.499664
Nsp15	HLA-F	0.499664
Nsp8	IRGQ	0.499663
Nsp16	PIP4K2B	0.499663
Nsp5	CIPC	0.499662
Nsp5	B4GALT1	0.499662
Nsp1	ZBTB48	0.499661
Nsp5	CANT1	0.499661
Nsp14	FRAT2	0.499661
M	RGS14	0.499661
Nsp1	SLC27A3	0.499661
ORF8	RNF20	0.499659
Nsp16	LANCL1	0.499659
Nsp15	ISL1	0.499659
Nsp5	HS3ST3B1	0.499658
Nsp1	ZNF573	0.499657
Nsp5	UBAC1	0.499657
Nsp16	SNAPC3	0.499656
Nsp2	ISG20	0.499655
Nsp15	HLA-G	0.499655
Nsp9	NOD2	0.499655
Nsp9	MMS19	0.499655
Nsp9	NLRP3	0.499654
Nsp2	IFNB1	0.499654
Nsp15	CD1D	0.499653
Nsp2	IL23A	0.499652
Nsp13	IL17C	0.499652
Nsp10	BICD2	0.499651
Nsp9	TMEM132A	0.499651
Nsp9	HERC5	0.49965
Nsp5	PTCD2	0.499649
Nsp12	SDHAF3	0.499646
M	CHST2	0.499646
Nsp13	NUDT16	0.499646
Nsp15	MARCKS	0.499645
Nsp5	MTERF2	0.499645
M	ZNF692	0.499644
N	FRAT1	0.499644
Nsp6	BMP2	0.499644
Nsp6	KLHDC3	0.499643
Nsp5	NPRL2	0.499643
Nsp1	GP1BA	0.499642
N	GIMAP6	0.499642
Nsp2	IL1RN	0.499641
Nsp15	IER5	0.499641
Nsp12	CCL23	0.499641
Nsp5	TPST1	0.49964
ORF3a	SAMD14	0.499639
M	ZNF439	0.499638
Nsp1	ZNF30	0.499637
Nsp13	IL23A	0.499637
Nsp2	LGALSL	0.499637
Nsp5	C2CD4B	0.499635
Nsp5	CREB3	0.499634
Nsp1	TRIM47	0.499634
Nsp15	MFNG	0.499634
Nsp16	C2CD4B	0.499634
Nsp2	TNFSF18	0.499634
Nsp16	SERPINB8	0.499634
Nsp15	OLIG2	0.499632
Nsp16	ZNF589	0.499632
Nsp1	ZNF813	0.499631
Nsp2	MRPS25	0.49963
Nsp2	HMGN2P46	0.499628
Nsp1	SYK	0.499628
Nsp6	PGLYRP4	0.499627
Nsp1	DEF6	0.499626
Nsp5	SAMSN1	0.499625
Nsp6	C2CD4B	0.499623
Nsp12	CXCL5	0.499623
Nsp12	SDHAF1	0.499622
Nsp2	CETN3	0.499622
Nsp1	PPP1R18	0.499622
M	CHST7	0.499622
Nsp5	HS2ST1	0.499622
Nsp2	NANOS3	0.499621
Nsp16	UBE2Z	0.49962
M	DUS2	0.49962
N	BPGM	0.499619
E	LRPPRC	0.499619
Nsp13	IL1RN	0.499619
Nsp9	ANKLE2	0.499618
ORF6	SIGLEC1	0.499618
ORF7a	SLFN5	0.499617
Nsp8	ZNF697	0.499617
Nsp8	RGS14	0.499617
Nsp5	NFKBIB	0.499616
ORF8	PML	0.499616
Nsp2	LINC00528	0.499616
ORF3a	KLHDC3	0.499616
Nsp15	RRAD	0.499615
Nsp1	RHOT1	0.499614
Nsp1	FBXL4	0.499614
Nsp16	HLA-F	0.499614
Nsp9	PTPN4	0.499614
Nsp2	MAFF	0.499613
Nsp1	PANK1	0.499611
Nsp8	ICAM1	0.49961
Nsp15	ABHD10	0.49961
Nsp2	C2orf68	0.499609
Nsp5	MGME1	0.499608
Nsp15	PPP1R3D	0.499607
Nsp9	ERMP1	0.499606
Nsp9	AKAP1	0.499606
Nsp5	IRF2	0.499604
Nsp16	HLA-G	0.499604
Nsp1	ARID5A	0.499604
Nsp2	IL36RN	0.499603
ORF8	BICD2	0.499603
Nsp5	HLA-G	0.499603
Nsp1	ZBTB46	0.499602
Nsp10	COG2	0.499602
Nsp14	NUDT16	0.499601
Nsp15	CD300LF	0.4996
N	CD58	0.4996
Nsp13	LINC00528	0.499599
M	NFS1	0.499598
Nsp5	PDIK1L	0.499598
Nsp1	MMP14	0.499597
Nsp9	SLFN5	0.499596
Nsp10	PDE4B	0.499596
Nsp1	IL10RA	0.499596
Nsp8	ZNF692	0.499595
Nsp5	MARCKS	0.499595
Nsp1	IL4I1	0.499594
Nsp9	PIK3R5	0.499594
Nsp13	EREG	0.499594
Nsp6	PLAUR	0.499594
Nsp6	CD1D	0.499594
Nsp1	POMGNT2	0.499593
Nsp5	LDAH	0.499593
Nsp5	IER5	0.499593
Nsp16	MARCKS	0.499592
Nsp16	IER5	0.499592
S	CTNNBIP1	0.499592
M	ZNF232	0.49959
Nsp1	APBA3	0.49959
Nsp10	CEP63	0.49959
Nsp8	ZBTB18	0.49959
Nsp15	LYL1	0.499589
Nsp2	IL15	0.499589
Nsp2	PPP1R17	0.499589
M	CMPK2	0.499588
Nsp12	CXCL1	0.499588
Nsp5	PIM3	0.499588
Nsp7	TEX2	0.499587
Nsp7	JAK3	0.499587
Nsp5	PNRC1	0.499586
Nsp16	LDAH	0.499585
Nsp5	MAPRE2	0.499584
Nsp5	MFNG	0.499584
ORF8	ZXDA	0.499584
Nsp16	PIM3	0.499584
Nsp15	DAPP1	0.499584
Nsp1	ZNF18	0.499584
Nsp1	ZKSCAN4	0.499583
Nsp13	MAFF	0.499583
Nsp1	ZNF697	0.499582
Nsp16	MFNG	0.499582
Nsp6	MARCKS	0.499581
M	C11orf96	0.499581
Nsp14	ISG20	0.499581
Nsp5	DHRS9	0.49958
Nsp13	IL36RN	0.499579
Nsp4	RHOG	0.499578
Nsp15	FRAT1	0.499578
Nsp5	APEX1	0.499578
Nsp9	JADE1	0.499578
Nsp5	PARP16	0.499577
N	FRAT2	0.499577
Nsp6	IER5	0.499576
Nsp5	RASSF4	0.499576
Nsp5	NUDT6	0.499575
Nsp8	DUS2	0.499574
Nsp10	NLRP3	0.499574
Nsp8	IRF7	0.499573
Nsp1	PLA2G4C	0.499573
Nsp7	HELB	0.499572
Nsp1	ICAM1	0.499572
Nsp8	CHST7	0.499572
N	ZBED3	0.499572
Nsp7	OAS3	0.499572
Nsp1	CSF1	0.499571
Nsp16	NUDT6	0.49957
Nsp5	PPCS	0.49957
Nsp16	RASSF4	0.49957
Nsp6	MFNG	0.499569
Nsp1	NECTIN2	0.499568
Nsp5	NFKBID	0.499565
Nsp14	IL1RN	0.499565
ORF8	ZNF700	0.499565
Nsp5	PIM1	0.499564
N	RND1	0.499564
Nsp16	NFKBID	0.499564
Nsp5	TEX264	0.499564
ORF3a	PLAUR	0.499563
Nsp5	RRAD	0.499563
M	ACADM	0.499562
Nsp1	BTN2A2	0.499562
Nsp2	C10orf55	0.499562
Nsp16	PPCS	0.499562
Nsp1	CHST2	0.499562
ORF8	KLHL5	0.499562
Nsp1	BTN2A1	0.499561
Nsp16	THAP11	0.499561
Nsp16	TEX264	0.499561
Nsp15	HHEX	0.499561
ORF7a	KLHL5	0.499561
Nsp1	PNPLA1	0.49956
Nsp10	PIK3R5	0.49956
Nsp10	STRBP	0.49956
Nsp2	AVPI1	0.499559
Nsp5	ABHD10	0.499559
Nsp16	RRAD	0.499559
Nsp1	HCK	0.499559
M	SAMD14	0.499558
Nsp5	MGLL	0.499558
Nsp7	NOD2	0.499556
Nsp15	RITA1	0.499556
Nsp7	NLRP3	0.499556
Nsp1	ZNF692	0.499555
Nsp15	CCSAP	0.499555
Nsp6	RASSF4	0.499555
Nsp12	CCL19	0.499555
Nsp12	CXCL8	0.499554
Nsp12	CXCL10	0.499554
Nsp12	CXCL11	0.499554
Nsp16	MGLL	0.499554
Nsp1	ZBTB18	0.499553
Nsp7	MMS19	0.499553
N	HES4	0.499553
Nsp6	THAP11	0.499553
M	B4GAT1	0.499552
Nsp16	DCUN1D3	0.499552
Nsp5	DCUN1D3	0.499552
Nsp2	MAPKAPK5-AS1	0.49955
Nsp16	SDCBP	0.49955
Nsp5	SGTB	0.49955
Nsp16	PEX19	0.499549
Nsp1	IFNAR2	0.499549
Nsp1	ZNF439	0.499548
Nsp6	SUSD6	0.499547
Nsp15	TNFSF9	0.499547
Nsp2	BOLA1	0.499547
Nsp4	IL1RN	0.499546
Nsp7	USP48	0.499546
Nsp7	ABTB2	0.499546
Nsp8	PTPN18	0.499545
Nsp15	TMEM106A	0.499544
E	MIS18BP1	0.499543
ORF3a	MFNG	0.499541
Nsp1	CELF2	0.499541
Nsp1	SIRPA	0.499539
Nsp9	ECE1	0.499539
Nsp13	C10orf55	0.499539
ORF8	BBS10	0.499539
ORF8	CEP63	0.499539
ORF3a	PNRC1	0.499539
E	JAK3	0.499538
Nsp8	RSAD1	0.499538
Nsp4	HMGN2P46	0.499537
Nsp9	SEMA4A	0.499535
Nsp8	CMPK2	0.499535
Nsp16	FCAR	0.499533
Nsp9	ZNF700	0.499532
ORF8	NFKBIZ	0.499532
Nsp5	ABHD17B	0.499532
ORF8	SAMD4A	0.499532
Nsp5	IMPA2	0.499532
Nsp9	KLHL5	0.499532
Nsp15	LTB	0.499531
Nsp8	TRMT12	0.499531
Nsp15	CD58	0.499531
Nsp7	INTS8	0.499531
E	AASDH	0.499531
M	PDSS2	0.49953
Nsp16	ABHD17B	0.499529
M	KLHDC3	0.499528
Nsp1	CHST7	0.499527
Nsp13	MAPKAPK5-AS1	0.499526
Nsp9	STAT4	0.499526
Nsp15	KLF9	0.499526
Nsp5	STX11	0.499526
Nsp5	ATF5	0.499525
ORF7b	ZNFX1	0.499525
Nsp7	INPP4A	0.499524
ORF3a	RASSF4	0.499524
Nsp9	ZYG11B	0.499523
ORF8	SLC27A3	0.499522
ORF3a	PPCS	0.499522
Nsp8	C11orf96	0.499521
Nsp1	NAMPT	0.499521
ORF8	AGGF1	0.499521
Nsp4	LINC00528	0.499521
Nsp2	MRFAP1L1	0.499521
Nsp6	ABHD17B	0.499521
Nsp15	RTP4	0.49952
M	BHLHE22	0.49952
Nsp1	DBT	0.49952
Nsp9	COG2	0.49952
Nsp5	GPATCH11	0.49952
ORF8	LRRC49	0.49952
Nsp2	LINC01465	0.499519
Nsp9	TAGAP	0.499518
Nsp15	PDGFB	0.499518
Nsp6	IMPA2	0.499517
ORF3a	SOX12	0.499517
Nsp16	PDCD1LG2	0.499517
Nsp5	FRAT1	0.499517
Nsp2	C11orf21	0.499517
Nsp8	PPARD	0.499517
Nsp16	FRAT1	0.499515
Nsp13	BOLA1	0.499515
Nsp2	BATF3	0.499515
ORF8	PTCD3	0.499515
Nsp15	TFPI2	0.499514
Nsp6	LYL1	0.499514
Nsp2	HCP5	0.499514
Nsp1	ZNF331	0.499514
ORF8	PPP1R15A	0.499513
ORF7a	LRRC49	0.499513
ORF3a	SUSD6	0.499513
Nsp16	CUTC	0.499512
ORF8	ZNF573	0.499512
ORF8	SKIL	0.499512
Nsp1	MMP13	0.499512
ORF7b	ZNF106	0.499511
Nsp16	ASB13	0.499511
ORF10	ZNFX1	0.499511
Nsp9	GRAMD1A	0.499511
Nsp1	MMP3	0.49951
Nsp9	BBS10	0.49951
Nsp1	MMP10	0.49951
Nsp1	KYNU	0.49951
Nsp9	PREPL	0.49951
Nsp5	ASB13	0.49951
N	RAB24	0.499509
N	RAB8B	0.499509
Nsp9	DPY19L3	0.499509
N	MSC	0.499508
ORF6	ARHGEF18	0.499508
Nsp6	PDCD1LG2	0.499508
N	IL17C	0.499507
Nsp7	ANKLE2	0.499507
Nsp9	SLCO3A1	0.499507
Nsp12	SNN	0.499506
ORF10	COL27A1	0.499505
M	ZNF589	0.499505
Nsp5	XPA	0.499505
ORF6	LRPPRC	0.499505
M	C2CD4B	0.499504
Nsp1	PTPN18	0.499504
Nsp9	SAMD4A	0.499504
Nsp7	PTPN4	0.499504
Nsp1	ZNF140	0.499504
M	MTERF2	0.499504
Nsp6	FRAT1	0.499504
ORF6	ZMYM3	0.499503
Nsp8	SAMD14	0.499503
Nsp1	SPATA21	0.499503
ORF10	ZNF106	0.499502
Nsp5	TK2	0.499501
M	TPST1	0.499501
Nsp1	NFS1	0.4995
Nsp5	RITA1	0.499499
Nsp5	CCSAP	0.499498
Nsp15	FRAT2	0.499497
Nsp16	TK2	0.499496
Nsp15	ZBED3	0.499496
ORF6	SBNO2	0.499496
Nsp5	NEURL3	0.499496
Nsp5	NDUFS3	0.499493
Nsp13	LINC01465	0.499493
Nsp13	C11orf21	0.499493
ORF7b	PARP14	0.499493
Nsp16	NEURL3	0.499492
Nsp15	EBI3	0.499492
ORF8	TNFAIP2	0.499492
Nsp16	RITA1	0.499492
Nsp7	AKAP1	0.499491
M	DUSP1	0.499491
Nsp5	CEBPD	0.499491
Nsp1	ZNF232	0.499491
Nsp13	HCP5	0.499491
Nsp1	CHKA	0.499491
Nsp15	RND1	0.49949
Nsp1	TAPBP	0.499489
Nsp6	MSANTD3	0.499489
Nsp9	GMPS	0.499489
Nsp6	IL15RA	0.499489
ORF3a	ABHD17B	0.499487
ORF8	PLK3	0.499487
Nsp2	CCL23	0.499487
Nsp16	PPP1CC	0.499486
Nsp8	NR2F2	0.499485
Nsp9	LRRC49	0.499485
Nsp5	BPGM	0.499484
ORF7a	TRIM47	0.499484
Nsp1	ATG4C	0.499483
Nsp16	CXCL16	0.499483
Nsp5	CLIC4	0.499483
Nsp2	SDHAF3	0.499482
M	PPM1L	0.499482
Nsp9	GFPT2	0.499482
Nsp16	TNFSF9	0.499481
Nsp8	LANCL1	0.499481
Nsp9	ASTE1	0.49948
ORF8	CLPX	0.49948
Nsp16	CLIC4	0.499479
Nsp6	TK2	0.499479
Nsp6	CCSAP	0.499479
ORF8	IRGQ	0.499478
ORF7a	IRGQ	0.499477
Nsp1	C11orf96	0.499477
N	IL23A	0.499476
N	ISG20	0.499476
ORF8	DEF6	0.499476
Nsp9	ZNF573	0.499475
ORF3a	KLF6	0.499474
ORF8	ZNF813	0.499474
Nsp1	PTPN1	0.499474
M	ARMC10	0.499473
Nsp15	C16orf54	0.499472
Nsp9	STRBP	0.499472
Nsp1	PPARD	0.499472
Nsp5	RPA4	0.499472
ORF7a	GBP4	0.499472
Nsp6	CXCL16	0.49947
ORF8	PPP1R18	0.49947
ORF3a	FRAT1	0.49947
Nsp14	TOMM20	0.499469
ORF7b	DDX60	0.499469
ORF8	KLHL8	0.499468
Nsp9	ABCD3	0.499468
Nsp15	DNAJB9	0.499467
Nsp6	BPGM	0.499467
ORF7b	DDX60L	0.499466
Nsp7	NAA16	0.499463
Nsp1	INHBA	0.499463
E	ZHX3	0.499463
Nsp5	ANP32B	0.499462
Nsp5	C22orf42	0.499461
Nsp5	SIX6	0.499461
Nsp14	MAPKAPK5-AS1	0.49946
Nsp1	ACADM	0.49946
Nsp9	TNFAIP2	0.49946
Nsp8	SPHK1	0.49946
Nsp5	KLF9	0.499459
Nsp7	PRMT9	0.499458
Nsp5	RTP4	0.499458
M	MDH2	0.499457
N	IL1RN	0.499457
Nsp1	TNIP2	0.499457
Nsp8	MICB	0.499456
ORF8	PANK1	0.499456
Nsp12	CTNNBIP1	0.499456
Nsp1	SAMD14	0.499454
Nsp1	TANK	0.499454
ORF3a	MSANTD3	0.499453
Nsp16	SIX6	0.499453
Nsp4	C10orf55	0.499453
ORF8	SCAI	0.499453
Nsp16	RTP4	0.499452
Nsp13	CCL23	0.499452
Nsp13	SDHAF3	0.499452
Nsp15	SOCS1	0.499451
Nsp16	RND3	0.499451
Nsp6	CD58	0.499451
Nsp15	STARD5	0.49945
Nsp12	CCL2	0.49945
Nsp2	CXCL6	0.49945
Nsp2	CXCL5	0.49945
Nsp16	ATP23	0.499449
ORF8	FPGT	0.499449
ORF8	NFE2L2	0.499449
Nsp8	MTERF2	0.499449
Nsp9	GBP4	0.499448
ORF3a	TK2	0.499448
Nsp1	ZNF174	0.499448
Nsp1	SERPINA3	0.499447
Nsp2	NDUFA5	0.499447
Nsp16	PDGFB	0.499446
Nsp2	PI3	0.499446
M	IER5	0.499445
M	PDIK1L	0.499445
ORF8	GBP3	0.499445
Nsp2	SDHAF1	0.499444
Nsp9	DEF6	0.499443
E	PTPN4	0.499442
Nsp5	RGS18	0.499441
ORF7a	GBP3	0.499441
ORF3a	RITA1	0.49944
M	LDAH	0.499439
Nsp5	NAA40	0.499439
Nsp8	CREB3	0.499438
ORF8	GBP1	0.499438
M	AKR1B1	0.499437
ORF8	GBP2	0.499436
Nsp9	ZNF813	0.499436
Nsp1	PLA2G15	0.499436
ORF8	GBP5	0.499436
Nsp4	MAPKAPK5-AS1	0.499436
Nsp1	BMP4	0.499436
Nsp8	C2CD4B	0.499436
ORF6	TYK2	0.499435
Nsp6	PDGFB	0.499434
Nsp6	TFPI2	0.499434
M	MFNG	0.499434
N	LINC00528	0.499434
ORF7a	GBP1	0.499434
Nsp15	CD83	0.499434
ORF7a	GBP2	0.499434
ORF3a	BPGM	0.499433
Nsp1	LANCL1	0.499433
Nsp8	SAMSN1	0.499432
ORF7a	GBP5	0.499432
ORF10	KDM6B	0.499431
Nsp9	PPP1R18	0.499431
Nsp15	MSC	0.499431
Nsp1	IL1R2	0.499431
Nsp9	KLHL8	0.499431
Nsp9	SSX2IP	0.499431
Nsp8	DUSP1	0.499429
Nsp14	LINC01465	0.499426
Nsp1	CANT1	0.499425
Nsp5	FRAT2	0.499425
ORF8	KRT6B	0.499425
Nsp5	ZBED3	0.499424
Nsp6	NAA40	0.499424
Nsp16	FRAT2	0.499424
Nsp16	ZBED3	0.499424
Nsp1	CIPC	0.499423
Nsp15	RAB8B	0.499423
ORF7b	SAMD9L	0.499422
Nsp6	NUDT7	0.499422
Nsp14	C11orf21	0.499422
M	RASSF4	0.499422
Nsp1	HS3ST3B1	0.499421
Nsp5	IL32	0.49942
Nsp16	IL32	0.499419
Nsp5	CACYBP	0.499418
ORF7a	APBA3	0.499418
Nsp9	SCAI	0.499417
Nsp9	FPGT	0.499417
Nsp6	RGS18	0.499417
Nsp9	NFE2L2	0.499417
Nsp6	SLAMF1	0.499415
Nsp9	PANK1	0.499415
Nsp13	CXCL6	0.499415
Nsp16	RND1	0.499414
Nsp1	STAP2	0.499414
Nsp1	SERPINB4	0.499414
E	ZHX1	0.499414
Nsp13	PI3	0.499414
ORF7b	BAZ1A	0.499414
Nsp13	CXCL5	0.499413
ORF8	RGS14	0.499413
M	HADH	0.499412
M	THAP11	0.499412
Nsp1	BMP2	0.499411
Nsp1	HENMT1	0.499411
ORF6	ZNF850	0.499411
Nsp16	ZFYVE21	0.499411
M	SOX12	0.499411
ORF8	CAMK2G	0.49941
E	LRP12	0.49941
ORF6	JAK3	0.499408
Nsp6	FRAT2	0.499408
M	PPCS	0.499408
Nsp1	WTAP	0.499408
Nsp15	IL17C	0.499408
Nsp6	ZBED3	0.499408
ORF6	USP43	0.499408
Nsp1	KLHDC3	0.499407
E	SLFN5	0.499407
Nsp1	PTCD2	0.499407
Nsp1	MICB	0.499407
ORF8	ZNF18	0.499406
Nsp2	CXCL2	0.499406
Nsp10	POLG2	0.499406
Nsp2	CXCL1	0.499405
Nsp2	CXCL3	0.499405
ORF6	MIS18BP1	0.499404
Nsp15	NUDT16	0.499404
N	MAFF	0.499403
Nsp2	S100A3	0.499403
Nsp10	IFIT3	0.499402
Nsp9	GBP1	0.499402
M	TEX264	0.499402
N	IL36RN	0.499402
Nsp5	C16orf54	0.499401
Nsp2	S100A7	0.499401
ORF8	PLA2G4C	0.499401
ORF8	SCP2	0.499401
Nsp1	BHLHE22	0.499401
Nsp8	ISL1	0.499401
Nsp6	RND1	0.499401
M	SUSD6	0.4994
Nsp9	GBP5	0.499399
ORF10	SAMD9L	0.499399
Nsp4	LINC01465	0.499399
ORF8	MFSD2A	0.499399
Nsp16	C16orf54	0.499398
Nsp16	CHMP4B	0.499398
Nsp1	HIBCH	0.499398
Nsp5	HES4	0.499398
Nsp4	C11orf21	0.499397
ORF8	ICAM1	0.499397
Nsp13	IGFL1	0.499396
Nsp8	PLEK	0.499396
ORF10	BAZ1A	0.499396
Nsp1	LAMB3	0.499395
Nsp5	PSMB9	0.499395
ORF3a	PDGFB	0.499395
Nsp7	KLHL5	0.499394
ORF7b	ARHGAP35	0.499394
Nsp7	SEMA4A	0.499394
Nsp16	SOCS3	0.499394
Nsp2	LYRM7	0.499394
E	SCARF1	0.499393
Nsp9	POMGNT2	0.499393
Nsp1	LIAS	0.499393
Nsp1	IL13RA2	0.499393
Nsp9	RFTN1	0.499392
N	IL15	0.499392
Nsp1	LAYN	0.499392
Nsp1	CD34	0.499391
Nsp1	TPST1	0.499391
Nsp4	HCP5	0.499391
Nsp9	SLC43A2	0.49939
Nsp12	MIEF1	0.49939
Nsp9	SLC11A2	0.49939
ORF6	ADAMTSL4	0.49939
Nsp8	IRF2	0.499389
Nsp9	SLC40A1	0.499386
ORF8	PNPLA1	0.499386
Nsp9	GRAMD4	0.499385
ORF8	CHST2	0.499385
E	BICD2	0.499385
Nsp1	SAMSN1	0.499385
Nsp1	CRLF2	0.499385
ORF8	HSF2	0.499385
ORF8	FUT4	0.499384
M	SDCBP	0.499384
Nsp9	APBA3	0.499384
Nsp1	ZNF589	0.499383
Nsp7	ZYG11B	0.499383
E	PRICKLE1	0.499382
Nsp9	IL4I1	0.499382
ORF8	PDP2	0.499382
Nsp7	OSBPL11	0.499381
E	FES	0.499381
M	CD300LF	0.49938
Nsp1	GNA15	0.499379
Nsp1	C2CD4B	0.499379
Nsp1	CD33	0.499379
ORF3a	RGS18	0.499379
Nsp5	IL6	0.499378
Nsp6	PRG2	0.499378
Nsp1	PGLYRP4	0.499377
ORF8	BTN2A2	0.499377
ORF8	CCNL1	0.499376
E	IL4R	0.499376
Nsp7	COG2	0.499375
Nsp9	USP21	0.499374
ORF6	TLR7	0.499374
ORF8	ZNF692	0.499374
Nsp5	RILPL2	0.499373
Nsp5	MREG	0.499373
Nsp1	QPCT	0.499372
Nsp8	MARCKS	0.499372
Nsp5	CDC42EP2	0.499372
Nsp16	SOCS1	0.499372
Nsp8	LDAH	0.499371
ORF10	ARHGAP35	0.499371
Nsp14	SDHAF3	0.499371
ORF7a	PDP2	0.499371
Nsp16	RILPL2	0.499369
ORF7b	ARHGAP31	0.499369
ORF6	MLLT10	0.499369
Nsp9	EIF3L	0.499369
Nsp5	SOCS1	0.499369
Nsp16	MREG	0.499369
Nsp13	CXCL2	0.499368
ORF3a	FRAT2	0.499368
Nsp8	IER5	0.499368
Nsp13	CXCL1	0.499368
M	ABHD17B	0.499367
Nsp13	CXCL3	0.499367
Nsp7	BBS10	0.499367
ORF3a	ZBED3	0.499366
Nsp9	CAMK2G	0.499366
Nsp16	CDC42EP2	0.499365
Nsp13	S100A3	0.499365
Nsp13	S100A7	0.499364
ORF10	ABCC5	0.499363
M	IMPA2	0.499363
M	LYL1	0.499363
ORF8	PCYOX1	0.499363
ORF6	NLRP3	0.499363
ORF6	NOD2	0.499362
Nsp7	RHOBTB2	0.499362
Nsp9	MFSD2A	0.499362
ORF10	RFX7	0.499362
Nsp8	MFNG	0.499361
Nsp9	PLA2G4C	0.499359
E	ZNF616	0.499359
ORF10	ARHGAP31	0.499359
ORF8	CCDC125	0.499359
M	KLF6	0.499358
Nsp8	IRF1	0.499357
ORF10	RPRD2	0.499357
Nsp9	SCP2	0.499356
Nsp1	HS2ST1	0.499355
Nsp1	PPM1L	0.499354
ORF8	TBC1D10A	0.499354
Nsp2	CCL4	0.499353
Nsp15	IL1RN	0.499353
Nsp2	CCL8	0.499352
Nsp2	CCL7	0.499352
Nsp2	CCL20	0.499351
Nsp2	S100A12	0.499351
M	ATF5	0.499351
Nsp2	CXCL8	0.499351
Nsp8	KLHDC3	0.499351
ORF6	ZBTB4	0.499351
N	CLUHP3	0.499351
Nsp2	CCL2	0.499351
Nsp2	CXCL10	0.49935
Nsp2	CCL5	0.49935
Nsp2	CXCL11	0.49935
Nsp2	CCL19	0.49935
Nsp5	MSC	0.49935
Nsp1	HLA-F	0.499349
Nsp1	GNAQ	0.499348
ORF7a	NFKBIE	0.499348
ORF8	NFKBIE	0.499348
N	C10orf55	0.499348
M	FRAT1	0.499347
Nsp8	RASSF4	0.499345
Nsp15	HMGN2P46	0.499345
Nsp9	PNPLA1	0.499345
Nsp15	TNFSF18	0.499345
ORF8	NFIA	0.499344
Nsp15	NDUFA8	0.499344
Nsp1	ISL1	0.499344
ORF8	HRH1	0.499344
Nsp1	ARMC10	0.499342
Nsp9	HSF2	0.499342
ORF8	IRF7	0.499341
ORF7b	DHX57	0.499341
Nsp9	FUT4	0.49934
Nsp9	CHST2	0.499339
Nsp1	PRKACB	0.499339
Nsp15	NANOS3	0.499339
Nsp1	GPD1L	0.499338
E	CFB	0.499338
Nsp1	EFNB1	0.499337
ORF7b	ZMYM3	0.499336
ORF8	ANKRD33B	0.499336
Nsp7	ZBTB48	0.499336
Nsp16	RAB24	0.499335
Nsp7	LRRC49	0.499334
E	SEMA4A	0.499334
Nsp5	RAB24	0.499334
ORF8	NAMPT	0.499334
Nsp9	PDP2	0.499334
E	ZNF184	0.499334
Nsp16	RAB8B	0.499333
Nsp1	CD1D	0.499333
ORF8	CHST7	0.499333
ORF7a	CHST7	0.499333
Nsp5	RAB8B	0.499333
ORF3a	C16orf54	0.499332
ORF10	LRPPRC	0.499332
Nsp9	CCNL1	0.499332
ORF8	NAB1	0.499332
ORF7a	DUS2	0.499332
Nsp1	HLA-G	0.499331
Nsp8	THAP11	0.49933
ORF7a	C3AR1	0.49933
E	TAP1	0.49933
ORF8	MB21D2	0.49933
ORF3a	PSMB9	0.499329
N	MAPKAPK5-AS1	0.499328
ORF8	TYMP	0.499328
Nsp14	SDHAF1	0.499328
E	ZNF700	0.499328
Nsp1	SLAMF7	0.499327
Nsp7	PTCD3	0.499327
ORF8	IFIT3	0.499327
ORF7a	PNPLA3	0.499327
Nsp1	MDH2	0.499326
Nsp16	IL17C	0.499326
Nsp1	PLAUR	0.499325
ORF8	PNPLA3	0.499325
Nsp6	MSC	0.499325
ORF10	ZMYM3	0.499325
Nsp9	ZNF692	0.499324
ORF10	DHX57	0.499324
ORF10	ARHGEF18	0.499323
ORF6	RNF20	0.499323
Nsp7	DHX58	0.499323
Nsp7	ASTE1	0.499322
E	VCAM1	0.499322
Nsp6	RAB24	0.499322
Nsp5	NUDT16	0.499322
Nsp8	MGLL	0.499321
ORF7a	MB21D2	0.49932
ORF8	IFIT5	0.49932
M	HHEX	0.49932
M	TK2	0.499319
Nsp15	LINC00528	0.499319
Nsp9	SLC2A6	0.499319
Nsp16	NUDT16	0.499318
Nsp5	TNFAIP8	0.499317
Nsp5	BID	0.499317
Nsp16	TNFAIP8	0.499315
ORF10	SBNO2	0.499315
Nsp15	EREG	0.499314
Nsp9	CYP27B1	0.499313
Nsp1	MARCKS	0.499313
Nsp1	SLC35A1	0.499313
M	RITA1	0.499313
Nsp16	BID	0.499312
Nsp9	CELF2	0.499312
Nsp9	CYP7B1	0.499312
Nsp13	S100A12	0.499312
Nsp13	CCL4	0.499311
Nsp7	CD180	0.499311
Nsp13	CCL7	0.499311
Nsp15	MAFF	0.499311
ORF6	ZHX3	0.49931
Nsp16	RHOG	0.49931
Nsp13	CCL8	0.49931
Nsp13	CCL5	0.49931
ORF7b	RAD50	0.499309
Nsp13	CCL2	0.499309
Nsp13	CCL20	0.499309
Nsp1	IER5	0.499309
Nsp1	LDAH	0.499309
Nsp7	MX1	0.499309
Nsp16	RHOH	0.499309
Nsp9	TBC1D10A	0.499308
Nsp13	CXCL10	0.499308
ORF8	RASGEF1B	0.499308
Nsp8	RNF144B	0.499307
Nsp6	IL17C	0.499306
[truncated: 21,999 more rows]

## Sheet: PI3K
SARS-CoV-2 Protein	Host Protein	Interaction Score
Nsp13	RPL30	0.896724
Nsp13	RPL22	0.882976
S	ARF4	0.881554
Nsp12	ARF4	0.875365
Nsp13	USB1	0.870379
Nsp13	CIR1	0.852039
Nsp13	SNX15	0.844177
Nsp13	EAPP	0.843873
Nsp13	SRP19	0.84089
Nsp15	TAF13	0.836442
Nsp13	ARPIN	0.83255
Nsp7	RANBP10	0.832479
Nsp13	YPEL3	0.832098
Nsp13	LMOD3	0.832087
Nsp13	RDM1	0.82686
Nsp13	ZCCHC9	0.825516
Nsp13	COMMD6	0.825454
Nsp13	RPS28	0.819881
Nsp13	POLR3G	0.81794
Nsp1	RANBP10	0.817883
S	PFN2	0.815154
Nsp7	PYCARD	0.813217
Nsp13	MEIG1	0.812779
Nsp8	BLOC1S1	0.80479
Nsp13	INO80B	0.803397
Nsp13	FTSJ3	0.802118
Nsp12	CSNK1D	0.799087
Nsp15	ACTR1B	0.799028
Nsp13	CCNDBP1	0.798327
Nsp13	DDX46	0.798316
Nsp1	NICN1	0.798117
Nsp8	BCKDHA	0.796994
Nsp7	GTF2E2	0.796947
Nsp12	COPZ2	0.796733
Nsp13	TTLL1	0.796028
Nsp15	UBE2G1	0.792097
Nsp15	UBA52	0.789501
Nsp13	YPEL1	0.788452
Nsp15	RPS15A	0.787405
Nsp7	CDC73	0.787309
N	GTF2E2	0.786544
Nsp13	TAF13	0.783443
Nsp13	SPTY2D1	0.783272
Nsp13	INO80C	0.782119
Nsp13	TARDBP	0.781862
Nsp1	COMMD6	0.781039
Nsp13	ZCCHC17	0.777096
Nsp8	ARF4	0.776422
Nsp13	TMEM214	0.775291
Nsp13	RNF6	0.774986
Nsp15	PYCARD	0.774113
Nsp13	CDC73	0.773732
Nsp12	ACTR3	0.772914
Nsp13	G3BP2	0.772674
Nsp13	EIF4B	0.77232
Nsp13	BCCIP	0.770628
Nsp13	IGBP1	0.770513
N	ELP2	0.770244
Nsp13	GTF2E2	0.76933
Nsp8	CHMP1B	0.768819
Nsp13	PTS	0.768485
Nsp13	TRAPPC6A	0.768297
N	BAG1	0.767319
Nsp13	AKAP8	0.766435
Nsp13	EIF4G1	0.765332
Nsp8	ALDH6A1	0.764819
Nsp13	TRIM63	0.764814
Nsp13	HYOU1	0.764208
Nsp13	PCMTD1	0.763195
Nsp13	BEX4	0.763028
Nsp13	LRRC23	0.762322
Nsp12	KIF6	0.761054
Nsp13	PPP6R1	0.760613
Nsp13	ABCF1	0.760505
Nsp8	ING4	0.758774
N	SLU7	0.758087
Nsp1	LYRM9	0.758041
Nsp15	UBL7	0.757595
ORF7b	MST1	0.757051
Nsp13	TFDP2	0.756514
Nsp12	UBA52	0.754446
Nsp13	CUEDC2	0.754268
Nsp8	RANBP10	0.753349
Nsp13	TBL2	0.752777
Nsp13	PDK2	0.752488
Nsp15	EIF3H	0.751179
N	POLR1D	0.750878
Nsp16	POLR1D	0.750375
N	LSM10	0.749189
Nsp15	MAPRE1	0.748581
N	TAF13	0.748136
ORF8	BRD3	0.747971
Nsp7	CTC1	0.747901
Nsp13	ZCCHC10	0.747351
ORF7b	USE1	0.746931
Nsp9	TARDBP	0.746066
Nsp1	POLR1D	0.746002
ORF6	BRD3	0.745933
Nsp1	TAF13	0.745539
Nsp1	ELP3	0.745163
Nsp13	UBA52	0.744399
Nsp13	MRPL22	0.744262
N	RANBP10	0.74376
Nsp7	POLR1D	0.743474
Nsp13	TSG101	0.742144
Nsp13	EIF3H	0.741718
Nsp9	ARL2	0.741345
Nsp9	ARF4	0.741247
Nsp13	PPID	0.740851
ORF6	RANBP10	0.740634
Nsp9	UBE2G1	0.740539
Nsp13	PELO	0.740143
Nsp9	CUEDC2	0.739277
Nsp2	TAF13	0.739226
Nsp13	TTLL7	0.738815
Nsp13	PSME3	0.73672
Nsp13	CHMP2A	0.735631
Nsp12	AP1G1	0.735382
N	TBL2	0.734725
M	ALG14	0.734596
Nsp13	IFT88	0.733042
Nsp1	PYCARD	0.732834
N	WDTC1	0.732751
Nsp2	RABIF	0.732509
Nsp1	TUBB6	0.732321
Nsp13	EXOC3	0.732283
Nsp13	RPS15A	0.731927
Nsp13	HEATR3	0.730628
N	LRRC23	0.729941
Nsp6	RPN1	0.729749
N	BRD3	0.729082
Nsp13	CPSF2	0.728815
Nsp13	LSM10	0.728406
Nsp13	VCP	0.727783
N	WDR31	0.72691
Nsp12	PFN2	0.726718
Nsp12	COG4	0.726524
Nsp13	HSPA4L	0.72625
Nsp13	ZNF277	0.725647
Nsp1	TRAPPC6A	0.725102
Nsp13	POLR1D	0.724903
Nsp13	NOA1	0.72485
Nsp13	BRD3	0.723799
Nsp13	ASCC1	0.722774
Nsp9	USE1	0.722706
ORF7a	EMC7	0.721616
Nsp13	SLU7	0.721344
Nsp15	TRAPPC6A	0.72074
Nsp13	TPPP	0.720296
Nsp12	ACTR1B	0.719026
E	BRD3	0.718692
Nsp13	DCAF4L1	0.718614
Nsp13	KIF5B	0.718581
Nsp9	UBXN1	0.718535
Nsp12	CUL2	0.717432
N	WDR1	0.716689
Nsp1	TUBB2A	0.71633
Nsp13	CDK5RAP3	0.716154
Nsp15	WASL	0.715962
Nsp13	DDX25	0.715949
Nsp1	EIF3H	0.714328
Nsp13	BANK1	0.71398
Nsp1	INO80C	0.713397
N	RNF6	0.712349
N	UBE2G1	0.711906
N	WDR48	0.711822
Nsp13	CREBRF	0.711814
Nsp12	PFN4	0.711787
Nsp13	GRTP1	0.711582
N	WDR77	0.710998
Nsp13	DHX40	0.710282
N	CPSF2	0.709843
Nsp3	GTF2E2	0.709707
Nsp13	SYF2	0.709431
Nsp8	DNAJB11	0.709289
Nsp13	WDR48	0.709108
Nsp1	TUBB2B	0.708115
Nsp12	CDC42	0.707009
Nsp13	GSDMD	0.707006
Nsp13	MOCS2	0.706231
Nsp13	CNOT9	0.705167
Nsp12	UBE2G1	0.705021
Nsp15	PSMD12	0.704113
Nsp13	TSEN15	0.703331
Nsp13	YPEL5	0.702313
N	WSB2	0.702081
Nsp13	LENG8	0.700936
N	VCP	0.700885
Nsp13	LARP4	0.700222
N	GGT7	0.700136
Nsp13	UBL7	0.699777
Nsp13	PCYT1A	0.699654
Nsp12	SURF1	0.699633
N	SPTY2D1	0.698687
Nsp6	DERL3	0.698455
Nsp15	VCP	0.697678
Nsp13	JUP	0.697668
Nsp13	SELENOH	0.697482
Nsp6	DERL1	0.697265
Nsp2	UBA52	0.69717
Nsp13	PUS7L	0.696618
N	SEC23A	0.696479
N	INO80C	0.696162
Nsp12	RAB1A	0.696115
Nsp13	PASD1	0.696077
Nsp13	C2orf81	0.696052
Nsp13	ELP3	0.695155
Nsp13	GNG7	0.694404
Nsp13	RPS29	0.69391
Nsp15	PSMD11	0.693607
Nsp15	POLR1D	0.693545
Nsp6	POLR1D	0.693269
Nsp13	ING4	0.693209
Nsp13	INTS6L	0.692767
Nsp13	YBX2	0.692611
Nsp13	LINC01545	0.69237
Nsp13	MLLT11	0.692156
Nsp14	POLR1D	0.691022
Nsp13	WDR1	0.69007
Nsp13	ATAD2B	0.68837
Nsp13	XPO6	0.688222
Nsp13	ZBTB8OS	0.687379
Nsp12	KIF5B	0.686804
Nsp13	WDR91	0.685647
N	KLHDC2	0.685563
Nsp12	XPOT	0.685253
Nsp13	MUTYH	0.68494
Nsp13	WASL	0.684398
N	LENG8	0.683087
Nsp13	XPOT	0.682099
Nsp13	SAP130	0.681105
N	DCAF4L1	0.680276
Nsp13	TBC1D15	0.680086
Nsp13	ATG14	0.67974
Nsp1	WSB2	0.679285
Nsp13	C9orf85	0.678971
Nsp4	VAMP2	0.678873
Nsp2	RPS28	0.677397
Nsp15	ACTC1	0.676556
Nsp12	LIG4	0.676378
Nsp13	IFT20	0.675801
Nsp1	SEC23A	0.674233
Nsp13	ZNF76	0.673843
Nsp13	LZTFL1	0.673279
Nsp15	PSMD1	0.672824
Nsp15	CDK18	0.671828
N	RBL2	0.670506
Nsp13	PLCD1	0.670088
Nsp13	UBXN1	0.669893
Nsp13	WDTC1	0.669602
S	CPVL	0.669596
Nsp13	RANBP10	0.669269
Nsp4	DERL1	0.66853
Nsp13	ATG3	0.668458
N	TARDBP	0.668381
N	CDC73	0.667761
Nsp16	TUBB6	0.667701
Nsp1	GTF2E2	0.667651
Nsp9	RANBP10	0.667592
Nsp13	ZNHIT3	0.667402
Nsp13	WDR81	0.66732
Nsp9	RABIF	0.667195
Nsp1	TSEN15	0.666994
Nsp13	FAM161B	0.666648
Nsp12	C2orf81	0.666446
Nsp2	GAS2L1	0.666387
N	BCCIP	0.666341
Nsp2	C2orf81	0.666337
Nsp12	LRRC23	0.666325
Nsp12	TNNI3	0.666118
Nsp5	DYRK4	0.665966
Nsp3	CTNNBIP1	0.665917
N	DERA	0.665847
Nsp13	PROCA1	0.6656
M	PMS2P1	0.66555
M	DERL1	0.665511
Nsp1	DYRK4	0.66549
ORF8	WDTC1	0.665377
Nsp8	DYRK4	0.66534
Nsp16	TCN2	0.665051
Nsp8	ATP6V1G2	0.665022
N	SP2	0.664588
ORF8	PRSS35	0.664577
Nsp7	DYRK4	0.664349
ORF6	EZH1	0.664329
Nsp12	ARL6	0.664265
E	DYRK4	0.664079
Nsp13	AIP	0.664064
E	ABCG2	0.66402
ORF7a	EXOC3	0.66393
Nsp7	PSMD11	0.663793
ORF10	PLCD1	0.663454
ORF7b	EZH1	0.663435
ORF10	EZH1	0.663422
Nsp13	ELP2	0.663377
ORF6	DYRK4	0.663322
Nsp15	NICN1	0.662937
S	ARL2	0.662936
Nsp13	MLPH	0.66287
Nsp13	NPEPL1	0.662833
Nsp2	MROH6	0.662817
N	EZH1	0.662805
ORF7b	TSPAN7	0.662783
Nsp8	ACTG2	0.662534
ORF6	PSMD11	0.662294
S	CDC42	0.662181
Nsp13	CUL2	0.661804
ORF6	SUFU	0.661644
Nsp3	NT5M	0.66142
N	INTS6L	0.661313
Nsp15	SEC23A	0.660953
Nsp9	CSNK1D	0.660946
Nsp12	ARL2	0.660779
Nsp13	TLE6	0.660623
Nsp13	EZH1	0.660469
Nsp7	CDK5RAP3	0.660265
Nsp13	RPAP3	0.659957
Nsp9	UBA52	0.659765
Nsp13	TKFC	0.659117
ORF7a	EXOC5	0.659073
N	UBL7	0.658886
Nsp15	ACTG2	0.658806
Nsp13	SAMD13	0.658729
ORF6	ALG14	0.658655
Nsp2	POLR1D	0.658394
Nsp13	RPP25L	0.657871
Nsp1	TKFC	0.657576
Nsp16	HMGCL	0.657302
Nsp8	PPID	0.657298
Nsp13	PNPLA2	0.65714
ORF7b	SMIM19	0.656085
Nsp13	UBE2G1	0.656037
N	PAIP2	0.65548
ORF6	ABCG2	0.655354
Nsp13	KPNA3	0.654838
Nsp8	PSME3	0.654792
Nsp1	PTS	0.654733
Nsp1	TMEM167A	0.654262
Nsp13	SIRT3	0.654248
N	SETDB1	0.654124
Nsp15	CUEDC2	0.654116
Nsp8	RAB40B	0.654019
Nsp8	FOXO4	0.65372
Nsp12	AP1G2	0.653199
N	YPEL1	0.652441
S	VAMP5	0.652408
Nsp13	AP1G1	0.6522
Nsp2	MTMR2	0.652193
Nsp13	C2orf68	0.652176
N	NOA1	0.651873
N	SYF2	0.651557
Nsp13	LIG4	0.651428
Nsp13	OS9	0.65115
ORF7b	VAMP5	0.650519
N	ZNF687	0.650071
Nsp9	MRPL47	0.649847
N	EIF4G1	0.649107
Nsp13	WDR31	0.648989
Nsp13	CLOCK	0.648933
Nsp13	ZCWPW1	0.648193
Nsp12	MRPL10	0.648188
Nsp8	ACTC1	0.64817
N	TSG101	0.647525
ORF6	CTC1	0.647385
N	DDX46	0.647305
Nsp13	AP1G2	0.647097
Nsp13	CRBN	0.646336
Nsp12	WDR19	0.646318
N	CLOCK	0.645942
Nsp1	HDAC11	0.645703
Nsp13	ZC3H10	0.64485
N	OS9	0.644758
Nsp13	SEC24A	0.64466
N	MUTYH	0.644197
Nsp13	CEP57	0.643929
Nsp13	TAF5L	0.643309
N	SAP130	0.643045
Nsp2	UBE2G1	0.64304
Nsp13	RECQL5	0.642925
Nsp2	RPS15A	0.642319
Nsp13	MYO5C	0.641987
M	SNCA	0.641955
ORF3a	DERL1	0.641918
Nsp14	ALG14	0.64184
N	WDR91	0.641452
Nsp15	CLOCK	0.640696
Nsp8	EIF3H	0.640399
Nsp4	DOLPP1	0.64036
Nsp13	BRD8	0.639981
N	EIF4E	0.639807
S	STX7	0.639358
Nsp13	GAPVD1	0.638996
Nsp13	SETDB1	0.638913
N	TAF5L	0.637794
Nsp13	OSBPL6	0.637312
N	EIF4B	0.637012
Nsp13	EIF4E	0.63653
Nsp15	ENAH	0.63623
N	SEC23B	0.635835
Nsp16	RABIF	0.634935
ORF7b	LRRN4CL	0.634338
Nsp15	TSEN15	0.633999
Nsp13	TAF2	0.633543
Nsp13	ATG4A	0.633425
Nsp13	SP2	0.633256
Nsp13	ZMYND12	0.632649
Nsp13	KIF6	0.632612
Nsp13	FOXO4	0.632052
Nsp15	INTS6L	0.631675
Nsp6	VAMP5	0.631449
ORF3a	DERL3	0.630949
N	AKAP8	0.630782
ORF7b	WDTC1	0.63014
Nsp12	EXOC3	0.629936
N	YBX2	0.628641
Nsp13	PMS2P1	0.62859
Nsp15	COPZ2	0.628405
Nsp15	ACTR3	0.628255
Nsp2	GTF2E2	0.627302
Nsp13	PALM	0.627277
Nsp13	GIT1	0.62727
N	EAPP	0.627236
ORF7b	CLEC1A	0.626489
Nsp13	EFHC1	0.626285
Nsp15	SEC24A	0.626216
Nsp1	LRRC23	0.6262
ORF7a	HBQ1	0.625817
Nsp13	ABCG5	0.62563
Nsp1	USE1	0.625435
Nsp5	NGFR	0.625409
ORF7a	AGT	0.625351
N	HDAC11	0.62504
N	WASL	0.624527
Nsp13	BBS1	0.624395
Nsp1	WDR1	0.624165
Nsp15	CPSF2	0.623982
Nsp6	VAMP2	0.623607
Nsp13	CCDC25	0.62319
Nsp13	VPS11	0.622989
Nsp1	SEC23B	0.62257
Nsp15	UCHL3	0.622441
Nsp13	NBR1	0.62236
S	SAR1A	0.621905
Nsp13	FBXO25	0.621803
N	ING4	0.620286
Nsp1	HDAC5	0.62028
N	LMOD3	0.620045
Nsp12	CEP57	0.619819
Nsp13	WDR19	0.619749
Nsp1	CPSF2	0.619689
Nsp1	ALG14	0.619178
N	RPS28	0.619078
Nsp12	SAR1B	0.618739
Nsp2	GGT7	0.616913
Nsp1	STIP1	0.616832
N	EIF3H	0.616788
Nsp4	VAMP5	0.616661
Nsp8	ACTR3	0.61638
Nsp12	XPO6	0.616297
Nsp13	CBY1	0.615949
Nsp13	NRG1	0.615867
Nsp1	INTS6L	0.615552
Nsp13	EEF1E1	0.614462
Nsp13	MAPRE1	0.614259
Nsp15	SEC23IP	0.613843
Nsp6	SURF4	0.613502
Nsp12	TMED1	0.613405
Nsp15	TAF5L	0.613168
Nsp6	DOLPP1	0.612786
N	UBA52	0.61258
Nsp1	BBS1	0.612428
Nsp13	GAS2L1	0.612246
Nsp13	TNNI3	0.611573
Nsp1	ING4	0.611221
Nsp16	EIF3H	0.610972
Nsp15	BLOC1S1	0.610941
ORF7a	STIP1	0.610735
N	PTS	0.610713
Nsp12	STX7	0.610491
Nsp13	HPS1	0.610254
Nsp13	KCTD2	0.609967
Nsp8	RAB1A	0.609756
N	CSNK1D	0.608748
Nsp13	SEC31B	0.608745
Nsp13	PPP1R35	0.608154
Nsp13	AEBP1	0.607951
N	OTULIN	0.607596
N	RPAP3	0.607553
Nsp7	CALM1	0.607445
Nsp13	SEC23A	0.605896
N	VPS11	0.605324
Nsp6	PGAP3	0.604551
Nsp13	SEC23B	0.603657
Nsp16	TUBB2A	0.603205
S	TSNARE1	0.602471
ORF7b	RPN1	0.602398
Nsp13	APBA2	0.601863
Nsp13	TRPM1	0.601673
N	ALG14	0.601452
Nsp13	DNAL4	0.601383
Nsp13	OSBPL11	0.600625
Nsp7	TRAPPC6A	0.60047
N	ZMYND12	0.600429
Nsp13	GHDC	0.600102
Nsp13	CHMP1B	0.599912
Nsp12	DYRK4	0.599708
ORF8	STIP1	0.5997
Nsp15	LRRC23	0.598848
Nsp1	CDC73	0.598741
Nsp16	GGT7	0.598312
Nsp4	SNCA	0.597117
Nsp13	COPZ2	0.596997
Nsp13	MRPL20	0.596961
Nsp1	TCN2	0.596634
Nsp15	EIF4E	0.596386
Nsp1	CUEDC2	0.596225
Nsp16	NDUFAF5	0.596073
Nsp13	ERMARD	0.596051
Nsp7	NICN1	0.595764
Nsp13	WDR77	0.595251
N	JUP	0.595196
Nsp1	PARD6A	0.594716
Nsp4	PGAP3	0.593858
Nsp12	EXOC5	0.593823
Nsp1	UBE2G1	0.593786
Nsp10	PPP3R1	0.59371
Nsp3	TAF13	0.593673
Nsp13	RGL2	0.593436
ORF6	ABCG5	0.593415
Nsp2	LRRC23	0.593367
Nsp16	LSM10	0.593323
Nsp13	WSB2	0.593068
Nsp13	PYCARD	0.59241
N	XPO6	0.59213
Nsp12	TRAPPC6A	0.592122
Nsp9	NBR1	0.591428
N	WDR19	0.591345
Nsp4	DERL3	0.591251
N	ASCC1	0.590836
Nsp15	ACTL8	0.590546
Nsp13	CCNL2	0.590369
N	CUL2	0.590316
Nsp3	UBA52	0.590157
Nsp13	MYPN	0.590003
ORF7b	COA5	0.589939
Nsp15	CDK20	0.589792
Nsp4	DLG1	0.588805
N	CDK18	0.588517
N	DHX40	0.58789
Nsp1	MOB1A	0.587673
N	WDR45	0.587618
Nsp13	SRXN1	0.58753
Nsp1	MUTYH	0.587452
Nsp16	ELP3	0.587444
Nsp13	CBX7	0.587202
N	HDAC5	0.586626
Nsp9	NGFR	0.586393
M	CAMLG	0.585512
N	DVL2	0.58495
Nsp15	CDK5RAP3	0.584903
Nsp16	UBE2G1	0.584869
N	DNAL4	0.584821
Nsp13	ENAH	0.584821
Nsp16	ALG14	0.584568
Nsp12	VAMP5	0.584396
Nsp1	CNOT9	0.584329
Nsp13	WDR45	0.584218
Nsp16	TUBB2B	0.584166
Nsp8	ACTR1B	0.583766
S	VAMP2	0.583679
N	MAPRE1	0.58311
N	PAN2	0.582857
N	FRS3	0.582349
N	FBXO25	0.58231
Nsp15	GTF2E2	0.582267
N	PPID	0.581955
Nsp13	CARF	0.581892
Nsp8	CNN3	0.580854
Nsp13	NSG1	0.580589
Nsp15	ELAC2	0.580571
Nsp1	WDR48	0.580047
Nsp15	NOA1	0.579248
Nsp4	CALR	0.578737
Nsp13	JMY	0.578111
Nsp15	CABLES1	0.578021
N	CRBN	0.577293
Nsp15	TFDP2	0.576683
Nsp13	MB21D2	0.576372
Nsp13	FAM228B	0.576318
Nsp8	SUFU	0.575993
S	SAR1B	0.575958
N	CBX7	0.575227
Nsp13	LTA4H	0.575153
Nsp15	TKFC	0.574971
Nsp3	POLR1D	0.57493
Nsp8	TUBB6	0.574756
Nsp15	EEF1E1	0.574363
Nsp15	ALG14	0.574215
N	XPOT	0.574043
Nsp14	GTF2E2	0.573864
Nsp1	UBL7	0.573634
Nsp1	ELAC2	0.573576
Nsp1	SEC24A	0.573563
Nsp15	CCDC28A	0.573363
Nsp15	ZBTB8OS	0.572532
N	HPS4	0.572043
Nsp12	COG8	0.571297
Nsp3	PYCARD	0.57018
Nsp13	DUSP15	0.569057
N	TLE6	0.569011
ORF7b	TSNARE1	0.568795
Nsp4	SURF4	0.568692
ORF7b	AGT	0.568422
N	LZTFL1	0.568176
N	TAF2	0.567856
Nsp15	MAP1LC3A	0.567712
N	IFT88	0.567638
S	RAB1A	0.567446
Nsp1	CTNNBIP1	0.567369
N	FTSJ3	0.567333
Nsp13	OTUD5	0.56682
Nsp13	NSMCE1	0.566189
Nsp13	CHUK	0.565999
Nsp15	RABIF	0.565148
Nsp13	DNAJB11	0.565003
N	TFDP2	0.564716
Nsp13	DLG1	0.564304
N	NSMCE1	0.564294
ORF7b	VAMP2	0.564085
Nsp13	RBL2	0.564016
Nsp14	RPS28	0.563887
N	CUEDC2	0.56362
Nsp15	CNOT9	0.56359
Nsp8	COPZ2	0.562784
ORF7b	TMED9	0.562594
Nsp6	CALR	0.562563
Nsp9	QSOX2	0.562475
Nsp1	CSNK1D	0.562454
Nsp13	GIGYF1	0.562303
Nsp16	UBA52	0.562071
Nsp8	HPS4	0.561818
N	EXOC3	0.561784
Nsp9	CNOT9	0.561324
Nsp15	BRD3	0.560943
Nsp13	TMCC2	0.560896
Nsp15	ASCC1	0.560845
N	RING1	0.560337
S	COPZ2	0.560225
Nsp13	CCDC28A	0.559731
Nsp16	TAF13	0.559132
Nsp9	PYCARD	0.559112
Nsp13	TEKT3	0.559077
ORF7b	ZNF396	0.557878
Nsp13	STON1	0.557555
Nsp12	ACTL8	0.557531
S	TMED9	0.556993
Nsp3	LZTFL1	0.556841
Nsp13	LYRM9	0.556822
Nsp8	SLC25A6	0.55671
Nsp13	ELAC2	0.556539
Nsp13	CABLES1	0.556413
Nsp1	BAIAP3	0.55634
S	USE1	0.556338
Nsp13	PGBD1	0.556177
Nsp15	AAMDC	0.555956
Nsp13	RXRB	0.555711
Nsp13	PAN2	0.555686
N	SEC31B	0.555206
N	CFAP43	0.554618
Nsp15	WDR48	0.554546
N	PIWIL4	0.55412
N	G3BP2	0.553808
Nsp13	CFAP43	0.553625
N	DDX25	0.55362
Nsp13	RABIF	0.552561
Nsp13	TTC12	0.551908
N	KPNA3	0.551544
Nsp1	GRTP1	0.551509
Nsp6	STX7	0.551384
Nsp12	ACTC1	0.551204
Nsp12	RAB6B	0.550764
Nsp13	PFN4	0.550697
ORF7b	SLC5A2	0.550404
Nsp15	SEC23B	0.550345
Nsp13	TAB1	0.550041
Nsp1	ADPRM	0.550031
Nsp6	PAQR6	0.549697
N	ZBTB8OS	0.549692
Nsp15	TAB1	0.549384
N	PELO	0.549379
Nsp9	IGBP1	0.549173
Nsp1	BCCIP	0.548928
Nsp15	ARF4	0.5488
Nsp3	RABIF	0.548365
Nsp13	RAB23	0.548342
S	RAB6B	0.548155
ORF7a	SH3BGRL3	0.548074
Nsp12	VPS51	0.547933
M	PGAP2	0.547788
Nsp15	CHUK	0.547007
Nsp8	ARL6	0.546493
Nsp13	PIWIL4	0.545859
Nsp1	SETDB1	0.544796
Nsp13	RING1	0.544334
Nsp13	SEC23IP	0.54415
Nsp1	TMCC2	0.544111
Nsp12	CDK5RAP3	0.543618
Nsp13	NICN1	0.543368
Nsp13	MRPL45	0.543169
S	LRRN4CL	0.543106
Nsp6	PGAP2	0.542643
N	RECQL5	0.541865
Nsp13	TDG	0.54186
Nsp15	RANBP10	0.541858
Nsp13	LZTR1	0.541715
Nsp13	DEPDC5	0.541086
ORF7a	PFN2	0.540924
Nsp13	COQ8A	0.540808
Nsp13	PDZD4	0.540712
Nsp16	PSMD11	0.540112
Nsp1	BRD8	0.540031
ORF7b	RAMP2	0.539827
Nsp2	ZBTB8OS	0.539817
Nsp8	DERL3	0.539629
ORF3a	PGAP3	0.539132
Nsp8	DERL1	0.538402
M	SYNGR1	0.537345
Nsp16	ELAC2	0.537268
N	NSMCE2	0.536881
N	MOCS2	0.53622
Nsp7	UBE2G1	0.536007
M	SURF4	0.535895
ORF7b	BMF	0.535494
Nsp13	OTULIN	0.535101
Nsp16	LRRC23	0.534864
S	TMED1	0.534653
Nsp8	IFT20	0.534454
N	SEC24A	0.534351
Nsp13	ZNF687	0.534291
N	RPS15A	0.533956
N	AIP	0.533919
N	GEMIN8	0.533744
ORF3a	PGAP2	0.533717
Nsp13	CSNK1D	0.533445
Nsp1	HAUS5	0.533244
ORF3a	TCN2	0.533034
N	ATG3	0.53271
ORF8	SUFU	0.532429
Nsp13	PEX6	0.53242
Nsp5	MAP1LC3A	0.532413
N	INO80B	0.531551
ORF7b	ZC3H10	0.531056
Nsp12	SAR1A	0.530991
Nsp1	LZTFL1	0.530659
Nsp9	RAB40B	0.530594
Nsp8	ARL2	0.530582
Nsp9	COG8	0.530144
Nsp4	RPN1	0.529493
Nsp13	NSMCE2	0.529425
Nsp9	PLCD1	0.528882
Nsp13	IPPK	0.528789
Nsp7	PMS2P1	0.528785
Nsp12	ITM2C	0.528325
Nsp7	EIF3H	0.527743
ORF7b	ZFP41	0.527656
M	ATP8A2	0.527634
Nsp6	SNCA	0.527459
Nsp3	TRAPPC6A	0.527122
Nsp13	BBS2	0.527096
Nsp8	BPHL	0.526481
ORF7b	SLC25A6	0.526394
Nsp12	UCHL3	0.526236
Nsp13	REPS2	0.525737
Nsp13	TUBB6	0.525557
M	TMEM91	0.525397
ORF7b	TRAC	0.525313
Nsp7	EEF1E1	0.52482
ORF7a	NGFR	0.524579
Nsp1	KIF5B	0.52452
Nsp13	WIPI2	0.5245
Nsp1	TAF5L	0.524224
N	EEF1E1	0.524036
N	TTLL7	0.523838
Nsp12	PIWIL4	0.522837
N	FBXL20	0.522231
Nsp13	BAG1	0.521881
Nsp1	PELO	0.520865
Nsp13	ESRP1	0.520818
Nsp15	WDR77	0.520468
Nsp13	CYTH2	0.519299
M	PGAP3	0.519137
Nsp15	CNN3	0.519081
Nsp8	ATP6AP2	0.518575
ORF7b	SLC7A6	0.518338
Nsp2	ALG14	0.518058
Nsp13	PHF7	0.517454
Nsp16	EIF4E	0.517377
Nsp15	KIF5B	0.517259
Nsp12	GAPVD1	0.517241
Nsp7	ELP2	0.517231
Nsp13	RFK	0.517077
Nsp1	ZBTB8OS	0.516608
ORF7a	XPOT	0.516532
Nsp12	GTF2E2	0.516217
N	BBS2	0.516215
Nsp6	CAMLG	0.516073
Nsp13	TMCO6	0.515585
Nsp7	SIRT3	0.515571
ORF7b	LINC01545	0.515224
Nsp4	PGAP2	0.514927
Nsp4	ARF4	0.514516
N	KIF6	0.514347
Nsp13	RGS11	0.514256
Nsp12	TAF2	0.514101
Nsp13	PSMD11	0.513595
Nsp13	BAIAP3	0.51347
ORF7b	FGF2	0.513429
Nsp12	PALM	0.513193
Nsp15	MYLK3	0.513095
Nsp14	UBA52	0.513036
Nsp12	AIFM3	0.513036
Nsp13	SNX11	0.512869
Nsp14	COPZ2	0.512668
Nsp16	SUFU	0.512359
ORF7a	SSR3	0.512329
Nsp8	VAMP2	0.512213
Nsp3	CDK18	0.511482
ORF7b	CA14	0.511243
S	TPP1	0.510897
ORF7b	TMEM91	0.510417
Nsp3	KIF6	0.510373
Nsp13	ANKRD7	0.510216
N	AP1G2	0.510023
Nsp15	WASF2	0.509471
Nsp12	USE1	0.509187
Nsp15	GSDMD	0.509007
N	TMCC2	0.508883
Nsp13	NATD1	0.508742
Nsp13	PAIP2	0.508104
Nsp12	VAMP2	0.507704
Nsp16	PAOX	0.507239
Nsp4	MPDU1	0.507196
Nsp13	PMM1	0.506961
ORF7b	BRD3	0.506754
S	COG4	0.506499
N	GRTP1	0.506322
Nsp1	RABIF	0.506233
Nsp3	INO80C	0.506069
Nsp9	FBXO31	0.505795
Nsp12	RGS10	0.505628
Nsp10	NCS1	0.50554
Nsp13	TRPT1	0.505298
Nsp9	HPS1	0.504811
S	COG8	0.504757
Nsp1	AAMDC	0.50469
Nsp4	CAMLG	0.504684
Nsp16	RANBP10	0.504571
Nsp12	WDR77	0.504462
Nsp12	RBL2	0.504455
Nsp8	RING1	0.504338
Nsp12	ACTG2	0.504023
N	GAPVD1	0.503737
Nsp13	SLC26A4	0.503092
Nsp1	VCP	0.503066
Nsp13	ACTR1B	0.502947
ORF7b	HRK	0.502342
ORF6	POLR1D	0.502255
Nsp13	ENKD1	0.501998
M	CALR	0.501901
N	CTC1	0.501179
ORF7b	HEBP1	0.500634
Nsp12	BAG1	0.50057
ORF8	MMP8	0.50052
Nsp12	CCDC78	0.500315
Nsp15	PFN2	0.500199
Nsp2	HEATR3	0.500122
M	PSMD11	0.500007
Nsp12	IGBP1	0.499942
Nsp2	ZSCAN2	0.49989
Nsp12	TCN2	0.49988
S	PSMG3-AS1	0.499872
Nsp13	FAAH	0.499872
S	C10orf95	0.49987
Nsp1	ZNF646	0.499867
Nsp12	SNX15	0.499864
Nsp14	FAAH	0.499859
Nsp12	CGREF1	0.499856
Nsp12	C16orf86	0.499855
Nsp3	NUDT2	0.499855
Nsp5	EVC	0.499853
Nsp2	ZNF446	0.499851
Nsp12	PRSS33	0.499846
Nsp13	ZNF446	0.499843
Nsp2	AADAT	0.499842
Nsp5	SWT1	0.49984
Nsp15	LOXL3	0.499839
Nsp12	CCDC159	0.499836
Nsp2	PPM1N	0.499836
Nsp12	FRAT1	0.499835
Nsp15	CEP68	0.499835
Nsp12	EAPP	0.499833
Nsp12	TIGAR	0.49983
Nsp2	FUZ	0.499829
Nsp12	CAPS	0.499828
Nsp16	KANK3	0.499827
Nsp2	SHF	0.499827
Nsp5	MYLK3	0.499826
Nsp2	GLI4	0.499825
Nsp12	C10orf95	0.499822
Nsp12	PPP1R35	0.499821
S	DUSP22	0.499819
Nsp13	PRSS54	0.499819
Nsp2	ACTC1	0.499818
Nsp16	VPS51	0.499816
Nsp13	GLI4	0.499815
N	ALDH6A1	0.499815
Nsp12	ULBP2	0.499814
Nsp12	CBX7	0.499813
Nsp13	TPBGL	0.499811
Nsp15	ZNF528	0.499811
Nsp2	ZMYND12	0.499806
Nsp2	ZNF396	0.499805
Nsp5	MROH6	0.499803
Nsp2	ZNF747	0.499802
Nsp16	MROH6	0.499801
Nsp15	ZNF599	0.4998
Nsp5	HPS4	0.499799
N	NAPRT	0.499799
S	PMS2P3	0.499798
Nsp12	SPACA9	0.499796
Nsp5	ERMARD	0.499794
Nsp5	HEATR3	0.499794
Nsp13	ZNF396	0.499793
Nsp15	BEGAIN	0.499793
Nsp15	FAAH	0.499792
Nsp5	TBC1D15	0.499791
Nsp13	ZNF747	0.49979
Nsp16	GAS2L1	0.499789
Nsp5	BFSP1	0.499788
Nsp13	GRHPR	0.499787
Nsp2	C16orf86	0.499787
Nsp12	MGMT	0.499785
S	NUDT2	0.499781
Nsp5	LRRIQ3	0.49978
Nsp5	ZSCAN2	0.49978
N	ZNF446	0.49978
Nsp15	ZNF554	0.49978
Nsp5	FAM161B	0.499779
Nsp13	CRYL1	0.499779
Nsp1	ZNF197	0.499777
Nsp2	PRSS33	0.499776
Nsp12	NCS1	0.499774
Nsp5	ASMTL	0.499774
Nsp1	ANKRD52	0.499773
Nsp2	DUSP15	0.499771
Nsp5	SPATA7	0.499767
Nsp14	DHDH	0.499766
Nsp2	CCDC159	0.499766
Nsp5	PYROXD2	0.499765
Nsp2	ZNF32	0.499764
Nsp13	PRSS33	0.499763
Nsp12	CIB2	0.499763
Nsp16	FAAH	0.499762
Nsp2	DPH5	0.499762
Nsp5	C2orf81	0.499761
N	PPM1N	0.499761
Nsp2	FRAT1	0.49976
Nsp12	DUSP22	0.499759
Nsp6	FAAH	0.499759
Nsp2	RDM1	0.499759
Nsp4	DHDH	0.499759
Nsp16	C2orf81	0.499758
Nsp5	SGPL1	0.499758
Nsp2	COMTD1	0.499757
Nsp13	GNPTG	0.499757
N	FUZ	0.499757
Nsp2	TIGAR	0.499756
Nsp15	ZNF212	0.499756
Nsp15	AMIGO1	0.499755
Nsp2	PMM1	0.499753
Nsp15	PCYOX1L	0.499753
Nsp2	PSMG3-AS1	0.499753
Nsp2	CAPS	0.499752
Nsp12	MYL5	0.499751
Nsp2	ZNF524	0.499751
Nsp13	ZNF32	0.499751
Nsp2	CCDC28A	0.499749
Nsp2	ACBD4	0.499748
Nsp5	LRRC56	0.499748
Nsp2	CCNB1IP1	0.499748
Nsp12	DNPH1	0.499747
Nsp13	FRAT1	0.499747
Nsp12	PTP4A3	0.499747
Nsp2	ETHE1	0.499745
Nsp2	PNPLA4	0.499745
Nsp5	DNAAF3	0.499743
Nsp2	MRPL10	0.499743
Nsp2	C10orf95	0.499742
ORF3a	FAAH	0.499741
Nsp13	COMTD1	0.499741
Nsp2	PSME3	0.49974
Nsp12	RPP25L	0.49974
N	GLI4	0.499739
Nsp5	NAPRT	0.499738
Nsp5	GHDC	0.499738
Nsp15	ZNF446	0.499738
Nsp2	PPP1R35	0.499738
Nsp16	DNAAF3	0.499738
Nsp16	NAPRT	0.499738
Nsp12	ZBTB8OS	0.499737
Nsp2	TRPT1	0.499737
Nsp15	FAM117A	0.499737
Nsp15	MMP8	0.499737
Nsp16	GHDC	0.499736
Nsp12	PMS2P3	0.499735
Nsp13	ZNF524	0.499734
Nsp12	C2orf68	0.499734
Nsp12	CCDC140	0.499734
Nsp15	PCOLCE	0.499733
Nsp13	C10orf95	0.499733
Nsp14	PRSS33	0.499732
Nsp15	FOXF2	0.499732
Nsp2	ULBP2	0.499732
Nsp14	BPHL	0.499731
Nsp2	LRRN4CL	0.499729
Nsp5	PTGIS	0.499726
Nsp5	ACCS	0.499726
Nsp13	ITM2C	0.499725
Nsp2	LYPLAL1	0.499724
Nsp5	PCYOX1L	0.499723
Nsp5	TMCO6	0.499722
Nsp16	PNPLA2	0.499722
Nsp4	BPHL	0.49972
Nsp2	NT5M	0.499719
Nsp4	PRSS33	0.499719
E	ZNF646	0.499718
Nsp12	ZNHIT3	0.499718
Nsp5	ATG14	0.499716
Nsp14	FRAT1	0.499716
Nsp7	CFAP43	0.499716
Nsp16	TAB1	0.499715
Nsp13	LRRN4CL	0.499715
Nsp13	ULBP2	0.499713
Nsp8	PGGHG	0.499712
Nsp5	OSGIN1	0.499712
Nsp12	C5orf52	0.499712
Nsp1	KANK3	0.499712
Nsp5	GSDMD	0.499711
Nsp15	PRSS35	0.49971
Nsp12	NUDT2	0.49971
Nsp16	OSGIN1	0.499709
Nsp1	CAPN3	0.499709
Nsp16	GSDMD	0.499707
Nsp5	ABTB1	0.499707
Nsp13	FNDC10	0.499706
Nsp5	CDK18	0.499706
Nsp1	SPATA20	0.499705
N	ZNF747	0.499704
Nsp9	PPP1R26	0.499703
Nsp1	TFR2	0.499702
Nsp2	SPACA9	0.499701
Nsp5	MIEF2	0.499701
Nsp5	FAM117A	0.499701
Nsp15	PRSS54	0.4997
N	HMGCL	0.499699
Nsp2	VPS28	0.499699
Nsp13	NT5M	0.499699
Nsp16	FAM117A	0.499699
Nsp16	ZNF446	0.499699
Nsp14	C10orf95	0.499697
ORF7a	XPO6	0.499697
Nsp16	PCOLCE	0.499696
Nsp2	ABHD14B	0.499695
Nsp14	PNPLA4	0.499695
Nsp13	PUDP	0.499695
Nsp15	FCMR	0.499695
Nsp1	LOXL3	0.499694
Nsp5	RMND1	0.499694
Nsp4	PSMG3-AS1	0.499694
Nsp5	WIPI2	0.499694
Nsp1	CEP68	0.499693
Nsp1	FAM149A	0.499693
Nsp12	CYTL1	0.499693
Nsp15	CHST6	0.499692
Nsp6	ZNF446	0.499692
Nsp6	PCOLCE	0.499692
Nsp15	TPBGL	0.499691
Nsp5	CCDC78	0.49969
Nsp5	ZNF277	0.49969
Nsp15	GLI4	0.49969
Nsp9	ZNF862	0.499689
Nsp2	FKBP14	0.499689
Nsp14	PPP1R35	0.499688
ORF8	ANKRD52	0.499688
Nsp16	NR1H3	0.499687
Nsp4	C10orf95	0.499687
Nsp2	MOB1A	0.499687
Nsp5	PMS2P1	0.499687
Nsp5	TBL2	0.499687
Nsp12	GOLGA2P5	0.499686
Nsp2	MGMT	0.499684
Nsp8	GAS2L1	0.499683
Nsp1	PGGHG	0.499683
Nsp9	XPO6	0.499682
M	FAAH	0.499682
Nsp2	CCDC25	0.499681
Nsp5	PPM1N	0.499681
Nsp16	PPM1N	0.499681
M	BEGAIN	0.49968
Nsp2	METTL26	0.49968
M	PYROXD2	0.499679
Nsp2	PYCARD-AS1	0.499679
Nsp2	CHMP1B	0.499678
Nsp8	GGT7	0.499678
Nsp5	TCN2	0.499677
Nsp12	RPS15A	0.499677
Nsp6	PPM1N	0.499677
Nsp5	FUZ	0.499676
Nsp8	GAB2	0.499675
Nsp16	FUZ	0.499674
Nsp13	ABHD14B	0.499673
Nsp5	KLHDC2	0.499673
S	HRK	0.499672
ORF7a	ZNF316	0.499672
Nsp6	PCOLCE2	0.499672
Nsp4	BDH2	0.499671
Nsp2	NCS1	0.49967
Nsp5	SHF	0.49967
Nsp2	ZFP41	0.49967
Nsp16	PRSS35	0.499669
M	TPP1	0.499668
Nsp9	ANKRD52	0.499668
Nsp1	PREP	0.499668
ORF3a	MIEF2	0.499666
Nsp5	GPR143	0.499666
Nsp13	PYCARD-AS1	0.499665
Nsp9	ACAD10	0.499663
Nsp2	ZNF581	0.499663
Nsp2	ZCCHC10	0.499662
Nsp12	MIA	0.499662
Nsp12	BEX2	0.499661
Nsp14	PUDP	0.499659
ORF8	JMY	0.499659
S	DSCR8	0.499659
Nsp5	CHST6	0.499658
Nsp13	IL17D	0.499658
Nsp13	METTL26	0.499657
Nsp1	ZNF233	0.499657
ORF8	PEX6	0.499657
S	ATP1A1-AS1	0.499657
Nsp16	PRSS54	0.499657
Nsp9	ULK1	0.499656
Nsp1	ZNF311	0.499656
Nsp7	WDR19	0.499655
Nsp16	CHST6	0.499654
Nsp5	ATG4A	0.499654
ORF3a	PPM1N	0.499654
Nsp2	CIB2	0.499653
Nsp15	DHDH	0.499651
Nsp2	DUSP22	0.499651
Nsp12	SELENOH	0.49965
Nsp5	TPBGL	0.49965
Nsp5	STK32A	0.49965
Nsp1	HSPA5	0.49965
Nsp1	GGT7	0.499649
Nsp5	DCAF4L1	0.499648
Nsp15	ZNF747	0.499648
Nsp2	CHAC2	0.499648
Nsp13	ZFP41	0.499648
Nsp2	RGS10	0.499647
N	ZNF32	0.499646
M	GHDC	0.499646
Nsp13	ANXA2R	0.499645
Nsp2	MANF	0.499645
Nsp5	GLI4	0.499645
N	FRAT1	0.499644
Nsp5	NFKBIL1	0.499644
Nsp12	TAF13	0.499644
Nsp1	BFSP1	0.499644
Nsp2	JOSD2	0.499643
Nsp13	ZNF581	0.499642
Nsp1	MCAM	0.499642
Nsp6	CHST6	0.499642
Nsp8	FAAH	0.499642
Nsp1	ZFP90	0.499642
Nsp15	HMGCL	0.499641
Nsp9	HYOU1	0.499641
Nsp1	IDUA	0.499641
Nsp15	GRHPR	0.499641
Nsp5	PALM	0.49964
Nsp15	EFNB2	0.49964
Nsp1	SLC27A1	0.499639
N	PSMG3-AS1	0.499639
Nsp1	PMEL	0.499639
ORF3a	FUZ	0.499638
Nsp12	ENSA	0.499638
Nsp2	MYL5	0.499638
Nsp1	ZNF528	0.499638
Nsp6	TPBGL	0.499638
ORF8	OSBPL6	0.499637
ORF6	ZNF646	0.499637
Nsp12	BEX4	0.499636
Nsp9	JMY	0.499636
Nsp2	PTP4A3	0.499634
Nsp12	ATP6V1G2	0.499634
N	COMTD1	0.499634
Nsp8	C2orf81	0.499634
Nsp9	PEX6	0.499632
Nsp14	ABHD14B	0.499632
N	TIGAR	0.499632
Nsp1	MTMR2	0.499632
Nsp15	C16orf86	0.499632
Nsp1	ZSCAN2	0.499631
Nsp5	FCGRT	0.49963
Nsp13	IDNK	0.49963
Nsp2	DNPH1	0.49963
Nsp15	ST3GAL6	0.499629
N	RAB40B	0.499629
Nsp9	GAA	0.499626
N	C10orf95	0.499623
Nsp12	RPL30	0.499623
Nsp15	FAM228B	0.499623
Nsp5	ZMYND12	0.499623
M	TAB1	0.499622
Nsp5	WDR31	0.499622
Nsp16	ZMYND12	0.499622
N	ZNF524	0.499622
Nsp2	PPP3R1	0.499622
ORF3a	CHST6	0.499621
N	PNPLA4	0.49962
Nsp5	CCNDBP1	0.499619
ORF8	TTLL7	0.499618
Nsp5	LETMD1	0.499617
ORF8	OSBPL5	0.499617
Nsp1	ZNF599	0.499616
ORF8	NDST1	0.499616
Nsp1	NRXN3	0.499616
Nsp10	PPP6R1	0.499615
Nsp1	AIFM3	0.499615
Nsp1	LRRIQ3	0.499614
Nsp2	RPP25L	0.499614
Nsp6	ACTL8	0.499614
Nsp1	KLHL24	0.499613
Nsp2	CCDC140	0.499612
Nsp8	ZNF554	0.499612
Nsp15	CALU	0.499611
M	THNSL2	0.499611
Nsp7	TAF2	0.49961
Nsp2	C2orf68	0.499609
N	PPP1R35	0.499608
Nsp5	CDK20	0.499608
Nsp1	BEGAIN	0.499607
Nsp1	ENC1	0.499607
ORF8	FTSJ3	0.499606
Nsp1	FAAH	0.499605
Nsp8	NAPRT	0.499605
Nsp13	DNPH1	0.499605
Nsp15	GNPTG	0.499603
Nsp16	DHDH	0.499602
ORF8	KANK3	0.4996
Nsp15	BPHL	0.4996
Nsp5	LCMT1	0.4996
Nsp15	MPST	0.499599
Nsp1	SGPL1	0.499599
M	ADHFE1	0.499598
Nsp1	DPYSL3	0.499598
ORF7a	PIWIL4	0.499598
Nsp15	PRSS33	0.499597
Nsp5	IGBP1	0.499596
Nsp5	GRHPR	0.499596
Nsp5	ZNF747	0.499595
Nsp5	SNX15	0.499595
Nsp16	ZNF747	0.499595
Nsp15	ARIH2OS	0.499594
Nsp9	PPP6R1	0.499594
Nsp5	GRTP1	0.499594
M	ZNF446	0.499593
ORF8	MYLK3	0.499593
M	PCOLCE	0.499592
Nsp13	CCDC140	0.499592
Nsp16	GIMAP2	0.499592
S	CTNNBIP1	0.499592
Nsp5	NIT1	0.499591
Nsp1	TESK2	0.499589
Nsp7	XPO6	0.499588
Nsp8	HINFP	0.499588
Nsp6	ZNF747	0.499585
Nsp8	ACCS	0.499584
ORF8	PGBD1	0.499582
Nsp5	C16orf86	0.499581
Nsp15	ZNF32	0.49958
Nsp2	C5orf52	0.49958
Nsp5	FAM228B	0.499579
Nsp15	FRAT1	0.499578
Nsp5	DHRS12	0.499578
Nsp1	ZNF554	0.499577
N	NT5M	0.499577
Nsp1	ALDH6A1	0.499577
Nsp5	RWDD2B	0.499576
Nsp2	NUDT2	0.499575
N	RAB23	0.499575
Nsp15	CAPS	0.499574
ORF7a	VPS51	0.499574
M	PPM1N	0.499574
Nsp1	LRRC56	0.499574
Nsp14	JOSD2	0.499573
Nsp2	BLOC1S1	0.499572
ORF7a	COG4	0.499572
Nsp2	OXLD1	0.499572
ORF8	FAM149A	0.499571
Nsp5	APOE	0.499571
Nsp9	KANK3	0.49957
Nsp6	C16orf86	0.499568
Nsp6	CRYL1	0.499567
Nsp15	RAB40B	0.499567
Nsp15	PSMG3-AS1	0.499566
Nsp4	DUSP22	0.499565
Nsp5	PIM1	0.499564
Nsp8	OSGIN1	0.499563
Nsp8	TAB1	0.499562
Nsp5	BCCIP	0.499562
Nsp15	ZNF524	0.499562
ORF8	GIT1	0.499562
Nsp15	TIGAR	0.499561
M	FUZ	0.49956
Nsp8	FRS3	0.499559
Nsp9	PLA2G6	0.499558
M	BAAT	0.499558
ORF8	JUP	0.499557
Nsp5	LZTFL1	0.499557
Nsp8	GSDMD	0.499557
ORF3a	ZNF747	0.499557
Nsp13	C8orf44	0.499557
Nsp9	PGBD1	0.499556
Nsp5	CNOT9	0.499556
M	PRSS35	0.499556
Nsp9	TFR2	0.499555
Nsp9	SPATA20	0.499554
ORF3a	GRHPR	0.499553
Nsp15	ITM2C	0.499553
Nsp16	GNPTG	0.499552
Nsp1	PAOX	0.499552
Nsp5	STK16	0.499552
Nsp15	C10orf95	0.499552
Nsp2	PFN2	0.499551
Nsp2	CYTL1	0.499551
Nsp1	HINFP	0.499551
Nsp5	MRPL45	0.49955
ORF8	WDR91	0.499549
Nsp13	OXLD1	0.499549
Nsp9	SLC26A4	0.499547
Nsp13	NUDT2	0.499547
Nsp5	MBP	0.499547
Nsp12	ATP1A1-AS1	0.499547
Nsp15	PNPLA4	0.499546
Nsp5	BPHL	0.499546
Nsp9	MMEL1	0.499545
Nsp13	GGACT	0.499544
Nsp5	CCDC159	0.499544
Nsp16	ARIH2OS	0.499543
Nsp2	GOLGA2P5	0.499543
Nsp1	ACCS	0.499542
Nsp4	PTP4A3	0.499542
Nsp16	DUSP15	0.499542
Nsp2	SRXN1	0.499541
Nsp9	FAM149A	0.499541
Nsp8	FAM117A	0.49954
Nsp16	MPST	0.49954
ORF8	MROH6	0.49954
ORF7a	MROH6	0.499539
Nsp7	HYOU1	0.499539
Nsp16	SGCD	0.499538
Nsp1	TSNARE1	0.499538
Nsp5	SGCD	0.499537
Nsp16	PRSS33	0.499537
Nsp9	PDZD4	0.499537
Nsp5	GTF2E2	0.499535
ORF8	PREP	0.499535
ORF8	TTC12	0.499534
Nsp1	ZNF212	0.499533
Nsp1	ACVR2B	0.499533
ORF8	CNNM3	0.499533
Nsp14	CCDC140	0.499532
Nsp6	DUSP15	0.499532
M	CHST6	0.499532
Nsp7	PEX6	0.499531
Nsp13	NMS	0.499531
Nsp15	HOXB4	0.499531
Nsp1	TMCO6	0.499529
Nsp15	ULBP2	0.499528
N	PYCARD-AS1	0.499528
Nsp1	AMIGO1	0.499528
ORF6	ATAD2B	0.499527
Nsp13	CYTL1	0.499527
Nsp9	JUP	0.499527
Nsp8	NR1H3	0.499526
E	XPO6	0.499526
Nsp7	JMY	0.499526
Nsp6	PRSS33	0.499526
Nsp13	C6orf52	0.499525
N	RAB6B	0.499524
Nsp13	HBQ1	0.499523
Nsp5	SSR1	0.499523
Nsp13	LINC00052	0.499523
ORF8	QSOX2	0.499523
ORF8	HPS1	0.499523
Nsp2	IFT20	0.499522
Nsp1	TEKT3	0.499522
Nsp7	XPOT	0.499522
Nsp6	FGF2	0.499522
Nsp15	MRPL47	0.499521
Nsp5	CUEDC2	0.499521
Nsp4	CCDC140	0.49952
Nsp9	PGGHG	0.499519
Nsp1	THNSL2	0.499518
Nsp16	RDM1	0.499518
Nsp2	PFN4	0.499518
Nsp1	OSGIN1	0.499518
ORF8	HEATR3	0.499517
Nsp15	LRRN4CL	0.499517
Nsp2	LEKR1	0.499517
Nsp5	FRAT1	0.499517
Nsp4	PMS2P3	0.499517
N	METTL26	0.499517
ORF8	GAS2L1	0.499516
Nsp16	FRAT1	0.499515
ORF10	WDR81	0.499515
ORF7a	HEATR3	0.499515
Nsp5	GCLM	0.499514
ORF8	ERMARD	0.499514
ORF7a	ERMARD	0.499514
Nsp8	BAIAP3	0.499514
Nsp5	CCDC28A	0.499513
Nsp5	CCNB1IP1	0.499513
ORF7a	PUS7L	0.499512
Nsp2	MIA	0.499512
E	ZNF197	0.499512
Nsp16	CAPS	0.499511
Nsp15	TGIF2	0.499511
ORF8	ZNF311	0.499511
Nsp5	CAPS	0.499509
Nsp15	GSTO2	0.499509
Nsp15	LYPLAL1	0.499509
Nsp5	ATG5	0.499508
Nsp16	CCDC28A	0.499508
Nsp2	BEX2	0.499506
Nsp7	VPS11	0.499506
Nsp9	MROH6	0.499506
Nsp16	RAB40B	0.499505
Nsp8	SOCS4	0.499505
Nsp6	ZNF32	0.499505
Nsp5	COMTD1	0.499504
Nsp5	RAB40B	0.499504
Nsp16	PSMG3-AS1	0.499504
Nsp5	PSMG3-AS1	0.499504
Nsp6	FRAT1	0.499504
E	EZH1	0.499503
Nsp8	BAAT	0.499502
Nsp8	FUZ	0.499502
Nsp12	MLLT11	0.499502
Nsp7	OSBPL6	0.499502
ORF8	BFSP1	0.499502
Nsp1	AGT	0.499501
ORF8	GAB2	0.499501
Nsp5	TIGAR	0.4995
Nsp5	ZNF524	0.4995
Nsp9	HPS4	0.4995
Nsp5	PMM1	0.499499
Nsp12	MEIG1	0.499499
Nsp1	MMP8	0.499499
M	PELO	0.499499
ORF3a	DUSP15	0.499498
Nsp8	SHF	0.499498
ORF3a	BPHL	0.499498
ORF10	ZNF646	0.499498
Nsp9	PREP	0.499498
N	ZNF581	0.499497
Nsp1	FAM117A	0.499497
Nsp15	NT5M	0.499496
Nsp5	NSMCE1	0.499496
Nsp16	TIGAR	0.499496
Nsp16	ZNF524	0.499496
Nsp16	ACBD4	0.499495
Nsp2	C12orf76	0.499495
Nsp8	KLHDC2	0.499495
Nsp1	ZNF446	0.499494
Nsp1	KRT27	0.499494
ORF3a	PRSS33	0.499494
Nsp16	PMM1	0.499494
Nsp1	NUCB1	0.499493
Nsp15	PUDP	0.499493
Nsp16	SNX11	0.499491
Nsp5	USB1	0.499491
Nsp7	DLG1	0.49949
Nsp6	PSMG3-AS1	0.49949
Nsp9	PUS7L	0.499489
Nsp16	KCTD2	0.499489
Nsp1	PCOLCE	0.499489
Nsp8	PRSS35	0.499489
Nsp6	COMTD1	0.499489
Nsp16	C10orf95	0.499487
Nsp5	C10orf95	0.499487
Nsp14	NUDT2	0.499487
Nsp15	DIRAS3	0.499487
ORF3a	TPM3	0.499487
ORF8	FAM161B	0.499486
Nsp1	FOLH1B	0.499485
Nsp5	PNPLA4	0.499485
ORF8	ZNF528	0.499484
ORF3a	CCDC159	0.499484
Nsp5	HSD17B8	0.499484
Nsp2	SELENOH	0.499483
Nsp9	HEATR3	0.499483
Nsp9	ERMARD	0.499483
Nsp9	TBC1D15	0.499482
Nsp9	ESRP1	0.499482
Nsp16	PNPLA4	0.499482
Nsp5	CTDSP1	0.499482
Nsp1	FOXF2	0.499481
Nsp5	PPP1R35	0.499481
ORF8	CABLES1	0.499481
ORF8	HAUS5	0.499481
Nsp5	ANKRD7	0.499481
Nsp5	TRPT1	0.49948
Nsp5	TMEM101	0.49948
Nsp16	PPP1R35	0.499479
Nsp5	USE1	0.499479
Nsp6	TIGAR	0.499479
Nsp13	MIA	0.499479
Nsp4	C8orf44	0.499478
Nsp16	ANKRD7	0.499477
E	JMY	0.499477
ORF8	LRRIQ3	0.499477
Nsp2	CBY1	0.499476
Nsp2	MLANA	0.499476
Nsp5	MRPL10	0.499476
Nsp5	PSME3	0.499476
Nsp16	PSME3	0.499476
Nsp16	CTDSP1	0.499475
Nsp1	CCDC78	0.499475
M	FBXO25	0.499475
ORF8	ZSCAN2	0.499475
Nsp16	TRPT1	0.499474
Nsp14	C5orf52	0.499474
ORF3a	ZNF32	0.499474
Nsp5	STX7	0.499474
Nsp6	C10orf95	0.499474
Nsp13	C1orf54	0.499474
Nsp7	MANBA	0.499474
Nsp8	CHST6	0.499473
Nsp2	YPEL5	0.499471
N	JOSD2	0.499471
ORF3a	FRAT1	0.49947
Nsp1	AADAT	0.499469
ORF10	MYO5C	0.499469
Nsp1	AMDHD1	0.499468
Nsp9	ABCD3	0.499468
Nsp9	BFSP1	0.499467
Nsp1	SOCS4	0.499466
E	GAA	0.499466
M	DHDH	0.499465
Nsp1	FBXL20	0.499465
M	OTULIN	0.499465
Nsp8	STK32A	0.499464
Nsp4	NUDT2	0.499464
Nsp1	PPM1N	0.499463
M	ZNF396	0.499463
Nsp16	ULBP2	0.499461
Nsp9	GLB1L	0.499461
Nsp9	IDUA	0.49946
Nsp7	PIWIL4	0.499459
Nsp9	ABCG5	0.499458
Nsp5	MRPL47	0.499457
ORF3a	CCDC28A	0.499456
Nsp12	CTNNBIP1	0.499456
Nsp1	PCOLCE2	0.499455
ORF8	KLHL24	0.499455
ORF3a	PSMG3-AS1	0.499455
Nsp5	CBX7	0.499455
Nsp8	PHF7	0.499455
ORF3a	COMTD1	0.499454
ORF8	ZNF599	0.499454
M	ZNF747	0.499454
ORF7a	KLHL24	0.499454
Nsp13	UCN	0.499454
Nsp8	GLI4	0.499453
Nsp15	ABHD14B	0.499453
ORF6	PPP1R26	0.499453
Nsp1	SHF	0.499452
Nsp7	LZTR1	0.499452
Nsp5	NSMCE2	0.499451
ORF8	CKAP4	0.499451
Nsp9	MTMR2	0.499451
Nsp9	ZFP90	0.499451
Nsp6	BDH2	0.499451
Nsp14	LINC00052	0.499451
Nsp15	TNNI3	0.499451
Nsp8	SHARPIN	0.49945
M	GRHPR	0.49945
ORF7b	CFAP43	0.49945
Nsp15	RAB17	0.499449
Nsp13	MLANA	0.499449
ORF8	MLPH	0.499449
ORF8	SPATA7	0.499449
Nsp16	LRRN4CL	0.499449
ORF3a	TIGAR	0.499449
Nsp1	BAAT	0.499448
Nsp8	NR2E1	0.499448
Nsp9	EFHC1	0.499447
ORF3a	ZNF524	0.499447
Nsp15	RAB6B	0.499447
Nsp9	FAM161B	0.499446
ORF8	ENC1	0.499446
ORF7a	ENC1	0.499446
ORF8	BEGAIN	0.499446
Nsp5	GSTO2	0.499445
M	NIT1	0.499445
ORF8	ARSD	0.499445
Nsp1	KLHDC2	0.499444
N	DNPH1	0.499444
Nsp16	GSTO2	0.499444
Nsp1	PRSS35	0.499443
Nsp5	TMEM86A	0.499443
ORF6	PLEKHG4	0.499443
ORF8	PYROXD2	0.499442
ORF8	FAAH	0.499442
Nsp7	ELAC2	0.499441
Nsp2	NATD1	0.49944
Nsp5	PEX11G	0.499439
ORF3a	C10orf95	0.499438
ORF8	TAF5L	0.499437
ORF10	NHS	0.499437
ORF8	C2orf81	0.499437
M	CLEC11A	0.499437
Nsp13	BRI3	0.499436
Nsp5	TMED9	0.499436
Nsp9	LRRIQ3	0.499435
Nsp6	LRRN4CL	0.499435
Nsp4	LINC00052	0.499434
ORF10	LRRC37A3	0.499433
Nsp16	RAB23	0.499432
Nsp8	RFPL2	0.499432
ORF7a	C2orf81	0.499431
Nsp15	MGMT	0.499431
ORF8	SHC2	0.499431
M	CRYL1	0.499431
ORF10	CFAP43	0.499431
Nsp5	SYF2	0.499431
Nsp15	IL17D	0.49943
Nsp16	FNDC10	0.499429
M	C16orf86	0.499429
Nsp7	PGBD1	0.499428
Nsp1	ZNF704	0.499428
Nsp5	NT5M	0.499427
E	WHRN	0.499427
ORF8	TKFC	0.499427
ORF3a	PPP1R35	0.499427
Nsp15	MRPL22	0.499426
Nsp1	FAM20B	0.499426
Nsp5	PUDP	0.499425
Nsp6	KLRC3	0.499424
ORF8	ZNF76	0.499424
Nsp7	SPATA20	0.499424
Nsp1	PRSS54	0.499424
Nsp9	ABCD4	0.499423
N	CCDC140	0.499423
Nsp1	AMT	0.499423
ORF8	TPP1	0.499422
Nsp7	TFR2	0.499421
ORF8	TLE6	0.499421
ORF8	OTUD5	0.499421
ORF10	TRPM1	0.49942
N	PMS2P3	0.49942
ORF6	ZNF862	0.49942
Nsp9	PDE12	0.499419
Nsp7	COG4	0.499419
Nsp9	KLHL24	0.499416
Nsp5	ARPIN	0.499416
Nsp14	PFN4	0.499414
Nsp1	STK32A	0.499414
Nsp5	TMED1	0.499414
Nsp8	FBXO25	0.499414
Nsp9	SPATA7	0.499412
Nsp16	DIRAS3	0.499412
Nsp6	FNDC10	0.499412
ORF10	DEPDC5	0.499411
Nsp1	FCMR	0.499411
M	RWDD2B	0.49941
ORF10	EIF4G1	0.499409
Nsp15	ZFP41	0.499408
ORF8	SLC2A10	0.499408
Nsp9	ENC1	0.499407
Nsp7	VPS51	0.499407
Nsp1	MICA	0.499407
Nsp15	ZNF581	0.499405
Nsp6	PUDP	0.499404
ORF8	LRRC56	0.499403
Nsp7	FAM149A	0.499403
Nsp15	ANXA2R	0.499403
ORF8	ELP3	0.499402
ORF8	MUTYH	0.499402
Nsp9	PIGZ	0.499401
Nsp9	PYROXD2	0.499401
Nsp6	DIRAS3	0.499401
Nsp1	PHF7	0.499401
Nsp9	FAAH	0.4994
Nsp5	SYCE2	0.4994
Nsp5	SPACA9	0.4994
Nsp1	TPBGL	0.4994
Nsp1	GLI4	0.499399
Nsp15	ZCCHC10	0.499399
ORF8	ZNF554	0.499399
ORF8	BTD	0.499399
Nsp9	TAF5L	0.499398
Nsp1	NR2E1	0.499397
Nsp8	LRRC23	0.499397
Nsp1	SHARPIN	0.499396
Nsp5	TPPP	0.499396
Nsp7	LOXL3	0.499396
ORF3a	LRRN4CL	0.499396
Nsp9	C2orf81	0.499395
Nsp1	PALM	0.499394
Nsp9	HACL1	0.499394
Nsp9	SHC2	0.499391
Nsp9	SGPL1	0.49939
Nsp12	GNG7	0.49939
Nsp9	DPYSL3	0.49939
E	MAP7D1	0.49939
Nsp6	UCHL3	0.49939
ORF8	NAPRT	0.499389
ORF7a	NAPRT	0.499389
Nsp8	PARD6A	0.499388
Nsp9	TKFC	0.499386
ORF8	SLC18A1	0.499385
Nsp7	EXOC3	0.499385
Nsp7	APBA2	0.499384
M	DUSP15	0.499384
ORF7b	GAPVD1	0.499383
Nsp8	LCMT1	0.499383
Nsp9	TESK2	0.499382
ORF3a	TGIF2	0.499382
M	LZTFL1	0.499382
ORF8	GHDC	0.499382
M	BPHL	0.499381
N	C8orf44	0.499381
ORF7a	GHDC	0.499381
Nsp7	OSBPL11	0.499381
Nsp7	PGGHG	0.49938
Nsp8	ZNF747	0.49938
Nsp9	ZNF76	0.49938
M	ARIH2OS	0.49938
ORF8	ARSG	0.499379
Nsp1	FCGRT	0.499379
ORF8	FBXO31	0.499378
Nsp15	MANF	0.499377
E	ELAC2	0.499377
Nsp5	GSTZ1	0.499376
Nsp5	ALG14	0.499376
Nsp15	RGS10	0.499375
Nsp16	ABHD14B	0.499375
Nsp15	HESX1	0.499374
ORF8	D2HGDH	0.499374
Nsp8	GIMAP2	0.499373
M	PRSS33	0.499373
ORF6	ZNF197	0.499372
ORF8	KPNA3	0.499371
Nsp8	NIT1	0.499371
Nsp16	COPZ2	0.499371
Nsp5	COPZ2	0.499371
M	CCDC159	0.499371
Nsp15	MSRB2	0.499371
Nsp5	TNNI3	0.49937
Nsp15	JOSD2	0.499369
Nsp14	SELENOH	0.499369
Nsp5	BCL7A	0.499369
ORF8	HINFP	0.499368
ORF10	GAPVD1	0.499368
Nsp9	BEGAIN	0.499367
Nsp15	CHAC2	0.499367
Nsp9	LMOD3	0.499367
Nsp7	BBS2	0.499366
Nsp16	RAB17	0.499366
ORF8	PAOX	0.499366
Nsp14	SAMD13	0.499366
Nsp16	TNNI3	0.499366
Nsp5	RAB6B	0.499366
M	TPM3	0.499366
ORF3a	NT5M	0.499366
Nsp9	SLC2A10	0.499365
ORF10	PTPRM	0.499365
Nsp16	RAB6B	0.499364
ORF7a	PAOX	0.499364
Nsp1	PROCA1	0.499363
ORF3a	PUDP	0.499363
ORF10	ATAD2B	0.499363
Nsp9	SLC1A5	0.499362
Nsp9	CYP2U1	0.499362
Nsp1	SPATA17	0.49936
Nsp1	TRIM63	0.49936
E	SPATA20	0.499359
Nsp7	TTC12	0.499357
Nsp9	LRRC56	0.499357
Nsp9	BTD	0.499357
Nsp9	MUTYH	0.499357
Nsp9	STIP1	0.499357
Nsp9	ELP3	0.499357
Nsp9	RTN2	0.499355
Nsp6	RAB17	0.499355
Nsp16	PYCARD-AS1	0.499354
Nsp7	EXOC5	0.499352
Nsp7	PUS7L	0.499352
Nsp9	DNAAF3	0.499352
M	RDM1	0.499351
Nsp14	YPEL5	0.499351
Nsp2	S100A1	0.499351
Nsp5	MGMT	0.499351
E	SLC26A4	0.49935
Nsp8	C16orf86	0.49935
M	ZNF32	0.49935
Nsp5	METTL26	0.499349
ORF8	ACCS	0.499348
Nsp5	CHMP1B	0.499348
M	FRAT1	0.499347
ORF8	PNPLA2	0.499347
Nsp2	HRK	0.499347
ORF8	CEP57	0.499346
Nsp7	APBB1	0.499345
ORF8	TAB1	0.499345
ORF6	GIGYF1	0.499344
Nsp9	NAPRT	0.499344
Nsp16	CHMP1B	0.499343
Nsp9	SLC18A1	0.499342
Nsp15	NENF	0.499342
Nsp8	RWDD2B	0.499342
ORF8	PCYOX1L	0.499342
Nsp2	DSCR8	0.499341
ORF8	ZNF212	0.49934
Nsp7	NOA1	0.499339
Nsp15	DNPH1	0.499339
Nsp2	ATP1A1-AS1	0.499339
ORF7a	TMCO6	0.499339
Nsp9	CYP4V2	0.499338
ORF8	TEKT3	0.499337
ORF8	DYRK4	0.499336
Nsp9	NPEPL1	0.499336
Nsp7	CALCOCO1	0.499335
Nsp9	GHDC	0.499335
M	CCDC28A	0.499335
Nsp5	RAB1A	0.499334
Nsp1	ZNF396	0.499334
Nsp1	LMAN2L	0.499332
ORF6	EVC	0.499332
Nsp6	PYCARD-AS1	0.499332
E	CEP68	0.499332
ORF7a	HTR2B	0.499331
ORF8	ATG14	0.499331
Nsp1	DHDH	0.499331
ORF8	MB21D2	0.49933
ORF8	IPPK	0.499329
Nsp6	IL17D	0.499328
M	PSMG3-AS1	0.499327
Nsp9	KPNA3	0.499327
ORF6	RECQL5	0.499326
ORF6	PEX6	0.499326
M	COMTD1	0.499326
M	GCLM	0.499325
ORF7a	TEKT3	0.499325
Nsp1	LCMT1	0.499325
Nsp7	GAS2L1	0.499324
ORF6	JMY	0.499324
Nsp1	ETV2	0.499324
ORF8	FRS3	0.499322
Nsp16	ANXA2R	0.499321
Nsp9	HINFP	0.499321
Nsp9	CCNL2	0.499321
M	ZNF524	0.499321
N	LINC00052	0.499321
ORF8	GSDMD	0.49932
ORF7a	MB21D2	0.49932
Nsp9	SLC16A5	0.49932
Nsp5	FAM210B	0.49932
Nsp5	ZCCHC10	0.499319
Nsp7	GAB2	0.499319
Nsp1	GIMAP2	0.499319
Nsp5	ANXA2R	0.499319
Nsp1	ZNF747	0.499318
ORF6	ADAM19	0.499318
Nsp9	PAOX	0.499318
M	TIGAR	0.499318
ORF8	ABTB1	0.499317
ORF10	TRIM66	0.499316
Nsp16	ZNF581	0.499316
ORF8	OSGIN1	0.499315
Nsp5	ZNF581	0.499315
Nsp7	GGT7	0.499315
Nsp15	CCDC140	0.499314
Nsp1	HMGCL	0.499314
Nsp9	SLC41A3	0.499314
ORF7b	WDR19	0.499313
ORF6	KIF5B	0.499312
Nsp1	GRHPR	0.499311
Nsp9	FOXO4	0.49931
ORF8	CDK18	0.49931
Nsp13	HRK	0.49931
Nsp13	S100A1	0.49931
Nsp16	CDC42	0.499309
ORF8	CHRM1	0.499308
M	SNX11	0.499308
Nsp8	BCCIP	0.499308
ORF7a	CHRM1	0.499307
Nsp1	NPDC1	0.499307
Nsp5	CDC42	0.499307
ORF6	GAA	0.499307
Nsp8	STK16	0.499307
Nsp16	SAR1B	0.499306
Nsp7	BFSP1	0.499306
Nsp16	SAR1A	0.499306
Nsp1	NIT1	0.499305
Nsp13	DSCR8	0.499305
M	C10orf95	0.499305
Nsp7	HSPA5	0.499304
Nsp9	ACCS	0.499304
ORF7b	MYPN	0.499304
ORF8	NOXA1	0.499303
Nsp1	EFNB2	0.499303
Nsp13	ATP1A1-AS1	0.499303
Nsp1	AIP	0.499303
M	NSMCE1	0.499303
Nsp5	SAR1A	0.499303
ORF8	ADHFE1	0.499302
Nsp9	PTGIS	0.499301
ORF10	MYPN	0.499301
ORF8	AZIN2	0.4993
Nsp13	SH3BGRL3	0.4993
Nsp5	SAR1B	0.4993
Nsp15	UBALD2	0.499299
Nsp8	MPST	0.499298
Nsp6	ANXA2R	0.499298
M	PNPLA4	0.499297
M	PPP1R35	0.499296
Nsp9	TAB1	0.499296
Nsp6	ZNF581	0.499295
Nsp9	PIGV	0.499295
Nsp6	ZCCHC10	0.499291
ORF3a	PYCARD-AS1	0.499291
Nsp1	DERA	0.499291
Nsp1	CTSO	0.499291
Nsp7	MTMR2	0.49929
Nsp9	TMCO6	0.49929
ORF8	KRT27	0.49929
Nsp1	CGREF1	0.49929
M	CTDSP1	0.499288
ORF8	FAM117A	0.499288
Nsp9	TEKT3	0.499288
ORF8	MIEF2	0.499288
ORF7b	SETDB1	0.499288
Nsp5	DUSP22	0.499287
Nsp5	MSRB2	0.499287
Nsp5	JOSD2	0.499287
ORF7a	MIEF2	0.499286
E	CARF	0.499285
Nsp9	ZNF212	0.499285
Nsp16	JOSD2	0.499284
Nsp9	IPPK	0.499284
Nsp5	RGS10	0.499283
ORF6	OSBPL6	0.499283
Nsp5	MANF	0.499282
Nsp9	FRS3	0.499282
ORF8	WIPI2	0.499282
Nsp1	APOE	0.499281
ORF3a	IL17D	0.49928
Nsp16	RGS10	0.499279
ORF8	ZNF446	0.499279
Nsp16	CHAC2	0.499279
ORF7a	PSMD12	0.499279
Nsp5	MOCS2	0.499278
Nsp5	CHAC2	0.499277
ORF7a	WIPI2	0.499277
ORF7a	ZNF446	0.499277
Nsp5	ARL2	0.499275
N	IFT20	0.499275
M	BDH2	0.499273
ORF10	SETDB1	0.499273
Nsp9	GSDMD	0.499273
Nsp5	NSG1	0.499273
ORF6	SKIDA1	0.49927
ORF8	TUBB2A	0.49927
Nsp6	DUSP22	0.499269
M	HOXB4	0.499269
ORF8	TUBB2B	0.499269
ORF8	RMND1	0.499269
Nsp2	MLLT11	0.499269
ORF6	WHRN	0.499269
ORF8	ZNF277	0.499269
ORF8	NR1H3	0.499269
Nsp6	RAP2C	0.499268
ORF8	TUBB6	0.499267
ORF8	CIR1	0.499267
Nsp15	C8orf44	0.499267
[truncated: 18,567 more rows]

## Sheet: TGFb
SARS-CoV-2 Protein	Host Protein	Interaction Score
Nsp8	SMAD3	0.932376
S	ARF4	0.881554
Nsp12	ARF4	0.875365
Nsp13	TCF21	0.870323
Nsp13	SMAD3	0.866601
Nsp13	ANKRD1	0.86497
Nsp13	PPIL6	0.848081
Nsp1	SMAD3	0.841947
Nsp13	NRIP3	0.839348
Nsp13	ZSWIM7	0.831047
Nsp1	AKT3	0.825084
Nsp12	YKT6	0.819504
ORF6	SMAD3	0.816577
Nsp16	SMAD3	0.816297
Nsp13	PKNOX2	0.810395
Nsp2	SMAD3	0.808886
N	CDKN2B	0.805814
ORF3a	PDE11A	0.798961
Nsp13	DTWD1	0.797948
Nsp13	ENOX1	0.790142
Nsp8	CHMP2B	0.790013
Nsp13	MPHOSPH10	0.788252
Nsp13	SMARCD3	0.785336
Nsp15	CRADD	0.785074
Nsp13	NDEL1	0.78194
Nsp8	ARF4	0.776422
Nsp13	MYOZ1	0.776103
Nsp13	RNF6	0.774986
S	GZMK	0.774387
Nsp13	NMT2	0.770581
ORF7a	DAD1	0.770233
Nsp13	DPF3	0.769759
Nsp13	PTTG1	0.769703
Nsp13	SNUPN	0.768979
N	SMAD3	0.767027
Nsp13	CCDC8	0.765732
Nsp13	CNN1	0.765281
Nsp15	SMAD3	0.763741
Nsp12	ARCN1	0.761494
Nsp13	FMNL3	0.759241
N	UBE2C	0.757972
Nsp13	CTIF	0.757228
ORF7b	CLEC2B	0.755177
Nsp15	TRAPPC2L	0.754559
Nsp13	TBL2	0.752777
Nsp15	CDK14	0.752519
Nsp8	TUBA4A	0.751752
Nsp13	GADD45B	0.750849
Nsp2	FERMT1	0.749536
M	PDE11A	0.749106
Nsp8	PDE11A	0.748983
Nsp1	PDE11A	0.748894
Nsp13	TSPYL4	0.748491
ORF8	PDE11A	0.748435
ORF7a	PDE11A	0.748421
Nsp9	ATP6V0A2	0.748178
N	DUSP26	0.74793
Nsp6	NUS1	0.747896
Nsp7	PDE11A	0.747813
ORF7b	BET1L	0.747689
E	PDE11A	0.74757
Nsp13	CLEC16A	0.747487
ORF6	PDE11A	0.746878
ORF3a	PDE8B	0.746685
Nsp13	SMC5	0.746646
Nsp13	TCEANC	0.746378
ORF7a	SERPIND1	0.746012
Nsp15	YKT6	0.745681
ORF7b	PDE11A	0.745646
Nsp12	GOSR2	0.745268
Nsp1	TRAPPC2L	0.744819
M	PDE7B	0.744796
Nsp9	SMAD3	0.744793
Nsp13	LDB2	0.744328
Nsp7	SMAD3	0.744327
Nsp13	POLR3D	0.741257
Nsp9	ARF4	0.741247
Nsp13	SPIRE1	0.740227
Nsp13	PRR11	0.739986
Nsp7	AKT3	0.739915
Nsp1	PDE7B	0.739094
Nsp13	MLXIP	0.738205
Nsp13	RBM47	0.737663
Nsp13	YKT6	0.737182
Nsp13	ARHGAP18	0.736773
Nsp13	AVEN	0.736027
Nsp13	LRRC27	0.735966
Nsp12	SNX12	0.735935
Nsp13	CCDC80	0.735489
N	TBL2	0.734725
E	ADH1A	0.734183
Nsp7	CRADD	0.732889
Nsp12	BET1L	0.731146
Nsp13	FAM83G	0.73059
ORF7b	CHRNA3	0.730418
Nsp13	CDC42SE1	0.730083
ORF8	PDE7B	0.729822
Nsp13	CHMP2B	0.728926
Nsp13	HSPA13	0.728625
ORF7b	GABRB2	0.728312
Nsp12	CPLX2	0.727701
Nsp13	CNRIP1	0.72661
N	LARP6	0.726467
Nsp1	ZSWIM7	0.726096
Nsp13	CCDC93	0.725151
Nsp15	ENTPD6	0.724973
Nsp13	ARCN1	0.724595
Nsp12	UBE2C	0.724309
N	POLR3D	0.724027
Nsp12	ARL4C	0.722329
Nsp12	SYT15	0.721985
S	GOSR2	0.721823
Nsp13	TCP11L1	0.720194
N	SMARCC2	0.719107
N	KIF21A	0.718831
ORF7b	CHRNB4	0.717393
Nsp13	TOB1	0.71663
Nsp13	TRAPPC2L	0.715667
Nsp13	AKT3	0.71549
N	SMAP1	0.715256
N	EML1	0.714248
Nsp7	UBE2C	0.713759
S	YKT6	0.712733
N	RNF6	0.712349
Nsp13	CC2D2A	0.712226
Nsp13	NUSAP1	0.711634
N	WDR27	0.710959
ORF8	PTPRE	0.710136
S	DUSP26	0.709756
Nsp13	TEX36	0.709349
Nsp9	GLS	0.707997
N	SMARCD3	0.70703
S	RHOJ	0.706908
Nsp13	HDGF	0.705308
Nsp13	KIF21A	0.705232
Nsp13	SOBP	0.704257
Nsp13	EFR3B	0.703683
Nsp13	PDGFRA	0.703205
Nsp13	LMCD1	0.702994
Nsp1	PARP4	0.702983
N	WSB2	0.702081
Nsp13	MAPRE2	0.701885
Nsp13	DOCK2	0.699895
Nsp13	PAWR	0.699081
ORF7b	SMCO4	0.697615
Nsp6	DERL1	0.697265
N	SEC23A	0.696479
Nsp1	PXDC1	0.695748
Nsp5	SMAD3	0.694765
Nsp13	AK5	0.693931
Nsp13	HSP90B2P	0.693277
Nsp15	AKT3	0.692773
Nsp13	MLLT11	0.692156
Nsp13	KIF13B	0.691411
Nsp1	POLR3D	0.69072
Nsp13	RYBP	0.690228
Nsp12	CLTCL1	0.68942
M	BET1L	0.688601
Nsp12	DOCK2	0.6879
Nsp13	LPIN1	0.687885
Nsp13	FURIN	0.687298
N	LMNA	0.68703
Nsp13	TBX3	0.686917
S	RAC2	0.686207
N	PKNOX2	0.685298
Nsp12	XPOT	0.685253
Nsp13	NFIB	0.684953
S	ELN	0.684386
Nsp10	SMAD3	0.684283
Nsp13	EML1	0.683302
Nsp3	SMAD3	0.683262
Nsp13	CDKN2B	0.682514
Nsp13	XPOT	0.682099
N	RYBP	0.682036
Nsp13	TEF	0.681414
Nsp5	IGF1	0.681161
Nsp13	ARHGAP6	0.680933
Nsp13	GOPC	0.680929
Nsp16	PDE7B	0.680305
Nsp8	ATP6V1G1	0.679832
Nsp1	WSB2	0.679285
N	TERT	0.6781
Nsp13	DCLK2	0.677393
Nsp15	ACTC1	0.676556
Nsp1	CBFB	0.676181
N	MPHOSPH10	0.675925
Nsp13	NRBF2	0.675886
N	CC2D2A	0.674922
Nsp13	RCL1	0.674623
Nsp1	SEC23A	0.674233
Nsp12	BAIAP2L2	0.67368
N	EGR2	0.673273
Nsp13	UBE3A	0.672876
Nsp13	CRADD	0.671457
S	LAMA4	0.671263
Nsp13	PXDC1	0.669316
Nsp13	SAMD1	0.668632
Nsp4	DERL1	0.66853
N	SNUPN	0.667073
ORF7b	ADH1B	0.666566
Nsp12	NMT2	0.666412
Nsp2	NOVA1	0.666315
Nsp8	TBC1D8	0.666164
Nsp8	PDE8B	0.666021
Nsp16	PDE1A	0.665989
Nsp1	PDE8B	0.665967
Nsp6	PDE7B	0.66583
M	PDE1A	0.665737
M	PGM3	0.665736
ORF8	PDE8B	0.665682
Nsp1	IVNS1ABP	0.665634
Nsp8	PDE1A	0.665625
Nsp7	DLC1	0.665619
Nsp9	PDE5A	0.665583
Nsp7	TBC1D8	0.665581
Nsp13	XRCC4	0.665528
M	DERL1	0.665511
Nsp1	NXPE1	0.665497
Nsp8	PDE7B	0.665423
ORF8	LDB3	0.665323
Nsp7	PDE8B	0.665298
Nsp7	PDE5A	0.665284
ORF8	LRRC15	0.665188
ORF8	DYRK2	0.665182
E	PDE8B	0.665144
E	PDE5A	0.665133
ORF6	TBC1D8	0.665076
ORF8	PDE1A	0.665062
ORF7a	PDE1A	0.665043
ORF8	IVNS1ABP	0.664811
ORF6	PDE8B	0.664709
ORF6	PDE5A	0.664692
Nsp13	MKNK2	0.664671
ORF7b	PLCB4	0.66462
Nsp9	PDE7B	0.664601
ORF10	PLCB4	0.6646
ORF6	DLC1	0.664587
Nsp8	PCGF3	0.664385
ORF8	PGM3	0.664367
Nsp13	ELF4	0.664258
E	PDE1A	0.664159
Nsp13	UBE2C	0.664121
Nsp13	WDR27	0.664056
Nsp7	PDE7B	0.663969
ORF7b	PDE8B	0.663949
ORF7b	PDE5A	0.663928
ORF10	PDE5A	0.663922
ORF10	PDE11A	0.663831
ORF8	ANXA13	0.663812
E	PDE7B	0.663677
Nsp8	CHFR	0.663583
ORF6	PDE1A	0.663439
ORF6	CHRNB1	0.663219
ORF6	CHRNA9	0.6631
ORF6	GATA2	0.663098
Nsp13	DIXDC1	0.662944
ORF6	PDE7B	0.662825
Nsp13	SNX12	0.662702
ORF10	PDE8B	0.662667
ORF6	ASS1	0.662492
ORF6	HNF1B	0.662416
ORF7b	ADH1C	0.662358
ORF8	SLC2A5	0.662341
ORF7b	PDE1A	0.662207
Nsp1	DDAH1	0.662128
ORF10	PDE1A	0.662046
Nsp1	LIN7B	0.661996
ORF10	PDE7B	0.661311
Nsp15	SEC23A	0.660953
S	BET1L	0.660809
Nsp13	RASSF2	0.660535
ORF7b	NR0B1	0.659814
Nsp13	RASL11B	0.659552
N	SOS2	0.658959
Nsp13	GRK4	0.658565
N	ELF4	0.657325
ORF7b	HGF	0.657223
ORF7a	LIMS2	0.656795
E	SMAD3	0.656533
Nsp15	NUS1	0.655865
Nsp13	MED14	0.655278
Nsp13	ENTPD6	0.654906
Nsp16	RBP1	0.654539
Nsp15	XRCC4	0.65379
Nsp8	TRAPPC2L	0.653422
Nsp13	SMARCC2	0.653198
Nsp11	SMAD3	0.652723
ORF6	SMAD9	0.651966
Nsp15	ZSWIM7	0.651434
N	UBE2J1	0.650943
Nsp1	NUS1	0.650202
N	NRBF2	0.648283
Nsp8	ACTC1	0.64817
Nsp5	CLEC2B	0.648053
Nsp1	DDIT4L	0.647882
Nsp9	ME3	0.647825
Nsp13	JADE2	0.647514
Nsp13	LMNA	0.647145
Nsp13	AKAP5	0.647054
Nsp6	MBOAT2	0.646939
Nsp8	BLOC1S2	0.64686
Nsp13	KLC1	0.646683
Nsp13	RASD2	0.646152
N	CCDC80	0.645776
N	ENOX1	0.645217
ORF7a	IVNS1ABP	0.644858
Nsp13	FRMPD3	0.644634
Nsp13	CAMK2D	0.644074
N	SOBP	0.643759
Nsp13	ZNF281	0.643546
Nsp15	HNF1B	0.64344
Nsp6	BET1L	0.643358
E	NR0B1	0.643301
Nsp13	SERTAD1	0.643202
ORF3a	DERL1	0.641918
Nsp1	SH3PXD2A	0.641852
Nsp1	KSR1	0.641068
Nsp7	IVNS1ABP	0.640611
Nsp4	BET1L	0.640157
Nsp13	KIF5A	0.639895
N	SPIRE1	0.639624
Nsp12	TBC1D8	0.639582
Nsp16	ANKRD44	0.639496
Nsp1	IER3IP1	0.638669
ORF8	XRCC4	0.638636
Nsp13	HPS5	0.638173
Nsp1	CUTA	0.637767
N	CLTCL1	0.6377
Nsp1	ECI1	0.637661
Nsp13	TERT	0.637412
Nsp5	TIMP3	0.637094
N	DVL1	0.637044
Nsp4	MBOAT2	0.636802
ORF7b	CAT	0.636444
Nsp1	KCTD11	0.63632
Nsp15	ENAH	0.63623
Nsp13	LARP6	0.63547
N	PCGF3	0.635455
N	PRKCI	0.63538
Nsp1	PHKA1	0.635259
Nsp13	KIF3C	0.634925
Nsp13	PDK4	0.634645
ORF7b	LRRN4CL	0.634338
Nsp15	RCL1	0.633689
Nsp12	KIF5A	0.633577
Nsp9	CNKSR3	0.633288
Nsp1	XRCC4	0.632359
ORF8	DUSP26	0.632249
N	CRADD	0.632102
Nsp13	HNF1B	0.631989
Nsp13	HEY1	0.631312
M	CTPS1	0.631022
ORF7b	ERG	0.630719
ORF7b	CHRNA9	0.630709
ORF8	USP2	0.630067
N	TRAPPC2L	0.62993
Nsp15	KIF3C	0.629734
Nsp1	SMARCD3	0.629595
Nsp14	CLEC2B	0.629164
Nsp14	SMAD3	0.628547
ORF6	NUS1	0.628102
Nsp8	BET1L	0.627998
Nsp15	CBFB	0.627756
Nsp13	ZNF821	0.627047
Nsp13	KLHL26	0.626181
S	LAMC2	0.62616
Nsp13	YAF2	0.625694
ORF7b	ADH1A	0.625526
Nsp13	GPSM2	0.624877
Nsp7	RWDD2A	0.624335
Nsp13	SFRP1	0.623872
ORF7a	GPX7	0.623629
ORF7a	SMAD3	0.623482
Nsp13	ZMIZ1	0.622309
Nsp6	DAD1	0.622035
Nsp13	SRRD	0.621386
Nsp6	DPY19L1	0.621315
Nsp13	SPIDR	0.620749
Nsp13	PNMA1	0.620543
Nsp13	NMNAT2	0.620306
Nsp12	PHKA1	0.620038
Nsp13	MAGEC3	0.619995
Nsp16	TRAPPC2L	0.619269
Nsp6	PEX13	0.619061
Nsp12	MYOZ1	0.61906
N	YAF2	0.618678
Nsp13	FRMPD4	0.618085
N	DOCK2	0.617975
Nsp13	NOVA1	0.617269
Nsp13	ANKLE2	0.61705
ORF7b	CHRNB1	0.616847
Nsp13	TOB2	0.616637
Nsp13	PRR5L	0.616229
Nsp12	RHOJ	0.616153
S	ARFGAP1	0.615491
Nsp13	SOS2	0.615013
Nsp1	CRADD	0.614508
Nsp13	MAMLD1	0.614415
Nsp8	RHOJ	0.614243
Nsp1	MICAL2	0.61311
Nsp13	MAP3K5	0.612979
N	CSDC2	0.612207
Nsp16	PDE11A	0.611397
N	UBE3A	0.610436
Nsp1	LMNA	0.609852
ORF7a	DUSP26	0.60909
Nsp13	INTU	0.60901
ORF3a	SMAD3	0.608965
Nsp9	ENO3	0.608008
Nsp13	AEBP1	0.607951
Nsp13	SEC23A	0.605896
Nsp13	HECTD2	0.605796
N	AKT3	0.605331
N	FOXP1	0.605262
Nsp13	VPS54	0.605177
Nsp15	RWDD2A	0.604876
Nsp1	RASL11B	0.604344
Nsp13	MSRB3	0.603792
Nsp13	MINK1	0.603599
Nsp13	UBE2J1	0.603588
M	HACD1	0.60328
ORF3a	HACD1	0.60321
Nsp13	PRRC1	0.602967
Nsp13	FNBP1	0.602587
Nsp12	SMC5	0.602581
N	PPIL6	0.602549
Nsp9	LIMK2	0.602543
ORF7b	CA12	0.602209
Nsp14	SMAD7	0.601657
Nsp9	SMAD9	0.600211
Nsp12	KIF21A	0.599769
Nsp13	FER1L6	0.599687
Nsp2	HNF1B	0.599598
Nsp6	PDE11A	0.599463
N	PDE7B	0.599375
ORF3a	NR0B1	0.599217
Nsp2	ENO3	0.599055
Nsp13	FBXO32	0.599005
ORF3a	PDE7B	0.598809
Nsp13	MBD4	0.598688
Nsp1	GADD45B	0.598498
Nsp15	SMARCC2	0.598491
Nsp7	PHLDB1	0.598464
Nsp6	KDELR3	0.59793
Nsp13	LGSN	0.597839
ORF7b	GOSR2	0.597798
Nsp7	PCGF3	0.597095
ORF7b	NMT2	0.597071
Nsp13	FRMD6	0.597025
Nsp9	UBE2J1	0.596496
Nsp13	FOXP1	0.596402
Nsp13	CBFB	0.596302
Nsp7	PHKA1	0.596301
Nsp13	SKIL	0.596216
Nsp1	PRR5L	0.596032
Nsp13	PTPDC1	0.595737
N	LRRC27	0.595542
Nsp13	XYLT1	0.595036
Nsp13	HMGXB3	0.594988
Nsp13	RAPGEF2	0.594966
Nsp13	ARHGAP24	0.593928
Nsp2	UBE2C	0.593574
N	ZMIZ1	0.59343
Nsp13	WSB2	0.593068
Nsp15	YTHDF1	0.592667
Nsp3	NUS1	0.591954
Nsp13	SETD3	0.591334
Nsp13	SH3PXD2A	0.591069
N	TCEANC	0.590852
Nsp13	EGR2	0.590644
N	TRIM32	0.590359
ORF7b	FOXA2	0.590297
N	CCDC8	0.589587
N	HMGXB3	0.589351
E	ADH1C	0.589146
Nsp13	DVL3	0.588774
Nsp15	PCGF3	0.58862
N	ZSWIM7	0.588543
E	ADH1B	0.588228
Nsp12	RAC2	0.58819
ORF7b	TIMP3	0.588099
Nsp13	BPIFA2	0.587907
ORF10	SMAD3	0.587209
Nsp13	ENO3	0.586951
Nsp15	DAPK1	0.585865
N	MSRB3	0.585484
Nsp8	ARL4C	0.585109
Nsp13	DVL1	0.584918
Nsp13	ENAH	0.584821
Nsp13	TRPV2	0.583779
ORF7b	AOX1	0.583006
M	HACD2	0.582868
Nsp13	FERMT1	0.581677
Nsp13	DDAH1	0.581368
Nsp13	DLC1	0.58129
Nsp12	LAMA4	0.581282
ORF8	TUBA4A	0.581179
Nsp13	TRERF1	0.581054
Nsp13	PGBD5	0.579901
Nsp13	TULP4	0.579863
Nsp1	CASP9	0.579735
Nsp12	UBE2J1	0.579527
Nsp12	ARFGAP1	0.579467
Nsp16	AKT3	0.578869
Nsp1	WDR27	0.578493
ORF7b	HTR1D	0.578013
Nsp13	RBM7	0.577592
Nsp13	SNX21	0.577494
Nsp12	KIF13B	0.577006
Nsp15	MBD4	0.576563
Nsp4	WFS1	0.576517
ORF7b	TSPAN8	0.576116
Nsp13	ZNF592	0.575966
Nsp1	SERTAD1	0.575676
Nsp1	TUFT1	0.575342
M	IL11	0.575221
Nsp12	EFR3B	0.574989
Nsp15	KIF5A	0.57436
Nsp13	NFIA	0.574239
ORF7b	SMAD7	0.574122
N	XPOT	0.574043
Nsp15	PNMA1	0.573412
Nsp1	LDB3	0.57333
Nsp13	DDIT4L	0.573207
Nsp13	TRIM32	0.572877
Nsp13	CREB3L2	0.572327
ORF7a	POSTN	0.57161
S	SMAD3	0.571291
Nsp2	PDE7B	0.570943
Nsp13	PDE1A	0.570094
Nsp2	AGFG2	0.569793
Nsp13	CDC25B	0.56951
ORF7b	GAS1	0.569335
Nsp1	CTPS1	0.56879
Nsp13	C1orf115	0.568682
Nsp12	TRAPPC2L	0.568607
Nsp1	ANXA13	0.568355
Nsp6	WFS1	0.568196
S	RAB2A	0.56819
Nsp15	HSPA13	0.567898
ORF7b	PDE7B	0.567769
Nsp16	UBE2J1	0.567765
Nsp13	PCGF3	0.567381
Nsp13	KLHL29	0.56726
Nsp13	LBH	0.567182
ORF7b	TNFSF4	0.566414
Nsp15	ANXA10	0.564552
Nsp15	UBE2C	0.564271
Nsp4	KDELR3	0.564269
Nsp13	SEC14L2	0.564167
Nsp1	SNX12	0.563934
Nsp13	PHKA1	0.563901
Nsp15	PAWR	0.563568
N	SSBP3	0.563557
N	RNF41	0.563139
N	DNAL1	0.562753
Nsp12	SKI	0.56192
Nsp15	TRIM32	0.561181
Nsp4	HACD1	0.561053
Nsp13	DNAJB5	0.560661
N	CBFB	0.559691
Nsp12	SOS2	0.55846
N	CLEC16A	0.558077
Nsp13	ZNF385D	0.557952
Nsp13	BCOR	0.557728
ORF7b	GLIPR2	0.557303
Nsp15	TOB2	0.557063
ORF7b	ITGA4	0.556616
ORF7b	BAMBI	0.556383
Nsp16	CTPS1	0.556249
ORF8	SMAD9	0.556008
Nsp14	RXFP1	0.555804
M	ZDHHC17	0.555749
Nsp5	WNT5B	0.555436
N	SS18	0.554882
N	KLHL29	0.554736
Nsp13	ANXA10	0.554589
Nsp13	ERG	0.554585
N	MBD4	0.553621
Nsp15	MVK	0.552242
N	CHFR	0.552206
Nsp1	SOS2	0.551944
Nsp12	MED14	0.551771
Nsp13	CSDC2	0.551567
Nsp16	PCGF3	0.551428
Nsp12	ACTC1	0.551204
Nsp7	CTPS1	0.551032
Nsp6	HACD1	0.550897
Nsp15	TUFT1	0.550822
ORF7b	COQ2	0.550493
Nsp13	AMZ1	0.550259
N	GADD45B	0.549553
Nsp8	DNAJC15	0.549485
ORF7a	PLN	0.549417
Nsp13	MVK	0.549315
Nsp14	TIMP3	0.548824
Nsp15	ARF4	0.5488
Nsp13	PCK2	0.548458
N	PGM3	0.548354
ORF3a	HACD2	0.547838
Nsp13	STK38L	0.546994
Nsp13	PARP4	0.546756
Nsp13	KDM6B	0.546727
Nsp7	PLCB4	0.546447
N	TOB1	0.54632
Nsp15	SMARCD3	0.545793
ORF3a	IL11	0.54551
ORF7b	SYNDIG1	0.545498
Nsp13	PDLIM3	0.545133
Nsp13	ACOT11	0.543974
S	LRRN4CL	0.543106
Nsp2	CRADD	0.542762
ORF7b	ADRA2A	0.542673
N	CCDC93	0.542395
Nsp8	RAB2A	0.542062
Nsp15	CASP9	0.541942
Nsp13	ATF5	0.541607
M	WFS1	0.54129
ORF7b	TSPAN4	0.541251
N	PLCB4	0.540967
Nsp1	DUSP26	0.540787
Nsp3	POLR3D	0.540586
Nsp13	PRR15	0.540424
Nsp13	MAP6	0.539881
Nsp13	FGA	0.53964
Nsp15	SEC14L2	0.539047
Nsp13	PRG4	0.538614
Nsp8	DERL1	0.538402
Nsp12	ID1	0.538281
Nsp13	MEX3B	0.537551
Nsp13	ROCK1	0.537332
Nsp13	P3H4	0.53652
Nsp1	NUSAP1	0.536129
Nsp13	YTHDF1	0.535493
N	TOB2	0.534932
Nsp14	BAMBI	0.533354
Nsp15	DOCK2	0.532713
Nsp9	CBFB	0.53243
Nsp8	ARL4A	0.53156
Nsp9	DVL1	0.531005
Nsp13	PHLDB1	0.530527
Nsp1	MCF2L2	0.530396
Nsp8	YKT6	0.529805
Nsp15	SMC5	0.529628
Nsp13	CNNM4	0.529454
E	CLDN11	0.529355
Nsp12	RAB2A	0.529245
Nsp8	BPIFA2	0.529007
ORF8	PHLDB1	0.528888
Nsp13	SENP5	0.528837
N	PTTG1	0.528028
Nsp13	PPEF2	0.527658
Nsp14	FAM20C	0.527609
Nsp7	CASP9	0.526922
Nsp9	ANXA13	0.52672
ORF7b	TSPAN2	0.526346
Nsp6	CDK14	0.525223
Nsp4	FZD7	0.525175
Nsp9	XRCC4	0.525048
N	TGFB1	0.524874
ORF7b	IL11	0.524631
E	CHRNA9	0.524384
Nsp12	PLCB4	0.523917
ORF8	PDE5A	0.523609
Nsp12	KIF3C	0.523337
M	RNF121	0.523165
ORF7b	FZD7	0.522489
Nsp13	GPAM	0.522384
Nsp13	NUAK1	0.522133
Nsp1	CACHD1	0.521017
N	CTPS1	0.520878
ORF3a	BET1L	0.520699
ORF7b	IER3IP1	0.520104
Nsp13	CHFR	0.519769
Nsp6	ZDHHC17	0.519722
M	DAD1	0.519091
N	TCP11L1	0.519044
ORF7b	SMAD3	0.518887
Nsp15	PDGFRB	0.518403
Nsp12	PARP4	0.517996
Nsp15	SPIDR	0.517991
Nsp13	SHC3	0.517871
N	FERMT2	0.517813
ORF7b	R3HDML	0.517553
Nsp13	CDK14	0.517526
Nsp1	YKT6	0.517447
Nsp13	FERMT2	0.517318
N	SMC5	0.517075
N	ATF5	0.517051
Nsp13	RTL1	0.516755
ORF7a	XPOT	0.516532
ORF7a	FAM20C	0.516324
Nsp14	SS18	0.516212
Nsp13	GDF5	0.515984
Nsp1	KIF5A	0.515416
Nsp13	DNAL1	0.515155
N	RWDD2A	0.515154
Nsp13	LETM2	0.514938
N	DPF3	0.514786
ORF3a	PEX13	0.514527
Nsp4	ARF4	0.514516
N	ZNF592	0.514219
Nsp13	ASPN	0.514018
Nsp5	RXFP1	0.51347
ORF7b	FGF2	0.513429
N	TEF	0.513237
Nsp13	TCF4	0.513067
ORF8	SEMA3A	0.51265
S	CPLX2	0.51257
Nsp15	PARP4	0.512508
Nsp13	ARRB2	0.512456
Nsp1	MED14	0.512351
ORF7a	SSR3	0.512329
ORF8	CLEC2B	0.511964
ORF8	SERPIND1	0.511898
Nsp1	RCL1	0.511803
Nsp13	CCDC85B	0.511705
Nsp2	UBE2J1	0.511699
Nsp1	TOB2	0.511653
Nsp1	BCAT1	0.511553
Nsp13	FAM110B	0.511527
Nsp4	SMAD7	0.511357
M	CHRNA9	0.511354
Nsp8	ITIH3	0.511271
Nsp13	SMTN	0.511125
Nsp3	SNX12	0.51104
Nsp13	LIMCH1	0.511
Nsp1	PCK2	0.510942
N	SPRY1	0.510802
Nsp15	NOVA1	0.510429
Nsp14	WNT5B	0.510083
ORF7b	FGL1	0.509894
Nsp4	HACD2	0.509453
N	CTIF	0.509058
Nsp7	KDM7A	0.50884
Nsp1	KDM7A	0.507708
N	RBM47	0.507663
Nsp13	TFEB	0.507653
Nsp13	TBC1D16	0.507636
ORF8	POSTN	0.507117
Nsp15	BEND7	0.506838
Nsp16	HNMT	0.506742
Nsp13	DAPK1	0.506573
Nsp6	REEP1	0.506506
Nsp15	NUSAP1	0.506276
Nsp13	PPEF1	0.506103
S	ARL4C	0.506038
N	SAMD1	0.505677
S	PEX13	0.505184
M	DUSP26	0.505023
M	ARFGAP1	0.504876
N	LPIN1	0.50484
Nsp12	SETD3	0.5048
N	TRERF1	0.504646
Nsp13	CPED1	0.504484
Nsp13	KLF10	0.504439
Nsp1	ANAPC13	0.504423
Nsp13	ARHGAP29	0.503996
Nsp13	DENND2A	0.503857
Nsp7	SOS2	0.503476
Nsp15	TEAD4	0.503314
Nsp6	TM6SF1	0.503133
M	PDE8B	0.502703
Nsp13	NUS1	0.502481
Nsp13	MYOM3	0.502037
Nsp1	CDK14	0.501834
ORF7a	OLFML3	0.501335
Nsp12	MAP3K4	0.501204
Nsp14	RXFP2	0.501201
Nsp13	PLCB4	0.501183
Nsp13	MTMR4	0.500914
Nsp13	NUDT7	0.500629
Nsp4	TGFB1	0.50062
Nsp7	PDE1A	0.500521
Nsp3	YAF2	0.500461
Nsp8	PDE5A	0.500159
Nsp15	TGFBR1	0.500009
S	ZNF672	0.499926
S	OR6A2	0.499902
Nsp2	ZNF48	0.499887
Nsp13	KCNMA1	0.499881
Nsp13	ZNF48	0.499881
Nsp5	VWA5B2	0.49988
Nsp2	ZNF672	0.499856
Nsp5	ANKRD44	0.499855
S	PID1	0.499855
Nsp5	EVC	0.499853
Nsp2	CAMK1G	0.499851
Nsp5	VPS54	0.499851
Nsp13	ZNF672	0.499847
N	ZNF48	0.499834
Nsp2	PSAT1	0.499825
Nsp8	VWA5B2	0.499823
Nsp2	SOX18	0.499822
Nsp4	ZNF672	0.499822
Nsp2	ACTC1	0.499818
Nsp13	PSAT1	0.499811
Nsp5	PPEF2	0.499811
Nsp6	ISLR2	0.49981
Nsp15	DACT3	0.499807
Nsp12	NRIP3	0.499807
Nsp15	ZNF48	0.499807
Nsp15	KBTBD11	0.499806
Nsp2	LIMS2	0.499805
N	PODNL1	0.4998
Nsp5	SAMD11	0.499793
Nsp13	APOH	0.499793
Nsp16	SAMD11	0.499791
Nsp15	PRR14	0.499788
Nsp16	TXNRD1	0.499787
N	ZNF672	0.499786
N	AMZ1	0.499786
Nsp6	SEMA7A	0.499785
Nsp5	ARHGAP18	0.499784
Nsp12	CCDC85B	0.499782
Nsp5	DACT3	0.499782
Nsp5	KBTBD11	0.499781
Nsp2	MAGEC3	0.499781
Nsp16	DACT3	0.49978
Nsp12	SCX	0.499779
Nsp16	ZNF48	0.499778
Nsp5	MAGEC3	0.499778
Nsp12	PTTG1	0.499777
Nsp2	HEY1	0.499776
Nsp5	KLHL26	0.499774
Nsp1	SPECC1	0.499773
Nsp12	FGF7	0.499771
Nsp13	TMEM158	0.49977
Nsp2	FHL3	0.49977
Nsp5	GAN	0.499768
Nsp1	DGKI	0.499768
Nsp2	HNMT	0.499767
M	POSTN	0.499766
M	ELN	0.499766
ORF8	UACA	0.499763
Nsp5	PRR14	0.499762
Nsp5	SETD3	0.49976
Nsp1	SYNE3	0.49976
Nsp2	DEPDC4	0.499759
ORF3a	DACT3	0.499759
ORF3a	ZNF48	0.499758
Nsp1	ANKRD44	0.499758
Nsp5	SGPL1	0.499758
Nsp4	OR6A2	0.499757
Nsp5	MBD4	0.499757
S	LINC00472	0.499755
Nsp13	SLAMF8	0.499755
Nsp12	MYL9	0.499754
Nsp16	SETD3	0.499752
Nsp12	CUTA	0.49975
Nsp1	DRP2	0.49975
Nsp9	UACA	0.499748
Nsp13	GZMK	0.499746
Nsp2	PRRX2	0.499745
Nsp12	YAF2	0.499745
Nsp15	ZNF672	0.499744
Nsp2	ADO	0.499743
M	PAMR1	0.499741
Nsp16	PDP1	0.499736
Nsp6	PDP1	0.499735
Nsp13	MPZL1	0.499735
N	PSAT1	0.499734
M	BMPER	0.499733
Nsp5	UAP1	0.499733
Nsp5	NT5DC2	0.499732
Nsp2	PID1	0.49973
Nsp16	PODNL1	0.49973
Nsp6	PODNL1	0.499729
Nsp2	LRRN4CL	0.499729
Nsp1	LRP12	0.499727
Nsp5	CAMKK1	0.499726
Nsp2	SERTAD1	0.499724
Nsp12	CGGBP1	0.499724
Nsp13	BEAN1	0.499724
Nsp5	AMZ1	0.499723
Nsp3	NRGN	0.499723
Nsp13	GSTT2	0.499723
Nsp16	CAMKK1	0.499723
Nsp13	C3orf80	0.499722
Nsp15	WTIP	0.499721
Nsp6	BMP6	0.499721
Nsp1	MAP3K12	0.499721
Nsp12	ID4	0.49972
Nsp16	AMZ1	0.499719
ORF8	PPFIA1	0.499719
Nsp5	LETM2	0.499718
M	SEMA7A	0.499718
Nsp5	CHST3	0.499718
Nsp5	ENTPD6	0.499717
ORF7a	PHKA1	0.499715
Nsp13	LRRN4CL	0.499715
Nsp5	BTBD17	0.499713
Nsp5	HSPA13	0.499712
ORF8	CCDC136	0.499712
Nsp2	KCTD11	0.499712
ORF3a	PDP1	0.499711
Nsp8	LSS	0.49971
Nsp9	VWA5B2	0.49971
Nsp5	DENND2D	0.499708
Nsp5	ZNF672	0.499708
Nsp16	ZNF672	0.499707
Nsp15	MFAP3L	0.499706
Nsp1	FURIN	0.499705
M	DACT3	0.499705
M	ZNF48	0.499705
Nsp15	LIPA	0.499704
Nsp9	PHKA1	0.499704
ORF8	TERT	0.499703
Nsp15	AADAC	0.499703
Nsp15	IER5L	0.499702
Nsp6	ZNF672	0.499701
Nsp1	LRRC8C	0.4997
Nsp7	DNAJB5	0.499699
Nsp15	ASPHD1	0.499697
Nsp12	EVA1A	0.499697
Nsp5	GXYLT2	0.499696
Nsp1	CNNM4	0.499692
Nsp15	SOX18	0.499692
Nsp16	LANCL2	0.499691
Nsp2	DUSP26	0.49969
Nsp1	SEMA3A	0.49969
Nsp2	CRIP2	0.499689
Nsp8	NGEF	0.499689
E	THSD7A	0.499689
Nsp5	NUSAP1	0.499688
Nsp2	RFLNB	0.499688
Nsp15	FOXF1	0.499687
Nsp5	TBL2	0.499687
ORF8	SPECC1	0.499686
Nsp8	SAMD11	0.499686
Nsp9	TBC1D8	0.499685
Nsp1	ISLR2	0.499685
Nsp1	LSS	0.499684
Nsp16	WTIP	0.499683
Nsp2	CCDC85B	0.499682
ORF8	DGKI	0.499682
Nsp9	TERT	0.499682
ORF3a	ZNF672	0.49968
Nsp5	AKAP5	0.49968
Nsp2	SCX	0.499679
Nsp1	ZNF175	0.499678
Nsp13	FGF10	0.499678
Nsp2	TAGLN	0.499677
Nsp15	QPCT	0.499673
M	PRR14	0.499673
Nsp7	DAPK1	0.499673
Nsp1	MASP1	0.499671
ORF8	USP35	0.49967
S	CCL11	0.49967
Nsp12	LINC00472	0.499669
Nsp12	RBP1	0.499669
Nsp2	FGF7	0.499669
Nsp16	INHBB	0.499669
Nsp2	DNAL1	0.499668
S	LCE3D	0.499667
Nsp5	MFAP3L	0.499667
ORF8	DENND2A	0.499667
Nsp1	NGEF	0.499667
Nsp5	AADAC	0.499666
ORF7a	ANKRD44	0.499666
Nsp5	ZNF821	0.499666
Nsp5	IHH	0.499666
Nsp1	ACSL1	0.499665
Nsp5	BEND7	0.499665
Nsp8	DACT3	0.499665
ORF8	ANKRD44	0.499665
Nsp5	TSPYL4	0.499665
Nsp13	ZNF365	0.499664
Nsp16	IHH	0.499663
Nsp8	ZNF48	0.499663
Nsp2	CSRP1	0.499661
Nsp7	AOX1	0.499659
ORF8	RAI14	0.499659
Nsp2	CSRP2	0.499658
Nsp15	CHST11	0.499658
Nsp6	MFAP3L	0.499657
Nsp16	ASPHD1	0.499656
ORF8	ARHGAP6	0.499656
Nsp5	ASPHD1	0.499656
Nsp9	ULK1	0.499656
Nsp1	SAMD11	0.499656
Nsp5	TUFT1	0.499656
Nsp1	JPH2	0.499655
Nsp14	KCTD11	0.499655
Nsp15	LIMS2	0.499654
M	ASS1	0.499654
E	RUSC2	0.499653
Nsp6	IER5L	0.499653
Nsp8	FRMD6	0.499652
ORF3a	DUSP26	0.49965
Nsp12	ANKRD36BP1	0.49965
Nsp13	FGF7	0.49965
M	PDP1	0.49965
Nsp13	ARL4A	0.49965
Nsp15	NPIPA1	0.499649
Nsp1	LRRC32	0.499648
Nsp1	TXNRD1	0.499648
Nsp2	LRRC20	0.499647
Nsp1	SEMA7A	0.499645
Nsp13	IGF1	0.499644
Nsp6	ASPHD1	0.499643
Nsp9	ANKRD44	0.499643
Nsp2	MYL9	0.499641
Nsp5	PSAT1	0.49964
E	MYOM3	0.499638
Nsp16	PSAT1	0.499638
Nsp12	C1orf140	0.499638
Nsp9	RAI14	0.499636
Nsp1	LIMK1	0.499635
Nsp5	RCL1	0.499635
Nsp9	VPS54	0.499635
Nsp9	ARHGAP6	0.499634
Nsp2	CUTA	0.499634
Nsp5	FAM110B	0.499634
Nsp2	TCF21	0.499633
Nsp2	TEX36	0.499633
Nsp15	DOK6	0.499633
Nsp5	SNX21	0.499633
Nsp1	DACT3	0.499632
Nsp16	SNX21	0.499631
ORF3a	AADAC	0.499631
Nsp8	PRR14	0.499631
Nsp15	VSTM4	0.49963
Nsp1	ZNF48	0.49963
Nsp1	PGM2L1	0.499629
Nsp1	LIMK2	0.499629
Nsp5	PRR5L	0.499627
Nsp13	CCIN	0.499627
ORF6	XIRP1	0.499624
Nsp1	KLHL26	0.499622
Nsp16	PRR5L	0.499622
Nsp5	CHST11	0.499619
Nsp9	ANKLE2	0.499618
Nsp12	SPX	0.499618
Nsp1	ABLIM2	0.499617
Nsp13	TMEM190	0.499617
Nsp12	PTH	0.499617
ORF8	NDST1	0.499616
Nsp5	FBXO32	0.499616
Nsp1	NRXN3	0.499616
Nsp13	MFAP2	0.499616
Nsp5	PNMA1	0.499615
Nsp15	TMEM158	0.499615
Nsp5	PLEK2	0.499615
ORF6	FRMPD3	0.499615
Nsp16	PNMA1	0.499615
ORF8	UBE3A	0.499614
Nsp15	NXPH4	0.499614
Nsp7	PPFIA1	0.499613
Nsp15	MEOX2	0.499613
Nsp1	GAN	0.499613
ORF6	COL4A2	0.499612
Nsp5	NDEL1	0.499612
Nsp16	APOH	0.499611
ORF6	COL4A4	0.49961
Nsp15	HEY1	0.49961
Nsp2	PTN	0.499609
Nsp16	PDGFC	0.499609
ORF6	COL4A6	0.499609
Nsp15	TFPI	0.499607
Nsp15	LDLRAD4	0.499607
Nsp1	ENC1	0.499607
Nsp5	TCEANC	0.499607
Nsp1	CCIN	0.499607
M	HSPA13	0.499606
Nsp9	SPIDR	0.499606
M	ZNF672	0.499605
Nsp6	APOH	0.499605
Nsp1	ACOT11	0.499605
Nsp15	SPARC	0.499605
Nsp16	LIMS2	0.499605
Nsp9	SLC9A5	0.499604
Nsp6	PDGFC	0.499602
Nsp1	ZBTB46	0.499602
Nsp2	CGGBP1	0.4996
ORF6	COL4A1	0.4996
Nsp5	SRRD	0.499599
Nsp1	SGPL1	0.499599
Nsp1	PRR14	0.499598
Nsp9	WFS1	0.499596
Nsp2	ID4	0.499596
Nsp15	DLX5	0.499595
Nsp2	ID1	0.499595
Nsp4	ZNF365	0.499595
ORF7a	GPAM	0.499595
Nsp9	ESYT3	0.499594
Nsp5	XRCC4	0.499594
Nsp16	SRRD	0.499594
ORF8	EFR3B	0.499594
Nsp2	TWIST2	0.499593
Nsp15	HNMT	0.499593
ORF8	WDR27	0.499592
Nsp2	GLIPR2	0.499591
Nsp15	FHL3	0.499591
Nsp8	PODNL1	0.499591
Nsp9	UBE3A	0.499591
Nsp13	PTN	0.49959
ORF8	ELN	0.49959
Nsp15	SLAMF8	0.499588
ORF6	COL16A1	0.499588
M	DENND2D	0.499588
Nsp2	PGBD5	0.499587
Nsp5	RASSF2	0.499587
S	NRGN	0.499587
E	CFH	0.499586
Nsp1	HEXB	0.499586
Nsp5	MAPRE2	0.499584
M	GXYLT2	0.499584
ORF8	LRRC8C	0.499583
Nsp15	PMEPA1	0.499583
Nsp1	EBF2	0.499582
Nsp12	LBH	0.499581
E	VWA5B2	0.499579
Nsp8	CAMKK1	0.499577
Nsp8	AMZ1	0.499577
Nsp16	DOK6	0.499577
ORF8	JADE2	0.499577
Nsp5	ANKRD1	0.499577
Nsp2	LMO3	0.499575
Nsp16	ANXA13	0.499575
Nsp1	CNKSR3	0.499574
Nsp10	FERMT1	0.499573
M	WTIP	0.499573
Nsp1	COQ8B	0.499572
Nsp5	ANXA13	0.499572
Nsp16	ANXA10	0.499572
Nsp8	ZBTB37	0.499572
Nsp2	CEBPG	0.499571
Nsp9	GPAM	0.49957
Nsp6	VSTM4	0.499569
E	PPFIA1	0.499569
Nsp15	GZMK	0.499568
Nsp3	PID1	0.499568
ORF8	TBC1D16	0.499567
Nsp15	RSPO3	0.499566
Nsp9	EFR3B	0.499566
N	KCTD11	0.499565
Nsp5	NMNAT2	0.499565
Nsp7	SPECC1	0.499564
ORF8	HECTD2	0.499564
ORF8	DCLK2	0.499564
ORF6	ARHGEF40	0.499563
ORF7a	TBC1D16	0.499563
ORF3a	OR6A2	0.499562
Nsp7	DGKI	0.499562
Nsp1	PDP1	0.499561
ORF3a	NPIPA1	0.499561
Nsp5	TMEM158	0.49956
Nsp15	MPZL1	0.49956
Nsp1	BMP1	0.499559
Nsp5	ECI1	0.499559
Nsp9	LRRC8C	0.499558
ORF8	SPIRE1	0.499557
Nsp1	BAIAP2L2	0.499556
ORF6	RUSC2	0.499556
Nsp6	ANXA13	0.499555
Nsp15	RASD2	0.49955
Nsp5	DTWD1	0.49955
Nsp9	JADE2	0.499549
Nsp1	PODNL1	0.499549
Nsp1	CREB3L2	0.499548
Nsp15	PRRX2	0.499548
Nsp2	BLOC1S2	0.499547
Nsp15	RBM7	0.499547
N	RAB27B	0.499547
Nsp1	AMIGO2	0.499546
Nsp6	TMEM158	0.499546
Nsp6	TFPI	0.499546
Nsp15	BEAN1	0.499545
Nsp13	CST6	0.499545
M	AADAC	0.499544
M	IER5L	0.499543
Nsp1	NOVA1	0.499543
Nsp5	MYOZ1	0.499543
Nsp5	DEPDC4	0.499543
Nsp6	MEOX2	0.499543
Nsp5	NUS1	0.499542
ORF10	SCN3A	0.499542
Nsp7	DENND2A	0.499541
M	ZNF821	0.499541
Nsp5	TNFAIP8L3	0.49954
Nsp1	CAMKK1	0.49954
Nsp9	TBC1D16	0.499539
Nsp16	DEPDC4	0.499538
M	LHX9	0.499538
Nsp16	NUS1	0.499538
Nsp7	ANKRD44	0.499537
Nsp2	ZSWIM7	0.499537
Nsp9	SEMA3A	0.499537
N	ZNF365	0.499537
Nsp16	TNFAIP8L3	0.499536
M	BEND7	0.499535
ORF7b	MICAL2	0.499535
Nsp13	EVA1A	0.499534
M	ASPHD1	0.499533
Nsp9	FAP	0.499533
Nsp15	C3orf80	0.499532
Nsp16	SLAMF8	0.499532
Nsp16	FHL3	0.499532
Nsp5	FHL3	0.499531
Nsp9	PPEF2	0.499531
Nsp5	DHRS2	0.49953
Nsp9	SMURF1	0.49953
Nsp1	SERPIND1	0.49953
Nsp8	LANCL2	0.49953
M	SERPINE2	0.49953
Nsp7	KANK4	0.49953
Nsp1	MYOC	0.499529
Nsp15	GSTT2	0.499528
Nsp9	APBB2	0.499528
Nsp9	PTPDC1	0.499528
ORF8	ACSL1	0.499527
Nsp5	ATF5	0.499525
N	MRAS	0.499524
Nsp6	IGFBP7	0.499523
ORF10	MICAL2	0.499522
Nsp7	XPOT	0.499522
Nsp6	FGF2	0.499522
Nsp1	PGD	0.499522
ORF6	TNS2	0.499521
Nsp9	TBX3	0.499521
ORF7b	KIAA1217	0.499521
Nsp9	LSS	0.49952
Nsp1	AXIN2	0.499519
Nsp6	DEPDC4	0.499519
Nsp2	RBP1	0.499519
Nsp5	DDAH1	0.499519
ORF8	SAMD11	0.499518
Nsp2	LINC00472	0.499517
Nsp15	LRRN4CL	0.499517
Nsp9	GOLGA5	0.499516
Nsp5	TMEM53	0.499515
E	SPECC1	0.499515
Nsp9	TMC7	0.499514
Nsp1	CAMK1G	0.499514
ORF8	SKIL	0.499512
ORF10	KIAA1217	0.499511
ORF3a	MEOX2	0.49951
N	ARL4A	0.49951
Nsp13	C5orf63	0.499509
ORF8	FERMT1	0.499508
Nsp7	ANKLE2	0.499507
Nsp1	ZNF672	0.499506
Nsp15	TMCO1	0.499506
ORF8	ACOX1	0.499506
Nsp2	PRR15	0.499505
Nsp1	NKD1	0.499505
Nsp16	GZMK	0.499504
ORF7a	FERMT1	0.499504
ORF8	SEMA7A	0.499503
Nsp12	MLLT11	0.499502
ORF10	COL5A1	0.499501
ORF8	ARHGAP18	0.4995
Nsp9	NGEF	0.4995
ORF8	NUAK1	0.499498
M	TTL	0.499498
ORF7b	KIF13B	0.499498
Nsp1	STK38L	0.499498
Nsp9	ACOX3	0.499496
Nsp9	ACSL1	0.499496
Nsp8	ASS1	0.499495
ORF8	CHFR	0.499495
Nsp1	GOPC	0.499494
Nsp6	GZMK	0.499492
Nsp5	ADO	0.499492
Nsp1	PI16	0.499491
Nsp5	CEBPD	0.499491
Nsp7	SMTN	0.49949
Nsp13	RBP1	0.499489
ORF10	XIRP1	0.499489
Nsp2	ANKRD36BP1	0.499489
Nsp9	BMPER	0.499489
Nsp2	ID3	0.499488
N	ARL4C	0.499488
Nsp6	FSTL3	0.499488
Nsp1	LANCL2	0.499487
ORF3a	TPM1	0.499487
ORF3a	NUS1	0.499487
ORF8	MAGEC3	0.499486
Nsp13	NPPB	0.499486
Nsp5	RASD2	0.499486
Nsp15	KCTD11	0.499486
Nsp6	MPZL1	0.499486
N	NKIRAS2	0.499485
ORF8	LIMK1	0.499484
ORF7b	PPL	0.499484
Nsp1	ENO3	0.499484
ORF7a	MAGEC3	0.499483
Nsp9	SAMD11	0.499483
ORF8	DACT3	0.499482
Nsp9	EXTL1	0.499482
Nsp7	ITIH3	0.499482
ORF8	KBTBD11	0.499481
Nsp9	DIXDC1	0.499481
ORF10	DOCK2	0.49948
M	APOH	0.49948
ORF10	PAPPA2	0.499479
Nsp9	FERMT1	0.499479
Nsp1	CSNK1G3	0.499479
Nsp5	RFXANK	0.499478
M	PDGFC	0.499478
Nsp9	FERMT2	0.499477
Nsp16	RFXANK	0.499477
ORF8	ZNF48	0.499476
Nsp5	PDE7B	0.499476
ORF8	CCDC93	0.499476
ORF10	NALCN	0.499476
Nsp2	C1orf140	0.499475
ORF10	LTBP2	0.499475
ORF10	LAMA4	0.499474
ORF10	FRMPD3	0.499474
ORF6	SORBS1	0.499473
M	CHST11	0.499471
Nsp9	ACOX1	0.49947
Nsp15	RAB27B	0.49947
ORF7a	KLHL26	0.49947
Nsp6	IGFBP4	0.499469
Nsp8	ASPHD1	0.499469
ORF8	KLHL26	0.499469
Nsp5	GSTT2	0.499469
M	NPIPA1	0.499468
Nsp15	DNAJB9	0.499467
ORF6	CFH	0.499467
Nsp6	BEAN1	0.499465
Nsp16	GSTT2	0.499465
ORF6	VWA5B2	0.499465
Nsp1	WTIP	0.499465
Nsp9	ARHGAP18	0.499465
Nsp9	TXNRD1	0.499463
ORF8	MAP3K2	0.499462
Nsp7	MAP3K12	0.499462
Nsp9	PPEF1	0.499461
Nsp5	PID1	0.499461
Nsp9	SLCO2A1	0.49946
Nsp8	SPHK1	0.49946
Nsp5	BPIFA2	0.499459
ORF3a	GZMK	0.499458
Nsp15	FGF10	0.499458
M	OR6A2	0.499458
Nsp16	PID1	0.499456
Nsp9	IVNS1ABP	0.499455
Nsp13	ID3	0.499455
Nsp5	RASL11B	0.499455
Nsp1	SYT15	0.499454
Nsp8	SOX18	0.499454
ORF8	ACOT11	0.499453
Nsp9	PCK2	0.499453
ORF8	GAN	0.499453
Nsp9	LIMK1	0.499452
Nsp16	RASL11B	0.499452
Nsp9	MAGEC3	0.499451
Nsp8	PSAT1	0.499451
Nsp6	C3orf80	0.499451
ORF7a	GAN	0.499451
E	ALDH1L2	0.49945
ORF6	KIAA1755	0.499449
Nsp12	NRGN	0.499449
Nsp16	LRRN4CL	0.499449
Nsp15	MRAS	0.499447
ORF8	ENC1	0.499446
ORF6	PPFIA1	0.499446
ORF7a	ENC1	0.499446
ORF8	CCIN	0.499446
E	NRP1	0.499444
Nsp15	ZNF365	0.499443
Nsp6	PID1	0.499443
ORF6	PLEKHG4	0.499443
Nsp9	CCDC93	0.499443
Nsp9	DACT3	0.499442
Nsp5	SERTAD1	0.499442
ORF10	KIF21A	0.499441
Nsp9	ZDHHC17	0.499441
Nsp9	SLC3A2	0.499441
Nsp1	INHBB	0.49944
Nsp9	PGM2L1	0.49944
Nsp5	NRIP3	0.49944
Nsp2	PTH	0.49944
Nsp1	MFAP3L	0.499439
ORF8	PRR14	0.499439
Nsp7	GPAM	0.499439
Nsp7	EFR3B	0.499438
ORF6	MTMR4	0.499438
Nsp16	SERTAD1	0.499438
Nsp5	HDGF	0.499437
Nsp1	BMP4	0.499436
Nsp6	LRRN4CL	0.499435
Nsp9	FRMD6	0.499434
ORF8	GRK4	0.499433
ORF10	COL16A1	0.499433
Nsp1	LIPA	0.499432
Nsp15	SCX	0.499432
ORF7b	CLTCL1	0.499432
ORF8	FBXO24	0.499432
ORF10	KDM6B	0.499431
ORF6	PTPN21	0.499431
Nsp1	AADAC	0.49943
Nsp1	LHX9	0.49943
Nsp12	CDC42SE1	0.49943
Nsp16	NRIP3	0.499429
Nsp13	ATP6V1G1	0.499429
M	RASSF2	0.499429
Nsp15	FGF18	0.499429
ORF10	ABCA6	0.499429
Nsp1	OLFML3	0.499429
Nsp1	SOX17	0.499428
Nsp15	TAGLN	0.499428
Nsp14	LINC00472	0.499426
ORF3a	BEAN1	0.499426
Nsp6	NGF	0.499425
Nsp15	ARL4A	0.499424
Nsp2	BPESC1	0.499424
Nsp6	EVI2A	0.499423
Nsp6	NUDT7	0.499422
Nsp5	KCTD11	0.499421
Nsp1	PHLDA1	0.49942
Nsp7	LRRC8C	0.499419
Nsp16	KCTD11	0.499418
Nsp1	ASPHD1	0.499418
ORF10	MAP3K4	0.499418
Nsp5	PXDC1	0.499418
M	HNF1B	0.499417
Nsp9	USP2	0.499416
Nsp9	GAN	0.499414
ORF10	CC2D2A	0.499414
ORF8	HEXB	0.499414
Nsp9	GALNT10	0.499414
Nsp7	ELN	0.499413
E	LRP12	0.49941
Nsp13	SPX	0.49941
ORF3a	GSTT2	0.49941
Nsp8	PLEK2	0.49941
Nsp8	PNMA1	0.499409
Nsp15	FGF7	0.499409
Nsp1	ANGPTL5	0.499408
Nsp5	RYBP	0.499408
Nsp1	SLC14A1	0.499407
Nsp1	PCYT2	0.499407
Nsp9	ENC1	0.499407
Nsp9	CCIN	0.499407
Nsp15	IGF1	0.499405
E	MAP3K12	0.499405
Nsp15	CMPK1	0.499404
ORF3a	PID1	0.499404
Nsp15	DNAL1	0.499403
Nsp1	SOX18	0.499403
ORF7b	DLC1	0.499403
ORF6	TERT	0.499403
Nsp6	KCTD11	0.499403
Nsp13	PTH	0.499402
M	MEOX2	0.499402
Nsp7	TBC1D16	0.499402
ORF8	SCP2	0.499401
Nsp9	SETD3	0.499401
ORF10	SLIT2	0.4994
Nsp13	BPESC1	0.4994
ORF10	ABCA10	0.499399
Nsp4	LINC00472	0.499399
ORF7b	RUSC2	0.499399
Nsp9	HAS1	0.499399
Nsp15	NKIRAS2	0.499397
Nsp9	PRR14	0.499397
Nsp1	PSAT1	0.499397
Nsp8	FANK1	0.499396
ORF8	RNF217	0.499396
Nsp9	SHC3	0.499396
ORF3a	LRRN4CL	0.499396
Nsp9	CDC25B	0.499395
ORF10	ARHGEF40	0.499394
Nsp8	LIMS2	0.499393
ORF10	COL5A2	0.499393
ORF8	PDP1	0.499392
Nsp7	PPEF2	0.499392
Nsp9	GRK4	0.499392
ORF10	ATP10A	0.499391
ORF7b	RAPGEF2	0.49939
Nsp9	SGPL1	0.49939
Nsp9	FBXO24	0.49939
Nsp2	LBH	0.49939
N	ID1	0.49939
ORF8	SAMD1	0.49939
ORF10	MRC2	0.499389
Nsp16	RAB27B	0.499388
ORF10	RUSC2	0.499387
ORF8	CSGALNACT1	0.499387
ORF6	MCF2L2	0.499387
Nsp5	RAB27B	0.499387
E	DACT1	0.499387
Nsp9	SLC40A1	0.499386
ORF6	REST	0.499386
ORF7a	PDP1	0.499386
Nsp1	TTL	0.499384
Nsp1	FMOD	0.499383
Nsp9	MEX3B	0.499382
E	PRICKLE1	0.499382
Nsp7	ISLR2	0.499381
Nsp1	NPHS2	0.49938
Nsp1	FAM110B	0.499379
Nsp9	SPTLC2	0.499379
Nsp16	FGF10	0.499379
ORF10	SHROOM4	0.499379
ORF10	COL3A1	0.499378
ORF8	LRRC27	0.499378
ORF10	MAGI1	0.499377
ORF6	SPECC1	0.499377
ORF10	RAPGEF2	0.499376
M	DEPDC4	0.499375
ORF8	PGBD5	0.499375
M	RWDD2A	0.499374
Nsp8	TP53I3	0.499373
M	NUS1	0.499373
Nsp5	RFLNB	0.499373
Nsp1	QPCT	0.499372
Nsp9	SLC22A3	0.499372
M	DTWD1	0.499372
Nsp16	ZNF365	0.499372
Nsp15	LRRC20	0.499371
Nsp15	ESM1	0.49937
ORF10	SCAF11	0.49937
Nsp7	P3H1	0.499369
ORF8	IFFO2	0.499369
ORF6	DGKI	0.499369
N	DTWD1	0.499369
Nsp16	RFLNB	0.499369
Nsp1	BGN	0.499368
ORF8	NT5DC2	0.499368
E	FURIN	0.499367
ORF3a	NRIP3	0.499366
Nsp16	RHOJ	0.499366
M	TPM1	0.499366
ORF8	PODNL1	0.499366
Nsp5	RAB2A	0.499366
Nsp5	MRAS	0.499365
Nsp1	PDLIM3	0.499365
Nsp6	FGF10	0.499365
ORF7b	MED14	0.499365
Nsp9	CBS	0.499365
ORF8	ST6GAL2	0.499365
ORF7a	PODNL1	0.499364
E	ELN	0.499364
Nsp9	HNF1B	0.499364
Nsp16	RAB2A	0.499364
Nsp16	MRAS	0.499364
Nsp9	SLC22A15	0.499363
ORF6	EPHB2	0.499363
Nsp15	MFAP2	0.499363
Nsp8	AKT3	0.499362
Nsp9	SLC1A5	0.499362
Nsp6	HBEGF	0.499362
ORF6	KIF5A	0.499361
ORF7b	UACA	0.499361
Nsp8	RASSF2	0.499361
ORF3a	KCTD11	0.49936
ORF10	MYOM3	0.49936
ORF7b	DAPK1	0.49936
Nsp8	DOK6	0.49936
Nsp9	CYP27C1	0.499358
Nsp9	COQ8B	0.499357
ORF8	CAMKK1	0.499357
ORF8	LGSN	0.499357
ORF6	BMPR2	0.499357
ORF8	ZBTB2	0.499356
Nsp9	SCP2	0.499356
Nsp9	RNF217	0.499356
Nsp1	PLEK2	0.499354
ORF10	UACA	0.499354
ORF10	MED14	0.499353
E	KIRREL3	0.499353
Nsp15	MYL9	0.499353
Nsp2	CCL11	0.499353
ORF6	TLL2	0.499353
ORF8	TCP11L1	0.499353
M	ATF5	0.499351
Nsp9	SLC16A2	0.499351
Nsp5	CCDC85B	0.499351
Nsp5	IL11	0.499351
Nsp6	DUSP26	0.499351
Nsp10	PDE7B	0.499351
Nsp2	CXCL12	0.49935
Nsp7	NGEF	0.499349
Nsp6	ZNF365	0.499349
Nsp9	PDE1A	0.499349
Nsp7	ACSL1	0.499349
Nsp9	P4HA3	0.499349
Nsp5	SCX	0.499348
ORF10	DAPK1	0.499348
Nsp1	GNAI1	0.499348
Nsp7	ACOX3	0.499348
Nsp1	APOH	0.499348
Nsp16	CCDC85B	0.499347
ORF8	AMZ1	0.499347
Nsp15	TMEM190	0.499347
Nsp9	CSGALNACT1	0.499346
Nsp1	INHBE	0.499346
Nsp9	PDP1	0.499345
ORF8	GDF5	0.499345
Nsp16	SCX	0.499345
ORF7a	AMZ1	0.499345
Nsp15	TCF21	0.499345
Nsp8	ANXA13	0.499345
Nsp1	PDGFC	0.499344
ORF8	NFIA	0.499344
ORF10	COL15A1	0.499344
Nsp15	CUTA	0.499344
ORF7a	TCP11L1	0.499344
ORF10	TNS2	0.499343
Nsp5	ARL4A	0.499343
ORF8	ZBTB37	0.499342
Nsp16	TAGLN	0.499342
Nsp16	LIN7B	0.499342
Nsp5	PTTG1	0.499341
M	HYI	0.49934
Nsp1	FANK1	0.49934
ORF3a	PXDC1	0.49934
Nsp9	FLVCR2	0.49934
ORF6	DENND2A	0.499339
Nsp16	ARL4A	0.499339
ORF7b	PHLDB1	0.499338
Nsp1	EFNB1	0.499337
M	TMEM53	0.499335
Nsp6	FGF18	0.499334
Nsp1	LIMS2	0.499333
ORF6	KANK4	0.499333
Nsp1	NPIPA1	0.499333
ORF6	EVC	0.499332
Nsp9	ST6GAL2	0.499332
Nsp9	LRRC27	0.499331
ORF6	KCNH1	0.499331
Nsp8	NMNAT2	0.49933
E	FAP	0.49933
Nsp6	SCX	0.49933
ORF7a	CHRM4	0.49933
M	GZMK	0.49933
ORF10	PHLDB1	0.499329
ORF7b	ROCK1	0.499328
M	FSTL3	0.499327
ORF8	ENTPD6	0.499327
ORF7b	RTL1	0.499327
ORF8	CHST3	0.499327
Nsp9	AMIGO2	0.499326
Nsp7	FERMT1	0.499326
ORF8	PGD	0.499326
ORF6	SYNE3	0.499326
Nsp9	IFFO2	0.499324
Nsp7	DIXDC1	0.499324
ORF8	MGAT4C	0.499324
ORF10	ROCK1	0.499323
ORF6	RAI14	0.499323
Nsp9	UAP1	0.499323
ORF8	BTBD17	0.499322
Nsp16	FGF7	0.499322
ORF3a	FGF10	0.499322
Nsp9	NT5DC2	0.49932
Nsp9	TMEM117	0.49932
Nsp5	CMPK1	0.49932
ORF6	ARHGAP6	0.499319
E	ARHGAP24	0.499319
Nsp16	IGF1	0.499319
Nsp5	DDIT4L	0.499319
ORF6	ADAM19	0.499318
Nsp7	SAMD11	0.499318
E	PTPDC1	0.499318
Nsp1	OR6A2	0.499317
Nsp5	DNAL1	0.499317
Nsp8	MEOX2	0.499316
ORF8	SLC39A7	0.499316
ORF8	KRT14	0.499316
M	OSR1	0.499316
Nsp1	SRRD	0.499316
Nsp15	GREM2	0.499315
Nsp5	YKT6	0.499314
Nsp16	YKT6	0.499314
E	SPIRE1	0.499314
Nsp16	DDIT4L	0.499314
Nsp1	TP53I3	0.499314
ORF8	HSPA13	0.499314
ORF8	HTR2A	0.499314
Nsp7	LRRC32	0.499313
Nsp15	PTN	0.499313
Nsp16	CSRP2	0.499313
Nsp5	ARL4C	0.499313
ORF8	CAMK1G	0.499313
ORF10	RTL1	0.499313
Nsp7	AGPS	0.499312
Nsp9	TCP11L1	0.499312
Nsp16	ARL4C	0.499312
Nsp16	RAC2	0.499311
ORF7b	SOS2	0.499311
Nsp9	LGSN	0.499311
Nsp13	CCL11	0.499311
ORF7b	FRMPD4	0.49931
Nsp9	CAMKK1	0.49931
ORF8	DENND2D	0.499309
Nsp15	CNRIP1	0.499309
Nsp7	NUAK1	0.499308
ORF10	AOX1	0.499307
Nsp9	SLC2A5	0.499307
ORF6	DRP2	0.499307
Nsp6	FGF7	0.499307
Nsp16	NKIRAS2	0.499307
Nsp13	CXCL12	0.499306
ORF3a	ZNF365	0.499305
Nsp7	SEMA7A	0.499305
Nsp6	IGF1	0.499305
Nsp9	NFIA	0.499305
Nsp9	CYP26A1	0.499304
Nsp8	TEF	0.499302
Nsp1	DOK6	0.499302
ORF10	SOS2	0.499301
Nsp1	RCN3	0.499301
Nsp6	RAC2	0.499301
ORF10	MINK1	0.499301
ORF8	AZIN2	0.4993
Nsp9	AMZ1	0.4993
Nsp7	PPEF1	0.4993
ORF7a	DENND2D	0.4993
Nsp1	PDLIM4	0.499299
Nsp9	CAMK2D	0.499299
E	PAMR1	0.499298
ORF10	FRMPD4	0.499298
Nsp9	MYOC	0.499298
Nsp7	PCK2	0.499298
Nsp9	GDF5	0.499298
Nsp9	ZBTB37	0.499297
M	BEAN1	0.499296
ORF8	MKNK2	0.499296
Nsp15	CGGBP1	0.499295
Nsp6	ARL4C	0.499295
Nsp13	LINC00312	0.499294
Nsp9	NMT2	0.499294
ORF3a	RFLNB	0.499294
ORF7b	HMGXB3	0.499293
Nsp9	SLC43A3	0.499293
ORF7b	SORBS1	0.499292
E	ZNF175	0.499292
ORF6	ANKLE2	0.499291
ORF8	GPR39	0.499291
E	SKI	0.49929
ORF6	ALDH1L2	0.49929
ORF8	STK38L	0.499289
Nsp1	VSTM4	0.499288
Nsp9	LETM2	0.499286
E	COL8A2	0.499286
Nsp5	LRRC20	0.499286
ORF6	AR	0.499284
ORF3a	SCX	0.499284
ORF3a	FGF18	0.499283
E	MASP1	0.499283
N	LINC00472	0.499283
ORF10	SORBS1	0.499283
Nsp8	FHL3	0.499282
Nsp7	CCDC93	0.499281
Nsp1	ANKRD1	0.499281
ORF8	RARG	0.49928
Nsp7	LIMK2	0.49928
E	NGEF	0.499279
ORF10	HMGXB3	0.499279
ORF8	GXYLT2	0.499278
E	PTPRE	0.499277
Nsp7	DACT3	0.499277
Nsp15	ID4	0.499277
Nsp9	ENTPD6	0.499277
M	RFXANK	0.499277
ORF6	SMTN	0.499276
Nsp7	PGM2L1	0.499276
Nsp9	CHST3	0.499276
ORF6	ADAM12	0.499276
Nsp7	KBTBD11	0.499276
Nsp9	MGAT4C	0.499275
Nsp8	SLAMF8	0.499275
E	ACSL1	0.499274
Nsp9	BTBD17	0.499273
Nsp9	PGD	0.499273
ORF8	LANCL2	0.499272
ORF10	ZNF592	0.499271
Nsp15	TMEM88	0.49927
Nsp7	SLC3A2	0.49927
Nsp1	FSTL1	0.49927
ORF6	LEMD3	0.499269
Nsp2	MLLT11	0.499269
ORF10	ARHGAP29	0.499269
ORF10	ATP8B1	0.499269
Nsp7	FRMD6	0.499268
Nsp15	TWIST2	0.499268
M	PID1	0.499268
M	GSTT2	0.499268
ORF3a	CRADD	0.499268
Nsp9	SLC10A3	0.499266
ORF8	TBL2	0.499266
ORF8	ENO3	0.499265
Nsp9	HSPA13	0.499264
Nsp9	KRT14	0.499263
ORF7a	PDE5A	0.499262
Nsp9	CAMK1G	0.499262
M	RASL11B	0.499262
Nsp6	TEX36	0.499262
ORF10	AUTS2	0.499262
Nsp7	KLHL26	0.499262
Nsp8	ATF5	0.499262
ORF7b	CFH	0.499261
Nsp7	ZNF48	0.499261
Nsp9	DENND2D	0.49926
Nsp7	MAP3K2	0.499259
ORF3a	FGF7	0.499258
ORF10	VWA5B2	0.499258
ORF6	CDH2	0.499257
Nsp9	NR0B1	0.499257
E	SAMD11	0.499257
ORF10	SLC4A2	0.499257
E	COL10A1	0.499256
ORF6	ACTN1	0.499256
ORF7b	PHKA1	0.499256
Nsp9	PKNOX2	0.499255
ORF8	GCNT3	0.499255
ORF10	ADAMTS14	0.499255
ORF3a	IGF1	0.499255
M	LRRN4CL	0.499254
ORF10	CACHD1	0.499254
Nsp6	CSN1S1	0.499253
Nsp1	MEOX2	0.499252
Nsp1	SDC1	0.499252
ORF8	NUSAP1	0.499252
ORF10	KCNMA1	0.499252
ORF10	ADAMTS16	0.499252
Nsp16	UBE2C	0.499252
Nsp5	IFNE	0.499252
E	SKIL	0.499251
Nsp5	TCF21	0.499251
Nsp9	AZIN2	0.499251
Nsp16	CUTA	0.499249
ORF10	ADAMTS2	0.499249
ORF3a	CMPK1	0.499249
ORF8	PRRC1	0.499247
ORF7b	PPFIA1	0.499246
E	FERMT1	0.499246
Nsp8	TMEM53	0.499246
ORF8	WTIP	0.499246
Nsp9	RARA	0.499246
ORF3a	CSRP2	0.499246
ORF3a	ARL4C	0.499245
ORF8	TEAD4	0.499244
ORF6	LPIN1	0.499244
Nsp7	ACOT11	0.499244
ORF6	LRP12	0.499243
Nsp1	TFPI	0.499243
ORF3a	NKIRAS2	0.499243
Nsp1	MSX1	0.499242
ORF8	CHST8	0.499242
Nsp9	MKNK2	0.499242
Nsp1	LDLRAD4	0.499242
Nsp1	SPARC	0.499241
Nsp7	GAN	0.499241
Nsp9	STK38L	0.49924
ORF7b	MTMR4	0.49924
Nsp16	ARF4	0.499239
Nsp6	TMEM190	0.499238
ORF10	KIAA1755	0.499238
ORF6	MAP3K12	0.499238
ORF7b	WWC2	0.499237
ORF10	EHMT2	0.499237
ORF10	PHKA1	0.499236
M	SERTAD1	0.499236
M	NUDT7	0.499235
ORF10	PPFIA1	0.499235
Nsp15	LMO3	0.499234
ORF8	AKAP5	0.499234
ORF10	PLEKHG4	0.499233
Nsp9	MSR1	0.499232
Nsp7	CCIN	0.499231
ORF10	ATP13A2	0.499231
Nsp7	SETD3	0.499231
M	NRIP3	0.499231
Nsp9	RARG	0.499231
Nsp15	CST6	0.49923
Nsp9	FOXA2	0.49923
Nsp15	CSDC2	0.499229
Nsp15	CEBPG	0.499229
Nsp7	ENC1	0.499229
ORF10	MTMR4	0.499229
Nsp15	EVA1A	0.499229
ORF10	WWC2	0.499227
M	HDGF	0.499227
Nsp13	C5orf46	0.499223
ORF8	B3GALT2	0.499223
N	ID3	0.499222
Nsp9	LANCL2	0.49922
E	ARHGAP18	0.499219
ORF6	UBE3A	0.499219
Nsp9	TUBA4A	0.499217
Nsp9	XKRX	0.499216
Nsp7	SHC3	0.499216
ORF3a	NRAS	0.499216
ORF10	PTPN21	0.499215
ORF6	ADAMTS4	0.499214
E	SLC6A19	0.499214
Nsp1	CNN1	0.499213
Nsp7	GRK4	0.499213
ORF6	AXIN2	0.499212
Nsp6	TCF21	0.499212
Nsp7	FBXO24	0.499212
ORF6	DACT1	0.499211
M	KCTD11	0.499211
Nsp14	LCE3D	0.499211
Nsp7	PRR14	0.499211
Nsp16	PTN	0.499211
ORF10	CCDC136	0.499211
Nsp7	SGPL1	0.49921
Nsp1	IGFBP7	0.499209
M	SMAD9	0.499209
ORF8	ZNF821	0.499209
N	C1orf140	0.499209
E	IVNS1ABP	0.499208
Nsp7	ZBTB46	0.499208
ORF8	MFAP3L	0.499208
Nsp9	PRRC1	0.499207
E	PCK2	0.499207
Nsp1	TPM1	0.499207
Nsp5	CGGBP1	0.499206
ORF8	BEND7	0.499206
Nsp1	SLAMF8	0.499205
ORF10	AEBP1	0.499205
ORF8	TSPYL4	0.499205
ORF8	PDK4	0.499205
Nsp8	PRRX2	0.499204
Nsp1	FGF2	0.499204
ORF6	PRICKLE1	0.499204
ORF7a	S1PR5	0.499204
ORF6	POSTN	0.499203
ORF7b	TBC1D8	0.499203
ORF8	S1PR5	0.499203
M	PXDC1	0.499202
ORF8	NFIB	0.499202
E	LIMK2	0.4992
Nsp9	GCNT3	0.4992
Nsp6	GREM2	0.499199
ORF8	AADAC	0.499199
Nsp9	NUSAP1	0.499198
Nsp2	NRGN	0.499197
E	DACT3	0.499197
Nsp2	GNG11	0.499197
E	KBTBD11	0.499197
ORF8	IER5L	0.499196
ORF8	LIPA	0.499196
Nsp9	TEAD4	0.499196
ORF7b	ABL1	0.499195
ORF7b	SH3PXD2A	0.499195
ORF7b	HPS5	0.499194
Nsp7	AK5	0.499193
Nsp1	PMEPA1	0.499193
Nsp16	CGGBP1	0.499193
Nsp6	PTN	0.499192
Nsp2	ANAPC13	0.49919
ORF8	PHLDA1	0.49919
Nsp2	CDC42SE1	0.499189
E	ZNF48	0.499189
ORF10	ABL1	0.499189
Nsp9	KCNK2	0.499188
ORF8	HSP90B2P	0.499187
E	CCDC93	0.499186
ORF10	TBC1D8	0.499186
Nsp8	RFXANK	0.499186
ORF10	TRPA1	0.499186
ORF10	SH3PXD2A	0.499185
ORF7b	MCF2L2	0.499184
ORF10	TERT	0.499183
Nsp1	HYI	0.499182
ORF7a	BDKRB2	0.499182
ORF10	HPS5	0.499182
Nsp9	AKAP5	0.499182
Nsp15	C5orf63	0.499181
Nsp7	CBS	0.499181
ORF6	FURIN	0.49918
ORF8	WSB2	0.49918
E	FRMD6	0.49918
ORF7b	SMC5	0.49918
ORF6	ELN	0.499179
ORF8	ASPHD1	0.499177
ORF8	TUFT1	0.499177
ORF10	MCF2L2	0.499176
ORF6	WDR27	0.499176
ORF8	ECI2	0.499176
ORF7a	ASPHD1	0.499175
ORF8	MVK	0.499175
Nsp15	C1orf115	0.499174
Nsp15	GOLT1B	0.499174
Nsp9	SLC17A3	0.499173
ORF8	PCYT2	0.499173
Nsp7	HEXB	0.499173
Nsp7	CNKSR3	0.499173
Nsp16	ID1	0.499173
ORF6	KIF3C	0.499172
Nsp7	SCP2	0.499172
ORF10	FNIP2	0.499171
Nsp16	TMEM88	0.49917
E	MAP3K2	0.49917
Nsp4	LINC00312	0.49917
Nsp9	B3GALT2	0.49917
Nsp7	PGM3	0.499168
ORF8	ZNF385D	0.499168
Nsp8	PID1	0.499168
[truncated: 21,114 more rows]

## Sheet: TNFa
SARS-CoV-2 Protein	Host Protein	Interaction Score
Nsp8	SMAD3	0.932376
Nsp13	RPL22	0.882976
S	ARF4	0.881554
Nsp12	ARF4	0.875365
Nsp13	SMAD3	0.866601
Nsp13	FOXR1	0.857385
Nsp1	SMAD3	0.841947
Nsp15	TAF13	0.836442
Nsp13	EDF1	0.832749
Nsp2	RELA	0.831721
Nsp16	CDADC1	0.830213
Nsp13	PDCD5	0.827975
Nsp12	ARF3	0.825158
N	LUC7L3	0.822758
Nsp13	GORAB	0.820838
Nsp12	CAPNS2	0.820821
Nsp1	CDADC1	0.820389
ORF6	SMAD3	0.816577
Nsp16	SMAD3	0.816297
Nsp2	SMAD3	0.808886
Nsp13	TOMM20	0.806915
Nsp13	MBIP	0.805954
N	CDKN2B	0.805814
Nsp13	TBC1D10A	0.80303
Nsp13	PURA	0.799841
Nsp8	PPIF	0.799693
Nsp13	RPS23	0.798486
Nsp13	PRKRA	0.798101
Nsp13	IMP3	0.798082
M	CDADC1	0.797757
E	CSF3	0.797457
Nsp1	NFKBIB	0.795613
Nsp13	CREB3	0.792905
Nsp13	RILPL1	0.792393
Nsp13	RHOBTB2	0.789986
N	SRPK2	0.789629
Nsp13	IFIH1	0.788788
Nsp1	PSMB10	0.785579
Nsp13	CIDEA	0.785004
Nsp13	TAF13	0.783443
Nsp1	TNFAIP8	0.781022
N	RELA	0.779946
N	IARS2	0.778562
Nsp8	RELA	0.778469
Nsp8	ARF4	0.776422
Nsp13	GPALPP1	0.77588
Nsp13	XPA	0.775447
Nsp12	RANBP6	0.774931
Nsp11	RELA	0.774025
Nsp13	EIF4B	0.77232
Nsp13	RELA	0.770914
Nsp16	NNMT	0.769591
Nsp13	CPSF6	0.767759
N	SMAD3	0.767027
Nsp13	NOD2	0.766816
Nsp13	LYRM7	0.766366
Nsp13	CCDC8	0.765732
ORF7b	RELA	0.765453
Nsp7	TNF	0.764924
Nsp7	PSMB10	0.764539
Nsp15	SMAD3	0.763741
Nsp13	DRAP1	0.761461
Nsp13	ABCF1	0.760505
Nsp12	CAND1	0.759652
Nsp13	GLUL	0.759562
Nsp5	RELA	0.759293
Nsp13	FMNL3	0.759241
Nsp13	TPRG1	0.754338
Nsp13	DAXX	0.752889
Nsp13	PATL1	0.752255
N	NPRL2	0.751224
Nsp13	NPRL2	0.7512
Nsp12	UBE2E3	0.750386
Nsp2	KBTBD3	0.749507
Nsp2	GLUL	0.749222
M	GATA6	0.748631
Nsp1	GATA6	0.74828
N	TAF13	0.748136
M	OXCT1	0.748086
Nsp9	STAT6	0.747668
E	CDADC1	0.745579
Nsp1	TAF13	0.745539
Nsp13	MTIF2	0.745318
Nsp13	HLTF	0.745141
Nsp1	LUC7L3	0.744982
Nsp9	SMAD3	0.744793
ORF6	CDADC1	0.744426
Nsp7	SMAD3	0.744327
Nsp13	MTERF2	0.743925
Nsp1	NPRL2	0.743907
ORF10	RELA	0.742311
Nsp9	ARF4	0.741247
Nsp2	TAF13	0.739226
N	NECAP2	0.738589
Nsp15	RPA4	0.736998
Nsp13	RPA4	0.736411
S	ARF3	0.734556
ORF6	SOD2	0.73354
Nsp12	PHKA2	0.732767
Nsp13	TNF	0.730355
Nsp13	SRPK2	0.729835
Nsp13	PEX2	0.728314
Nsp8	PITPNM3	0.728079
Nsp13	CCNL1	0.72722
Nsp13	PARP16	0.726758
Nsp14	MALSU1	0.725927
Nsp13	CCDC93	0.725151
Nsp13	PABPC4	0.725099
Nsp13	L3MBTL1	0.724216
Nsp13	PPP2R5A	0.723199
Nsp13	ZNF710	0.72281
Nsp13	SBNO2	0.722556
Nsp9	CFLAR	0.721791
Nsp13	L3MBTL4	0.721694
Nsp8	TNF	0.721212
Nsp13	CDC42EP2	0.721052
ORF7b	ANP32A	0.719733
ORF6	OXCT1	0.719675
Nsp3	RELA	0.719615
Nsp13	L3MBTL3	0.719489
N	L3MBTL3	0.719464
Nsp7	RELA	0.71931
N	SMARCC2	0.719107
Nsp13	SLTM	0.718754
ORF7b	ADH7	0.718342
Nsp13	ARPC1B	0.717837
Nsp15	PSMB10	0.716795
Nsp13	TOB1	0.71663
Nsp1	TUBB2A	0.71633
Nsp13	SLFN5	0.71612
N	PPIG	0.71599
Nsp12	SLC2A6	0.715666
Nsp13	IRAK1BP1	0.71514
Nsp13	PEX1	0.714676
Nsp8	ARF3	0.714375
Nsp13	SNX27	0.712497
ORF3a	CDADC1	0.712105
Nsp13	CASQ2	0.711642
Nsp13	GRTP1	0.711582
S	RHOF	0.711091
ORF6	RELA	0.709977
Nsp13	GFPT2	0.709004
ORF7b	ELOVL7	0.70781
Nsp1	CNIH1	0.707777
Nsp13	GSDMD	0.707006
Nsp13	DIS3L	0.706451
Nsp13	HDGF	0.705308
N	ATF3	0.704272
Nsp13	ZGPAT	0.704079
Nsp15	PEX1	0.700703
Nsp13	ARHGAP35	0.700517
ORF7b	TMPRSS11D	0.700448
ORF6	GATA6	0.700389
N	CLNS1A	0.699448
Nsp13	ANKMY2	0.698377
Nsp13	TEX2	0.697862
Nsp13	GIGYF2	0.696274
S	STX11	0.696101
Nsp13	RAB3IP	0.695896
Nsp5	SMAD3	0.694765
Nsp13	TFE3	0.694119
Nsp7	CNIH1	0.692483
N	L3MBTL4	0.691553
Nsp13	SNX2	0.69099
Nsp13	AMPD3	0.689712
Nsp13	FEZ1	0.689621
Nsp13	CIPC	0.68933
ORF6	NFKB2	0.68918
N	L3MBTL1	0.688617
Nsp15	NXT2	0.688114
Nsp13	NFKB1	0.688005
Nsp13	DNAJB6	0.686576
Nsp13	WDCP	0.686446
Nsp13	RBMS1	0.686386
Nsp13	NFIB	0.684953
Nsp13	MAP3K8	0.684382
Nsp10	SMAD3	0.684283
N	ARPC1B	0.683953
N	PAAF1	0.683377
Nsp3	SMAD3	0.683262
Nsp13	CCDC138	0.682891
Nsp13	FAM217B	0.682848
Nsp13	CDKN2B	0.682514
Nsp13	CFLAR	0.68219
ORF7b	SERPINB8	0.680455
Nsp16	CLNS1A	0.679995
Nsp15	MAP2K2	0.679777
Nsp12	NARS2	0.679682
N	AMPD3	0.679615
Nsp3	NPRL2	0.679085
ORF7b	NINJ1	0.678885
N	RNF8	0.678352
N	GPALPP1	0.678199
N	SNAPC4	0.678138
Nsp1	IL32	0.677795
Nsp13	IFNAR2	0.677563
N	SMAD1	0.676983
Nsp6	TRAF2	0.676473
Nsp13	NFKB2	0.676239
Nsp8	PPIL3	0.67605
Nsp1	C1orf74	0.675128
S	RELA	0.675091
Nsp13	TAB2	0.673268
Nsp13	PPIG	0.672418
Nsp13	MYO1B	0.672303
Nsp13	CLPX	0.670245
N	INTS8	0.66962
Nsp13	ELF3	0.669498
N	UBE2Z	0.668926
N	DRAP1	0.668054
Nsp1	GCH1	0.667493
Nsp13	LSM14A	0.667364
Nsp13	RIMS1	0.666522
Nsp2	CCDC102A	0.66634
Nsp2	PDP2	0.666311
Nsp13	RANBP6	0.666164
Nsp1	IARS2	0.666062
N	FOXQ1	0.666012
Nsp3	CTNNBIP1	0.665917
Nsp7	SAMD9L	0.665881
Nsp16	NARS2	0.665843
M	PGM3	0.665736
Nsp1	IVNS1ABP	0.665634
Nsp5	CTSC	0.665598
Nsp13	THYN1	0.665574
Nsp13	PPP4R4	0.66556
N	ADAT2	0.665293
ORF8	PGLYRP2	0.665157
N	XPA	0.665078
N	NAA16	0.664843
ORF8	IVNS1ABP	0.664811
N	PPIL3	0.664671
ORF8	PGM3	0.664367
Nsp16	CDKN2C	0.664353
Nsp7	CDADC1	0.664352
Nsp12	MTSS1	0.664199
ORF7a	VPS37C	0.664076
ORF7b	NFKB2	0.66397
N	UBE2E3	0.663879
ORF6	RELB	0.663678
Nsp8	NFKBIB	0.663483
Nsp13	CETN3	0.663139
Nsp16	CSTB	0.66306
Nsp13	KIAA1958	0.663001
M	CBR1	0.662636
Nsp1	ARPC1B	0.662567
ORF6	ASS1	0.662492
ORF10	CDADC1	0.661917
Nsp15	PSMB9	0.661612
Nsp13	MYOCD	0.66153
Nsp13	N4BP1	0.660432
Nsp13	ASTE1	0.659369
ORF10	SMAD1	0.659325
ORF7b	IL1B	0.659226
Nsp1	XPA	0.658833
E	GATA6	0.658774
Nsp13	UBE2E3	0.65826
ORF8	TXNDC16	0.658005
Nsp1	ABHD10	0.657774
Nsp13	HSF2	0.657768
N	RPA4	0.656687
E	SMAD3	0.656533
Nsp6	SGPP2	0.655187
Nsp13	ARHGEF26	0.655063
N	PDCD5	0.654554
Nsp8	MFHAS1	0.653483
Nsp13	SMARCC2	0.653198
Nsp13	ZC3H7B	0.65318
Nsp11	SMAD3	0.652723
Nsp13	AFG3L2	0.652616
N	RELB	0.652532
Nsp13	TNFAIP1	0.652154
ORF6	SMAD9	0.651966
ORF7b	IL6	0.650604
N	RFX7	0.65029
Nsp16	RELA	0.650195
Nsp13	DENND5A	0.650172
Nsp13	PIP4K2B	0.650158
Nsp3	TNF	0.65004
N	NFKB1	0.64994
Nsp13	UBE3D	0.649763
Nsp13	CLNS1A	0.649644
Nsp15	ARPC1B	0.649103
Nsp13	ANXA7	0.648856
N	TAB2	0.648774
N	WDCP	0.648194
Nsp8	PSMB10	0.647967
Nsp12	SUCLA2	0.647182
Nsp13	NAA16	0.646701
Nsp13	ETS1	0.646168
ORF6	REL	0.646119
Nsp13	SIRT6	0.645477
N	CPSF6	0.645134
Nsp13	INTS8	0.64488
ORF7a	IVNS1ABP	0.644858
N	NFKB2	0.64472
Nsp13	SEC24A	0.64466
Nsp12	PSMB8	0.644012
S	CCL20	0.643476
N	PATL1	0.643178
Nsp8	CHMP4B	0.642808
Nsp1	PEX1	0.642719
Nsp13	NSUN6	0.642098
Nsp1	RELA	0.642084
Nsp13	KAZN	0.641244
Nsp7	IVNS1ABP	0.640611
Nsp13	SAMD9L	0.640066
Nsp13	IL1B	0.63972
N	PPP2R5A	0.63952
Nsp13	PTCD3	0.638694
N	CDKN2C	0.6384
Nsp12	PPP4R4	0.638053
N	EIF4B	0.637012
N	JADE1	0.636781
Nsp9	MOCS1	0.636731
Nsp13	CCP110	0.636146
N	ANKMY2	0.636086
Nsp13	SMAD1	0.636001
Nsp13	EHD1	0.635907
Nsp1	PHKA1	0.635259
Nsp13	KIF3C	0.634925
Nsp15	NECAP2	0.634126
Nsp13	LRRC49	0.633456
Nsp13	C1orf74	0.633429
N	PURA	0.63248
Nsp12	RELA	0.631462
M	PSEN1	0.631116
Nsp15	RELA	0.631035
Nsp7	NPRL2	0.6304
Nsp15	KIF3C	0.629734
Nsp13	STAT5A	0.629653
Nsp15	UBE2Z	0.629624
N	TNF	0.629579
Nsp4	RHBDF2	0.629459
ORF3a	GATA6	0.62933
Nsp13	SUCLA2	0.629044
Nsp13	CDV3	0.62867
Nsp14	SMAD3	0.628547
Nsp1	CDKN2C	0.628216
Nsp15	NPRL2	0.628182
Nsp6	PSEN1	0.62757
ORF7b	ANKRD46	0.627477
Nsp9	RELA	0.627448
Nsp13	BTBD3	0.626961
Nsp15	SEC24A	0.626216
S	LAMC2	0.62616
Nsp12	PSMB9	0.625968
Nsp13	MYH10	0.625674
N	CDADC1	0.625399
Nsp13	TSEN34	0.624883
Nsp13	NXT2	0.624372
N	RPAP2	0.624162
Nsp1	XDH	0.624013
ORF7a	SMAD3	0.623482
Nsp13	NECAP2	0.623274
Nsp13	CCDC25	0.62319
Nsp15	NAGK	0.623154
Nsp15	CYTH1	0.623114
Nsp12	PEX19	0.622994
N	PEX1	0.622984
Nsp10	RELA	0.622742
Nsp1	CLNS1A	0.622374
Nsp15	ANP32A	0.621824
Nsp5	CLEC2D	0.621695
Nsp13	USP21	0.621545
Nsp13	GCH1	0.621523
Nsp13	RFX7	0.621345
Nsp13	STARD10	0.621278
N	GIGYF2	0.621122
Nsp13	INF2	0.620789
Nsp13	SPIDR	0.620749
Nsp13	LACC1	0.620612
Nsp9	MAP3K8	0.620326
Nsp12	PHKA1	0.620038
ORF7b	IL23A	0.619659
N	RAB3IP	0.618008
Nsp15	DIS3L	0.617363
Nsp13	ANKLE2	0.61705
Nsp12	CHMP4B	0.616459
N	LSM14A	0.616165
Nsp13	PPIL3	0.615434
N	DAXX	0.614882
Nsp13	FAN1	0.614601
Nsp9	SUCLA2	0.614389
Nsp13	RFX5	0.614337
N	IL36G	0.612507
N	MYOCD	0.612064
Nsp1	TAGLN2	0.611755
ORF7a	CMC4	0.61013
Nsp13	ST13	0.609839
Nsp9	DIABLO	0.609738
Nsp8	NXT2	0.609603
Nsp13	MARK1	0.6096
Nsp13	IRF2	0.609029
ORF3a	SMAD3	0.608965
Nsp13	PLA2G4C	0.608607
Nsp13	RABGAP1	0.608568
Nsp12	RHOG	0.608466
Nsp13	CAND1	0.608339
N	TNFAIP1	0.607984
Nsp16	NFKBIB	0.607636
Nsp13	ABTB2	0.607064
Nsp13	EFHD2	0.606691
Nsp4	MMD	0.605326
Nsp13	RELB	0.605197
Nsp7	SOD2	0.604707
Nsp9	PTCD3	0.604632
Nsp8	CDADC1	0.60436
Nsp7	DNAJB6	0.603914
Nsp13	GALNT5	0.60391
Nsp13	GKAP1	0.603783
Nsp16	TUBB2A	0.603205
Nsp6	SMPD2	0.602972
ORF8	PGLYRP4	0.602468
ORF7b	NDUFA8	0.601925
Nsp15	PGLYRP4	0.601203
Nsp15	SLFN5	0.601016
Nsp9	SMAD9	0.600211
S	PCYOX1	0.599936
Nsp13	RNF20	0.599711
Nsp13	MREG	0.599396
ORF8	STYK1	0.599239
Nsp4	PSEN1	0.599039
Nsp7	LUC7L3	0.598569
Nsp15	SMARCC2	0.598491
Nsp16	TNF	0.597306
Nsp7	OXCT1	0.59718
S	LAMB3	0.597125
Nsp7	PHKA1	0.596301
Nsp16	NFKB2	0.596132
Nsp13	CCDC102A	0.595835
N	DIS3L	0.595637
Nsp8	NECAP2	0.594738
Nsp13	CADPS2	0.593892
Nsp3	TAF13	0.593673
Nsp12	CLPX	0.5936
Nsp2	PLA2G4C	0.593421
Nsp13	MAP2K2	0.592667
Nsp2	NFKB2	0.592494
N	RFX5	0.592143
Nsp13	THAP11	0.591893
N	NFKBIB	0.591645
ORF7b	CHRNA2	0.591173
Nsp13	PDP2	0.591027
Nsp13	C14orf93	0.590742
ORF7b	COA5	0.589939
N	CCDC8	0.589587
Nsp13	RPAP2	0.589581
Nsp13	GTF3A	0.589534
Nsp13	REPS1	0.589516
Nsp6	MMD	0.589173
ORF7b	FZD3	0.589033
Nsp7	XDH	0.588933
Nsp13	SKP2	0.588739
Nsp13	STAT6	0.588596
Nsp8	ARPC1B	0.588549
Nsp9	SQSTM1	0.588388
Nsp15	ARHGAP35	0.58836
Nsp1	SERPINB8	0.587999
Nsp13	PDIK1L	0.587686
Nsp13	APLF	0.587662
ORF10	SMAD3	0.587209
Nsp13	DLAT	0.586597
Nsp15	PRKRA	0.586321
Nsp13	MALSU1	0.585622
Nsp7	ARHGAP35	0.585231
ORF7b	CD82	0.585228
ORF3a	PIGP	0.584958
N	DVL2	0.58495
Nsp10	UQCRB	0.584712
ORF7b	CLEC2D	0.583939
N	PAN2	0.582857
N	RANBP6	0.582573
N	ABR	0.582539
Nsp13	TSHZ1	0.581429
Nsp13	WWC1	0.581252
Nsp13	IL1A	0.580768
N	PLEKHF1	0.580075
Nsp13	BLNK	0.579753
N	MALSU1	0.5796
Nsp2	OXCT1	0.579355
Nsp15	RILPL1	0.579307
N	IRF2	0.578656
Nsp2	SOD2	0.577643
N	MBIP	0.577033
ORF8	ZBTB17	0.576992
Nsp13	JADE1	0.576247
Nsp2	CYTH1	0.575989
Nsp8	TIMM9	0.574771
S	SDC4	0.574767
Nsp13	ACOT9	0.574394
Nsp13	NFIA	0.574239
Nsp13	FBXO9	0.573946
Nsp7	NFKB2	0.573606
Nsp1	SEC24A	0.573563
Nsp12	RNF8	0.573063
Nsp2	SMAD1	0.572753
ORF7b	CSF3	0.572266
Nsp16	ANP32A	0.572194
Nsp13	ZNF280B	0.571876
Nsp12	SERPINB8	0.571822
N	RANGAP1	0.571818
Nsp2	TNF	0.571436
S	SMAD3	0.571291
Nsp15	CFLAR	0.57116
ORF7a	LGALS16	0.570246
Nsp9	PSMB10	0.570111
Nsp15	SNX2	0.568644
Nsp1	CTNNBIP1	0.567369
Nsp13	USP3	0.566326
Nsp13	ANP32A	0.566196
Nsp13	PIK3C2B	0.56617
Nsp2	CDKN2C	0.566062
N	SAMD9L	0.565917
Nsp13	PIK3CD	0.565029
N	IFIH1	0.564639
M	TMEM217	0.56444
Nsp13	PHKA1	0.563901
Nsp13	TAGLN2	0.562886
Nsp13	TP53BP2	0.562884
N	IRF1	0.561673
Nsp13	TXNDC16	0.561476
Nsp8	TOMM20	0.561457
N	PPIF	0.560368
N	NFKBIA	0.56022
Nsp7	UBE2Z	0.560099
ORF3a	PSEN1	0.560094
Nsp12	BAIAP2	0.559526
N	HLTF	0.559401
Nsp16	TAF13	0.559132
ORF7b	NDUFC1	0.558412
Nsp12	STX11	0.558189
Nsp8	SLC25A28	0.557952
ORF7b	UPK1B	0.557808
Nsp13	SERPINB1	0.557703
Nsp15	MYH10	0.557673
ORF7b	SLC25A37	0.557464
Nsp8	CAND1	0.556999
ORF8	MMP12	0.556308
Nsp13	UBE2Z	0.556215
ORF8	SMAD9	0.556008
Nsp13	PML	0.555997
Nsp13	PAN2	0.555686
Nsp12	UBE2Z	0.555579
Nsp12	SAMD9L	0.555549
Nsp16	IFIH1	0.55527
Nsp13	TRAF3	0.555084
Nsp13	FNDC3B	0.554951
Nsp1	TNF	0.554651
Nsp1	CFLAR	0.554307
Nsp13	SOCS3	0.553436
Nsp15	CNIH1	0.553368
Nsp13	CCDC24	0.553207
Nsp13	CDC42EP4	0.55317
Nsp12	INTS8	0.552901
N	OSGEPL1	0.552185
Nsp13	ATF3	0.552182
Nsp13	CHMP4B	0.551554
Nsp1	GRTP1	0.551509
N	FAN1	0.551401
Nsp15	IFIH1	0.551394
Nsp13	REL	0.551224
Nsp13	NCOA7	0.550751
N	CYTH1	0.550068
Nsp13	ACLY	0.549274
N	FNDC3B	0.549032
ORF7b	TNF	0.548994
Nsp13	SAMD4A	0.548906
Nsp15	ARF4	0.5488
Nsp13	CYLD	0.548492
Nsp6	SELENOS	0.548488
N	PGM3	0.548354
M	TMEM192	0.547869
Nsp13	LUC7L3	0.547334
N	FOXR1	0.546889
Nsp13	KDM6B	0.546727
Nsp12	EHD1	0.546505
N	TOB1	0.54632
Nsp13	ITM2A	0.545927
Nsp13	TNFAIP2	0.545541
Nsp13	PPP3CC	0.545427
Nsp13	RAPH1	0.544648
Nsp3	RPA4	0.54403
ORF7b	CSF2	0.544024
Nsp13	WTAP	0.543897
Nsp10	NDUFC1	0.543616
Nsp12	ABHD10	0.543579
Nsp12	ARHGAP35	0.543388
ORF7b	PLA2G12A	0.543232
ORF7b	LYPD6	0.543111
Nsp6	ELOVL7	0.54286
Nsp13	ITSN2	0.542684
N	CAND1	0.542672
Nsp14	CLEC2D	0.54265
Nsp12	RHOF	0.542477
Nsp6	PIGP	0.542418
Nsp15	GATA6	0.542403
N	CCDC93	0.542395
ORF7b	EMP3	0.541594
Nsp2	DUSP16	0.541555
Nsp8	LBP	0.541303
Nsp13	SNAPC4	0.541132
Nsp1	SCAI	0.540609
Nsp2	ARPC1B	0.540478
Nsp1	CD70	0.539789
Nsp13	CHKA	0.539274
N	ELF3	0.53927
Nsp13	ERAP2	0.539203
N	CDYL	0.539175
Nsp13	WASF3	0.538928
M	TRAF2	0.538922
ORF7b	FZD2	0.5386
ORF3a	TRAF2	0.538413
Nsp13	RCAN1	0.538252
Nsp1	PEX2	0.536066
N	SKP2	0.53587
Nsp1	N4BP1	0.53573
Nsp5	TNFRSF11B	0.535505
Nsp9	REPS1	0.535237
N	ZC3H7B	0.535226
Nsp4	BMP2	0.535142
Nsp9	SIX5	0.535086
Nsp13	ERAP1	0.534569
Nsp12	OXCT1	0.534502
Nsp13	PRDM1	0.534487
N	SEC24A	0.534351
E	CAPNS2	0.533857
ORF7a	OXCT1	0.533602
Nsp15	FBXO9	0.533014
Nsp7	MAP3K8	0.533007
Nsp4	SGPP2	0.532677
ORF7a	LGALSL	0.531875
Nsp13	CDADC1	0.531851
N	TSHZ1	0.530917
Nsp6	SPTSSA	0.530108
Nsp8	SLC25A37	0.529972
ORF7b	TNFAIP6	0.529776
Nsp13	FGD6	0.529064
Nsp15	CSF3	0.528597
Nsp16	PSMB10	0.528203
Nsp1	SSX2IP	0.528116
Nsp8	PEX19	0.527729
Nsp13	DUSP16	0.527547
Nsp15	WDCP	0.527506
N	PABPC4	0.527432
Nsp8	RHOF	0.527234
Nsp12	POLG2	0.527079
N	ANKRD46	0.526864
Nsp15	HCK	0.526042
ORF7b	LIF	0.525902
Nsp1	RILPL1	0.525556
Nsp13	CYTH1	0.525528
Nsp13	SCAI	0.525393
Nsp13	COL27A1	0.524423
Nsp1	RPAP2	0.524349
Nsp1	RPA4	0.524302
Nsp1	LBP	0.524173
Nsp8	PDHB	0.524077
ORF7b	OLR1	0.524006
Nsp13	PRKACB	0.523905
M	SELENOS	0.523667
Nsp1	INTS8	0.523583
Nsp12	KIF3C	0.523337
Nsp13	IRF1	0.523231
Nsp12	CADPS2	0.523022
Nsp13	TRIP10	0.522963
Nsp13	TRAF2	0.5228
Nsp13	PTPN4	0.522727
ORF7a	IRF7	0.522721
Nsp14	NPRL2	0.522511
ORF7b	KCNK12	0.522051
M	MMD	0.522008
Nsp6	ARL6IP1	0.521685
ORF7b	TIMM9	0.521608
Nsp13	DBT	0.521381
Nsp13	RNF8	0.521309
Nsp7	SMAD1	0.521294
Nsp13	RANGAP1	0.521001
E	SERPINA3	0.520299
Nsp10	NDUFA8	0.519712
M	DRAM1	0.519184
Nsp15	ANXA7	0.51916
ORF7b	PGRMC2	0.519056
ORF7b	SMAD3	0.518887
Nsp1	REPS1	0.518679
Nsp6	CNIH1	0.518304
N	RILPL1	0.518039
Nsp15	SPIDR	0.517991
Nsp13	ARID5A	0.517828
S	RND3	0.517798
Nsp12	RND3	0.51774
N	HSF2	0.517361
Nsp15	UBE3D	0.517156
E	TNF	0.517046
Nsp2	ANKRD46	0.516952
Nsp13	CEBPB	0.51662
Nsp13	TMCO6	0.515585
ORF7b	C15orf61	0.51505
N	IMP3	0.514865
Nsp4	ARF4	0.514516
Nsp8	RND3	0.514007
ORF8	CDADC1	0.513556
Nsp15	REPS1	0.513257
Nsp8	PHKA2	0.512925
ORF7b	RHBDL2	0.512912
ORF7b	ICAM1	0.512221
Nsp15	ANKMY2	0.511919
N	REL	0.511408
ORF7b	CMC4	0.511265
ORF7b	UQCRB	0.511252
N	CFLAR	0.511207
Nsp8	MOCS1	0.511173
Nsp2	UBE2E3	0.511076
Nsp6	PLPP1	0.511055
Nsp7	NECAP2	0.510685
ORF7b	NFKB1	0.51042
Nsp14	WNT5A	0.5102
ORF7b	CNIH1	0.510012
N	CCNL1	0.50961
Nsp15	HLTF	0.509573
Nsp15	GSDMD	0.509007
Nsp7	KDM7A	0.50884
Nsp15	XPA	0.508712
Nsp15	CDKN2C	0.50869
Nsp15	SBNO2	0.508669
Nsp2	TBC1D10A	0.508643
Nsp1	KDM7A	0.507708
Nsp8	RAB42	0.507516
Nsp13	NUDT6	0.507203
Nsp13	TNIP1	0.506901
M	CNIH1	0.506831
Nsp3	NFKB2	0.50681
N	GRTP1	0.506322
Nsp1	PPP3CC	0.506102
Nsp15	ETV6	0.505925
N	USP21	0.50589
ORF7b	TMEM171	0.505805
Nsp8	RRAD	0.505541
Nsp13	PITPNM3	0.505506
Nsp1	CCNL1	0.505499
Nsp13	PNPLA3	0.505189
Nsp8	SOD2	0.505129
ORF8	ADAM8	0.504273
Nsp13	C11orf96	0.504067
Nsp14	RELA	0.503937
ORF7b	PLAU	0.503748
Nsp9	ARPC1B	0.503383
Nsp13	TRAF4	0.503254
Nsp7	UBE2E3	0.503121
Nsp15	PDCD5	0.503102
ORF7b	SPTSSA	0.503021
ORF7b	CDADC1	0.502617
Nsp12	STAT5A	0.502506
N	SBNO2	0.502421
Nsp15	EHD1	0.50234
Nsp15	L3MBTL4	0.502283
Nsp15	RANGAP1	0.502219
Nsp12	NECAP2	0.501922
ORF7b	PDCD1LG2	0.501552
Nsp12	ANP32A	0.501551
Nsp2	ELF3	0.501299
Nsp15	PSMB8	0.501098
Nsp1	TSEN34	0.500772
N	ZHX1	0.500742
ORF8	MMP10	0.50073
Nsp15	CASP7	0.500527
Nsp8	GATA6	0.500243
Nsp13	IARS2	0.500109
ORF8	SLC9A8	0.500075
Nsp4	TRAF2	0.500014
Nsp12	DAPP1	0.499979
N	PLA2G4C	0.499912
Nsp13	ZNF74	0.499888
Nsp12	C2CD4A	0.499873
Nsp2	ZNF697	0.499872
S	BPGM	0.499871
Nsp5	RANBP6	0.49987
Nsp13	CD276	0.499866
Nsp13	ZNF697	0.499866
Nsp12	MARCKS	0.499862
Nsp12	PDIK1L	0.49986
S	PID1	0.499855
Nsp2	KYNU	0.499854
Nsp5	ABTB2	0.499853
Nsp12	SOX12	0.49985
Nsp13	TYMP	0.499849
Nsp12	CCDC24	0.499849
N	ZNF74	0.499845
Nsp12	FOXR1	0.499843
Nsp2	C11orf96	0.499838
Nsp15	VCAM1	0.499837
Nsp2	FOXQ1	0.499834
Nsp2	PPARD	0.499834
Nsp12	ETFB	0.499833
Nsp12	PPP1R3E	0.499831
Nsp13	TMPRSS11D	0.49983
Nsp12	BPGM	0.499827
Nsp2	CIPC	0.499822
Nsp15	SLC27A3	0.499821
Nsp12	THAP10	0.499816
Nsp15	ZNF74	0.499816
Nsp12	EFHD2	0.499814
Nsp2	KLHDC8B	0.499814
Nsp2	PBX4	0.499812
Nsp5	KLHL5	0.499812
Nsp13	C2CD4A	0.499808
Nsp13	ZNF589	0.499807
S	HMGN2P46	0.499807
Nsp9	DLG5	0.499806
Nsp2	ISL1	0.499805
Nsp13	KLHDC8B	0.499803
Nsp13	TPST1	0.499801
Nsp12	ZBED3	0.499801
Nsp15	ZNF599	0.4998
Nsp12	THYN1	0.499798
S	DANCR	0.499798
Nsp2	MARCKS	0.499797
Nsp5	SLC27A3	0.499797
Nsp5	PPP1R15A	0.499793
Nsp1	ZNF850	0.49979
Nsp5	ASTE1	0.49979
Nsp5	PTCD3	0.49979
ORF8	TLR2	0.499789
Nsp8	NOD2	0.499788
Nsp5	CCDC138	0.499788
Nsp1	FILIP1L	0.499787
Nsp12	CBLN3	0.499786
Nsp13	MARCKS	0.499784
Nsp14	C2CD4A	0.499784
Nsp5	TNFAIP2	0.499784
Nsp12	RILPL2	0.499784
Nsp2	SOX12	0.499783
Nsp12	CDC42EP2	0.499782
Nsp15	POMGNT2	0.499782
Nsp2	CCDC24	0.499782
M	EMP3	0.499782
Nsp12	MSC	0.499779
Nsp2	PPCS	0.499779
Nsp15	CD276	0.499779
Nsp5	IRGQ	0.499778
Nsp15	ICAM1	0.499777
Nsp16	IRGQ	0.499776
ORF3a	SLC27A3	0.499776
Nsp5	PPP1R18	0.499775
Nsp15	ZNF626	0.499775
Nsp6	SELE	0.499774
Nsp1	PSD4	0.499773
Nsp5	KBTBD3	0.499773
Nsp15	PLA2G4C	0.499773
S	MAPKAPK5-AS1	0.499772
N	ENOSF1	0.49977
Nsp15	BTN2A1	0.499769
Nsp13	SUSD6	0.499769
S	AVPI1	0.499769
Nsp5	PANK1	0.499769
Nsp1	TMEM132A	0.499766
Nsp1	MFHAS1	0.499766
Nsp16	PANK1	0.499766
Nsp13	MGLL	0.499765
Nsp12	IL23A	0.499763
Nsp13	ECHDC2	0.499763
Nsp2	DAPP1	0.499763
Nsp2	DPH5	0.499762
Nsp5	ALDH4A1	0.499758
Nsp14	MARCKS	0.499758
Nsp5	IL4I1	0.499757
S	LINC01465	0.499757
Nsp12	DUSP3	0.499756
Nsp16	GBP2	0.499756
Nsp12	ATF3	0.499755
Nsp13	SLAMF8	0.499755
Nsp12	IL20	0.499754
Nsp12	IL1RN	0.499754
Nsp5	CCDC102A	0.499753
Nsp6	ZNF404	0.499753
Nsp14	LDAH	0.499753
Nsp16	APBA3	0.499752
Nsp2	IL1A	0.499751
Nsp2	BPGM	0.499751
Nsp13	PDCD1LG2	0.499748
Nsp12	MYDGF	0.499748
ORF8	PLEKHH1	0.499748
Nsp13	KLF6	0.499747
Nsp6	PGLYRP2	0.499747
S	HCP5	0.499747
Nsp15	L2HGDH	0.499745
Nsp15	MMP13	0.499745
Nsp15	MMP3	0.499744
Nsp6	CD276	0.499744
Nsp10	FILIP1L	0.499743
Nsp15	TAPBPL	0.499742
Nsp5	CHST2	0.499742
Nsp12	NANOS3	0.499741
S	NMB	0.499741
Nsp16	PLA2G4C	0.49974
Nsp15	FBRS	0.499739
Nsp5	C14orf93	0.499738
Nsp16	CHST2	0.499738
ORF3a	ZNF404	0.499735
Nsp1	IL6ST	0.499735
Nsp1	PDPR	0.499735
Nsp15	TAPBP	0.499734
Nsp14	ECHDC2	0.499733
Nsp12	MAFF	0.499733
Nsp2	SIX6	0.499733
N	C2CD4A	0.499732
Nsp2	THAP10	0.499732
Nsp12	DANCR	0.499731
Nsp8	ZBTB17	0.499731
Nsp2	PID1	0.49973
M	SLC27A3	0.499727
Nsp15	C11orf96	0.499727
Nsp16	NFKBIE	0.499725
Nsp5	TBC1D10A	0.499725
N	MTERF2	0.499725
Nsp9	CGNL1	0.499724
Nsp5	NFKBIE	0.499724
Nsp2	EFHD2	0.499724
Nsp5	SLC39A14	0.499723
N	KLHDC8B	0.499722
Nsp5	TMCO6	0.499722
Nsp12	IL15	0.499719
Nsp15	TMPRSS11D	0.499719
Nsp5	ANKRD33B	0.499719
Nsp5	LBP	0.499718
Nsp10	MFHAS1	0.499718
S	CXCL5	0.499716
Nsp9	PEX1	0.499716
Nsp5	TYMP	0.499716
S	SDHAF1	0.499715
ORF7a	PHKA1	0.499715
Nsp13	FLT3LG	0.499714
Nsp5	POLG2	0.499714
Nsp16	PNPLA3	0.499713
Nsp2	ZBED3	0.499712
Nsp13	GSTO1	0.499712
Nsp2	EBI3	0.499712
Nsp15	PAX6	0.499712
Nsp5	PPP2R5A	0.499712
Nsp5	GSDMD	0.499711
Nsp13	PDGFB	0.499711
Nsp12	EDF1	0.49971
Nsp13	KLF9	0.49971
Nsp9	PHKA2	0.499709
ORF8	TYK2	0.499708
Nsp15	FOXQ1	0.499708
Nsp1	ZBTB17	0.499708
Nsp16	GSDMD	0.499707
ORF8	FILIP1L	0.499707
Nsp2	CHMP4B	0.499707
Nsp10	ABTB2	0.499706
Nsp12	SELENOM	0.499705
Nsp15	IL1R2	0.499705
Nsp2	PSMB9	0.499705
Nsp9	PHKA1	0.499704
Nsp1	ZXDA	0.499701
N	ZNF488	0.4997
M	IRGQ	0.4997
Nsp14	BPGM	0.499699
Nsp14	NNMT	0.499698
Nsp5	CHKA	0.499698
Nsp2	STARD5	0.499697
Nsp2	FGF9	0.499697
Nsp12	EVA1A	0.499697
Nsp13	EBI3	0.499696
Nsp12	RPS23	0.499695
Nsp2	IL6	0.499695
Nsp12	FKBP2	0.499695
Nsp1	ZNF267	0.499693
Nsp8	SLC27A3	0.499693
Nsp12	MAPKAPK5-AS1	0.499692
Nsp15	MICB	0.499691
Nsp2	PTRH1	0.499691
Nsp12	LGALS16	0.49969
Nsp1	VCAM1	0.499689
Nsp16	C11orf96	0.499689
Nsp9	FILIP1L	0.499688
Nsp12	GOLGA2P5	0.499686
Nsp2	RILPL2	0.499686
Nsp2	SOCS1	0.499686
Nsp2	CBLN3	0.499686
Nsp4	BPGM	0.499685
Nsp2	CDC42EP2	0.499684
Nsp2	EFNA1	0.499683
Nsp2	CCDC25	0.499681
Nsp15	C2CD4A	0.499681
Nsp6	PLAU	0.499681
ORF8	PSD4	0.49968
Nsp2	MSC	0.49968
Nsp1	HIC1	0.49968
Nsp15	HLA-B	0.499679
Nsp15	ZNF589	0.499679
Nsp15	HLA-C	0.499679
Nsp5	TMPRSS11D	0.499678
Nsp8	ZNF74	0.499678
ORF7a	NOD2	0.499677
Nsp13	FGF9	0.499677
Nsp5	B4GAT1	0.499677
Nsp16	HYAL3	0.499677
Nsp16	PACSIN3	0.499676
Nsp13	STARD5	0.499675
Nsp1	C1R	0.499675
Nsp15	QPCT	0.499673
Nsp8	DUSP16	0.499673
Nsp1	ZNF750	0.499673
Nsp12	FABP6	0.499672
Nsp15	KLHDC8B	0.499671
Nsp1	ZNF420	0.499671
Nsp6	TMPRSS11D	0.49967
M	PGLYRP2	0.49967
Nsp12	LINC01465	0.49967
S	CCL11	0.49967
Nsp6	HYAL3	0.49967
N	MGLL	0.49967
Nsp16	STYK1	0.49967
ORF8	IFIH1	0.499669
Nsp9	LIPE	0.499668
Nsp9	ADAMTSL4	0.499667
S	CXCL10	0.499667
Nsp5	PIP4K2B	0.499667
Nsp2	IL17C	0.499667
Nsp1	NFATC3	0.499666
Nsp13	CD83	0.499666
Nsp13	CBLN3	0.499665
Nsp5	FOXQ1	0.499664
Nsp15	HLA-F	0.499664
Nsp8	IRGQ	0.499663
Nsp16	PIP4K2B	0.499663
Nsp5	CIPC	0.499662
Nsp5	B4GALT1	0.499662
Nsp5	RILPL1	0.499661
Nsp5	CANT1	0.499661
N	ECHDC2	0.499661
Nsp1	SLC27A3	0.499661
Nsp8	ZNF571	0.49966
ORF8	RNF20	0.499659
Nsp15	ISL1	0.499659
Nsp1	ZNF573	0.499657
Nsp15	HLA-G	0.499655
Nsp9	NOD2	0.499655
M	ASS1	0.499654
Nsp2	IL23A	0.499652
Nsp13	IL17C	0.499652
Nsp1	ITPKC	0.499652
Nsp9	TMEM132A	0.499651
Nsp5	PTCD2	0.499649
Nsp15	FUT2	0.499649
Nsp2	DUSP3	0.499649
Nsp12	NMB	0.499648
Nsp15	ZNF488	0.499648
Nsp1	ZNF74	0.499647
ORF8	IQSEC1	0.499647
ORF6	MTCL1	0.499647
Nsp2	LRRC20	0.499647
Nsp12	SDHAF3	0.499646
M	CHST2	0.499646
Nsp5	UBE3D	0.499646
Nsp15	MARCKS	0.499645
Nsp5	MTERF2	0.499645
Nsp6	BMP2	0.499644
Nsp12	TAF13	0.499644
Nsp7	CGNL1	0.499643
Nsp5	NPRL2	0.499643
Nsp2	IL20	0.499641
Nsp16	UBE3D	0.499641
Nsp2	IL1RN	0.499641
Nsp5	TPST1	0.49964
Nsp1	DLAT	0.49964
Nsp1	ZNF30	0.499637
Nsp13	IL23A	0.499637
Nsp2	LGALSL	0.499637
Nsp5	C2CD4A	0.499635
Nsp16	C2CD4A	0.499635
Nsp5	CREB3	0.499634
Nsp1	TRIM47	0.499634
Nsp5	PEX3	0.499634
Nsp16	SERPINB8	0.499634
Nsp8	ALDH4A1	0.499633
Nsp16	ZNF589	0.499632
Nsp1	ZNF813	0.499631
Nsp5	HLA-B	0.499631
Nsp2	MYDGF	0.499629
Nsp2	HMGN2P46	0.499628
Nsp1	ZNF571	0.499628
Nsp7	CAND1	0.499628
Nsp6	PGLYRP4	0.499627
Nsp5	GKAP1	0.499627
Nsp9	IQSEC1	0.499626
Nsp5	KLHDC8B	0.499626
Nsp5	PRPSAP2	0.499626
Nsp6	C2CD4A	0.499625
Nsp5	GORAB	0.499624
Nsp16	KLHDC8B	0.499624
N	C1orf74	0.499624
ORF8	PDPR	0.499623
Nsp12	CXCL5	0.499623
Nsp12	SDHAF1	0.499622
Nsp2	CETN3	0.499622
Nsp1	PPP1R18	0.499622
Nsp2	NANOS3	0.499621
Nsp16	UBE2Z	0.49962
Nsp13	IL20	0.49962
N	BPGM	0.499619
Nsp1	KBTBD3	0.499619
Nsp13	IL1RN	0.499619
Nsp9	ANKLE2	0.499618
ORF7a	SLFN5	0.499617
Nsp8	ZNF697	0.499617
Nsp5	NFKBIB	0.499616
Nsp1	ZNF599	0.499616
ORF8	PML	0.499616
Nsp15	RRAD	0.499615
Nsp1	RHOT1	0.499614
Nsp16	HLA-F	0.499614
Nsp9	PTPN4	0.499614
Nsp5	CDC42EP4	0.499613
Nsp5	NAGK	0.499613
Nsp2	MAFF	0.499613
Nsp2	DANCR	0.499612
Nsp8	CD276	0.499611
Nsp1	PANK1	0.499611
Nsp5	FUT2	0.499611
Nsp8	ICAM1	0.49961
Nsp15	ABHD10	0.49961
Nsp1	ZNF248	0.499607
Nsp15	PPP1R3D	0.499607
Nsp9	ERMP1	0.499606
Nsp9	SPIDR	0.499606
M	L2HGDH	0.499605
Nsp5	IRF2	0.499604
Nsp16	HLA-G	0.499604
Nsp1	ARID5A	0.499604
Nsp5	HLA-G	0.499603
Nsp1	ZBTB46	0.499602
Nsp6	NAGK	0.4996
ORF3a	C2CD4A	0.499599
Nsp16	ZNF488	0.499599
Nsp5	PDIK1L	0.499598
Nsp9	SLFN5	0.499596
Nsp1	ALDH4A1	0.499595
Nsp5	MARCKS	0.499595
Nsp1	IL4I1	0.499594
Nsp6	PLAUR	0.499594
Nsp5	GRTP1	0.499594
Nsp1	POMGNT2	0.499593
Nsp5	LDAH	0.499593
Nsp16	MARCKS	0.499592
Nsp1	ZNF404	0.499592
S	CTNNBIP1	0.499592
Nsp1	APBA3	0.49959
Nsp6	ZNF488	0.49959
Nsp8	ZBTB18	0.49959
Nsp2	IL15	0.499589
Nsp15	SLAMF8	0.499588
Nsp12	CXCL1	0.499588
Nsp5	PIM3	0.499588
Nsp7	TEX2	0.499587
Nsp5	PNRC1	0.499586
Nsp16	LDAH	0.499585
ORF8	ZXDA	0.499584
Nsp16	PIM3	0.499584
Nsp15	DAPP1	0.499584
Nsp7	ACLY	0.499583
Nsp13	MAFF	0.499583
Nsp13	IMMP1L	0.499583
Nsp1	TRIM16	0.499583
Nsp5	RDH5	0.499583
Nsp9	MAP3K11	0.499582
ORF6	ROBO1	0.499582
Nsp1	ZNF697	0.499582
Nsp6	MARCKS	0.499581
M	C11orf96	0.499581
E	IRS1	0.499579
Nsp13	PSPN	0.499579
ORF8	MARK1	0.499579
Nsp4	RHOG	0.499578
Nsp9	JADE1	0.499578
Nsp5	PARP16	0.499577
ORF3a	NAGK	0.499575
Nsp5	NUDT6	0.499575
Nsp1	CD276	0.499574
ORF8	KAZN	0.499573
Nsp8	IRF7	0.499573
Nsp1	PLA2G4C	0.499573
Nsp1	ICAM1	0.499572
N	ZBED3	0.499572
Nsp2	OXLD1	0.499572
Nsp1	PALMD	0.499571
Nsp1	CSF1	0.499571
Nsp16	NUDT6	0.49957
Nsp5	PPCS	0.49957
Nsp2	EDF1	0.499568
Nsp1	ZNF626	0.499568
Nsp5	CCDC24	0.499568
Nsp3	PID1	0.499568
Nsp7	RABGAP1	0.499567
Nsp15	PPP1R3E	0.499567
Nsp9	TXNDC16	0.499567
Nsp16	CCDC24	0.499566
Nsp5	TSEN34	0.499566
Nsp5	NFKBID	0.499565
Nsp14	IL1RN	0.499565
M	TMPRSS11D	0.499565
M	HYAL3	0.499565
N	RND1	0.499564
Nsp16	NFKBID	0.499564
ORF6	ARHGEF40	0.499563
Nsp5	MTX3	0.499563
Nsp2	CDC42EP5	0.499563
ORF3a	PLAUR	0.499563
Nsp5	RRAD	0.499563
M	ACADM	0.499562
Nsp1	BTN2A2	0.499562
Nsp2	C10orf55	0.499562
Nsp16	PPCS	0.499562
Nsp1	CHST2	0.499562
ORF8	KLHL5	0.499562
Nsp1	BTN2A1	0.499561
Nsp16	THAP11	0.499561
ORF7a	KLHL5	0.499561
Nsp1	C14orf93	0.49956
ORF3a	ZNF488	0.49956
Nsp2	AVPI1	0.499559
Nsp5	ABHD10	0.499559
Nsp16	RRAD	0.499559
Nsp1	HCK	0.499559
Nsp5	PRKRA	0.499559
Nsp7	MFHAS1	0.499558
Nsp5	MGLL	0.499558
Nsp8	GSDMD	0.499557
Nsp16	ANKRD29	0.499557
Nsp5	ANKRD29	0.499557
Nsp7	NOD2	0.499556
Nsp16	MTX3	0.499555
Nsp15	RSPO1	0.499555
Nsp12	CXCL8	0.499554
Nsp12	CXCL10	0.499554
Nsp12	CXCL11	0.499554
Nsp16	MGLL	0.499554
Nsp1	ZBTB18	0.499553
Nsp5	PEX2	0.499553
Nsp6	THAP11	0.499553
M	B4GAT1	0.499552
Nsp7	PIK3CD	0.499552
Nsp2	ACOT13	0.499552
Nsp9	MARK1	0.499551
Nsp6	CCDC24	0.499551
Nsp2	MAPKAPK5-AS1	0.49955
Nsp2	LGALS16	0.49955
Nsp16	SDCBP	0.49955
Nsp13	OXLD1	0.499549
E	FILIP1L	0.499549
N	RAB42	0.499549
Nsp16	PEX19	0.499549
Nsp1	IFNAR2	0.499549
Nsp6	SUSD6	0.499547
Nsp5	ECHDC2	0.499547
M	FOXQ1	0.499547
Nsp4	IL1RN	0.499546
Nsp7	ABTB2	0.499546
Nsp15	MEOX1	0.499545
Nsp1	BTN3A1	0.499545
N	RAB32	0.499545
Nsp9	KAZN	0.499545
Nsp9	ANO9	0.499545
Nsp15	TMEM106A	0.499544
Nsp13	SELENOM	0.499544
Nsp4	IL20	0.499543
Nsp2	GOLGA2P5	0.499543
N	FGF9	0.499543
ORF7b	MYH10	0.49954
Nsp15	THAP10	0.49954
Nsp13	C10orf55	0.499539
ORF3a	PNRC1	0.499539
Nsp15	TMEM51	0.499538
Nsp4	HMGN2P46	0.499537
Nsp13	CDC42EP5	0.499537
Nsp14	DANCR	0.499536
Nsp6	GJD3	0.499536
Nsp5	STARD10	0.499536
ORF10	MYH10	0.499536
Nsp13	EVA1A	0.499534
ORF8	NFKBIZ	0.499532
Nsp16	SLAMF8	0.499532
ORF8	SAMD4A	0.499532
Nsp9	KLHL5	0.499532
Nsp15	LTB	0.499531
Nsp7	INTS8	0.499531
M	SERPINE2	0.49953
Nsp1	TMCO6	0.499529
Nsp16	STARD10	0.499529
Nsp15	CAPNS2	0.499529
Nsp13	MAPKAPK5-AS1	0.499526
Nsp15	KLF9	0.499526
Nsp5	STX11	0.499526
ORF7b	DLG5	0.499524
Nsp2	RBP5	0.499522
ORF8	SLC27A3	0.499522
ORF3a	PPCS	0.499522
Nsp8	C11orf96	0.499521
Nsp13	ACOT13	0.499521
Nsp1	DBT	0.49952
ORF8	LRRC49	0.49952
Nsp2	LINC01465	0.499519
Nsp2	FABP6	0.499519
Nsp7	IQSEC1	0.499518
Nsp13	FKBP2	0.499518
Nsp15	PDGFB	0.499518
ORF3a	SOX12	0.499517
Nsp16	PDCD1LG2	0.499517
Nsp4	DANCR	0.499517
Nsp8	PPARD	0.499517
ORF6	FGD6	0.499516
ORF8	PTCD3	0.499515
Nsp15	TFPI2	0.499514
Nsp5	PPP1R3E	0.499514
Nsp2	HCP5	0.499514
ORF10	DLG5	0.499513
ORF8	PPP1R15A	0.499513
ORF7a	LRRC49	0.499513
ORF3a	SUSD6	0.499513
Nsp1	L2HGDH	0.499513
ORF10	MTCL1	0.499513
ORF8	ITPKC	0.499512
ORF8	ZNF573	0.499512
Nsp1	MMP13	0.499512
Nsp1	MMP3	0.49951
Nsp1	MMP10	0.49951
Nsp1	KYNU	0.49951
ORF8	PAK6	0.49951
N	RAB24	0.499509
N	MSC	0.499508
ORF6	PLEKHH1	0.499508
Nsp6	PDCD1LG2	0.499508
N	IL17C	0.499507
Nsp7	ANKLE2	0.499507
Nsp9	SLCO3A1	0.499507
Nsp5	TPRG1	0.499507
M	C2CD4A	0.499506
Nsp1	TAPBPL	0.499506
ORF10	COL27A1	0.499505
M	ZNF589	0.499505
Nsp5	XPA	0.499505
Nsp1	SUCLA2	0.499504
Nsp9	SAMD4A	0.499504
Nsp7	PTPN4	0.499504
Nsp1	ZNF140	0.499504
M	MTERF2	0.499504
Nsp16	PLEKHF1	0.499504
M	TPST1	0.499501
ORF8	ZNF74	0.499499
Nsp5	NNMT	0.499497
Nsp5	C1orf74	0.499496
Nsp15	ZBED3	0.499496
ORF6	SBNO2	0.499496
Nsp8	ASS1	0.499495
Nsp10	ALDH4A1	0.499494
Nsp13	LINC01465	0.499493
Nsp15	EBI3	0.499492
ORF8	TNFAIP2	0.499492
Nsp13	RBP5	0.499491
Nsp5	CEBPD	0.499491
Nsp13	HCP5	0.499491
Nsp5	ITM2A	0.499491
Nsp16	C1orf74	0.499491
Nsp1	CHKA	0.499491
Nsp15	RND1	0.49949
Nsp16	ITM2A	0.49949
Nsp1	ENOSF1	0.499489
ORF10	COL11A1	0.499489
Nsp1	TAPBP	0.499489
Nsp6	MSANTD3	0.499489
Nsp6	IL15RA	0.499489
E	SALL2	0.499488
ORF6	CGNL1	0.499488
Nsp2	NMB	0.499487
Nsp13	FABP6	0.499487
Nsp8	NR2F2	0.499485
Nsp5	ETFB	0.499485
Nsp9	LRRC49	0.499485
Nsp5	BPGM	0.499484
ORF7a	TRIM47	0.499484
Nsp7	PDPR	0.499484
ORF7b	PPL	0.499484
Nsp16	CXCL16	0.499483
Nsp5	CLIC4	0.499483
Nsp2	SDHAF3	0.499482
Nsp9	GFPT2	0.499482
Nsp9	ASTE1	0.49948
ORF8	CLPX	0.49948
Nsp9	ITPKC	0.49948
Nsp5	THAP10	0.499479
Nsp16	CLIC4	0.499479
Nsp16	ETFB	0.499479
Nsp2	TP53AIP1	0.499479
ORF8	IRGQ	0.499478
ORF8	MOCS1	0.499478
Nsp6	NNMT	0.499478
Nsp9	PAK6	0.499478
ORF7a	IRGQ	0.499477
Nsp1	C11orf96	0.499477
ORF8	CCDC93	0.499476
N	IL23A	0.499476
Nsp9	ZNF573	0.499475
ORF3a	KLF6	0.499474
ORF8	ZNF813	0.499474
ORF8	NUAK2	0.499473
Nsp1	PPARD	0.499472
Nsp5	RPA4	0.499472
ORF6	JAG2	0.499472
Nsp15	RAB42	0.499472
ORF8	ZNF571	0.49947
Nsp6	CXCL16	0.49947
ORF8	PPP1R18	0.49947
ORF7b	TNKS1BP1	0.499469
Nsp14	TOMM20	0.499469
Nsp7	ARHGEF26	0.499468
Nsp9	CCDC138	0.499468
Nsp15	DNAJB9	0.499467
Nsp6	BPGM	0.499467
ORF10	TNKS1BP1	0.499467
S	ARHGAP5-AS1	0.499467
N	DUSP3	0.499466
Nsp6	MEOX1	0.499463
Nsp7	NAA16	0.499463
Nsp1	INHBA	0.499463
E	ZHX3	0.499463
Nsp1	PACSIN3	0.499463
M	ZNF488	0.499462
Nsp6	THAP10	0.499462
E	IQSEC1	0.499462
ORF6	IRS1	0.499462
ORF8	KBTBD3	0.499462
Nsp5	SIX6	0.499461
Nsp5	PID1	0.499461
Nsp14	MAPKAPK5-AS1	0.49946
Nsp1	ACADM	0.49946
Nsp9	TNFAIP2	0.49946
Nsp5	PEX11A	0.49946
Nsp8	SPHK1	0.49946
Nsp7	ABR	0.49946
Nsp13	NMB	0.499459
Nsp5	KLF9	0.499459
Nsp5	CAPNS2	0.499458
Nsp1	TMPRSS11D	0.499458
Nsp1	HYAL3	0.499457
Nsp16	CAPNS2	0.499457
N	IL1RN	0.499457
Nsp1	TNIP2	0.499457
N	IL20	0.499456
ORF6	CAND1	0.499456
Nsp8	MICB	0.499456
ORF8	PANK1	0.499456
Nsp12	CTNNBIP1	0.499456
Nsp16	PID1	0.499456
Nsp15	FGF9	0.499456
Nsp9	IVNS1ABP	0.499455
ORF7b	RIMS1	0.499454
Nsp13	TP53AIP1	0.499454
ORF8	ZNF599	0.499454
Nsp1	TANK	0.499454
ORF3a	MSANTD3	0.499453
Nsp16	SIX6	0.499453
Nsp4	C10orf55	0.499453
ORF8	SCAI	0.499453
Nsp13	SDHAF3	0.499452
Nsp16	PEX11A	0.499452
Nsp15	SOCS1	0.499451
ORF8	CKAP4	0.499451
Nsp16	RND3	0.499451
Nsp1	SMPD2	0.49945
Nsp15	STARD5	0.49945
Nsp12	CCL2	0.49945
Nsp2	CXCL6	0.49945
Nsp2	S100A9	0.49945
Nsp2	CXCL5	0.49945
Nsp8	MTERF2	0.499449
ORF10	RIMS1	0.499449
Nsp16	FLT3LG	0.499448
Nsp1	STYK1	0.499448
Nsp1	SERPINA3	0.499447
Nsp16	PDGFB	0.499446
Nsp7	TXNDC16	0.499446
Nsp2	PI3	0.499446
Nsp5	GSTO1	0.499445
M	PDIK1L	0.499445
ORF8	GBP3	0.499445
Nsp1	STRADB	0.499445
Nsp9	IL27RA	0.499444
Nsp2	SDHAF1	0.499444
Nsp16	GSTO1	0.499443
Nsp6	PID1	0.499443
Nsp9	CCDC93	0.499443
ORF3a	NNMT	0.499442
E	PTPN4	0.499442
Nsp8	ELF3	0.499442
ORF7a	GBP3	0.499441
ORF6	PCDH12	0.49944
M	LDAH	0.499439
ORF10	ROBO1	0.499439
Nsp8	C2CD4A	0.499438
Nsp8	CREB3	0.499438
ORF8	GBP1	0.499438
Nsp5	HDGF	0.499437
M	AKR1B1	0.499437
ORF8	GBP2	0.499436
Nsp9	ZNF813	0.499436
Nsp4	MAPKAPK5-AS1	0.499436
Nsp1	BMP4	0.499436
Nsp5	EFHD2	0.499436
Nsp1	FOXQ1	0.499436
ORF6	TYK2	0.499435
Nsp9	NUAK2	0.499435
Nsp6	PDGFB	0.499434
ORF3a	C1orf74	0.499434
Nsp6	TFPI2	0.499434
Nsp15	CBLN3	0.499434
ORF7a	GBP1	0.499434
Nsp15	CD83	0.499434
ORF7a	GBP2	0.499434
ORF3a	BPGM	0.499433
ORF8	SLC8B1	0.499433
ORF10	KDM6B	0.499431
Nsp8	PBX4	0.499431
Nsp9	PPP1R18	0.499431
Nsp15	MSC	0.499431
M	RDH5	0.499431
Nsp1	IL1R2	0.499431
Nsp9	SSX2IP	0.499431
Nsp8	PRPSAP2	0.49943
N	DANCR	0.499429
Nsp8	HLA-C	0.499429
Nsp14	LINC01465	0.499426
ORF10	PIK3C2B	0.499425
Nsp1	CANT1	0.499425
ORF3a	MEOX1	0.499425
Nsp6	NGF	0.499425
ORF8	KRT6B	0.499425
ORF8	ALDH4A1	0.499425
Nsp5	ZBED3	0.499424
Nsp6	FLT3LG	0.499424
Nsp8	KLHDC8B	0.499424
Nsp9	KBTBD3	0.499424
Nsp16	ZBED3	0.499424
Nsp1	CIPC	0.499423
ORF3a	THAP10	0.499423
ORF7b	SAMD9L	0.499422
ORF8	ZNF404	0.499421
Nsp5	IL32	0.49942
ORF6	FILIP1L	0.499419
Nsp16	IL32	0.499419
ORF7a	APBA3	0.499418
Nsp9	SCAI	0.499417
Nsp5	ANKRD46	0.499417
Nsp5	MALSU1	0.499417
Nsp14	FABP6	0.499416
Nsp13	S100A9	0.499416
ORF8	CCDC102A	0.499415
ORF8	KRT75	0.499415
Nsp9	PANK1	0.499415
Nsp13	CXCL6	0.499415
Nsp16	RND1	0.499414
Nsp8	SIRT6	0.499414
Nsp1	STAP2	0.499414
Nsp1	SERPINB4	0.499414
E	ZHX1	0.499414
Nsp13	PI3	0.499414
Nsp13	CXCL5	0.499413
M	CCDC24	0.499413
Nsp16	ANKRD46	0.499413
ORF6	PCDH18	0.499412
M	HADH	0.499412
M	THAP11	0.499412
Nsp9	CDYL	0.499411
Nsp1	BMP2	0.499411
ORF6	ZNF850	0.499411
M	SDR16C5	0.499411
Nsp16	ZFYVE21	0.499411
M	SOX12	0.499411
M	PPCS	0.499408
Nsp1	WTAP	0.499408
Nsp15	IL17C	0.499408
Nsp6	ZBED3	0.499408
ORF6	USP43	0.499408
E	SLFN5	0.499407
Nsp1	PTCD2	0.499407
Nsp1	MICB	0.499407
Nsp2	CXCL2	0.499406
Nsp10	POLG2	0.499406
Nsp2	CXCL1	0.499405
Nsp2	CXCL3	0.499405
ORF3a	PID1	0.499404
N	MAFF	0.499403
Nsp2	S100A3	0.499403
Nsp5	GSTA4	0.499403
Nsp9	GBP1	0.499402
Nsp2	S100A7	0.499401
ORF8	PLA2G4C	0.499401
ORF8	SCP2	0.499401
N	PSPN	0.499401
Nsp8	ISL1	0.499401
Nsp6	RND1	0.499401
Nsp9	SLC8B1	0.4994
M	SUSD6	0.4994
Nsp9	ZNF248	0.4994
ORF10	SAMD9L	0.499399
Nsp4	LINC01465	0.499399
Nsp16	CHMP4B	0.499398
Nsp1	HIBCH	0.499398
M	TSEN34	0.499398
Nsp16	GSTA4	0.499397
ORF8	ICAM1	0.499397
ORF8	CD276	0.499396
Nsp5	PGRMC2	0.499396
Nsp13	IGFL1	0.499396
Nsp1	LAMB3	0.499395
Nsp5	PSMB9	0.499395
ORF3a	PDGFB	0.499395
Nsp7	KLHL5	0.499394
ORF10	ARHGEF40	0.499394
ORF7b	ARHGAP35	0.499394
Nsp16	SOCS3	0.499394
Nsp2	LYRM7	0.499394
Nsp9	POMGNT2	0.499393
Nsp1	LIAS	0.499393
Nsp1	IL13RA2	0.499393
N	IL15	0.499392
Nsp1	LAYN	0.499392
Nsp1	CD34	0.499391
Nsp1	TPST1	0.499391
Nsp4	HCP5	0.499391
Nsp9	SLC11A2	0.49939
E	MAP7D1	0.49939
ORF6	ADAMTSL4	0.49939
Nsp1	GLUL	0.49939
Nsp16	RAB32	0.499389
M	KLF7	0.499389
Nsp8	IRF2	0.499389
[truncated: 21,970 more rows]

[truncated: 4 more sheets: Trail, p53, VEGF, WNT]
