# Supplementary material for: SARS-CoV-2 Nsp1 suppresses the canonical NF-κB pathway by promoting ubiquitin-dependent degradation of TAK1 kinase
Source: PLoS Pathog. 2026 May 4;22(5):e1014191. doi: 10.1371/journal.ppat.1014191 (PMC13178978; doi:10.1371/journal.ppat.1014191)
Supplement: S3 Table — (XLSX) [file ppat.1014191.s003.xlsx]

## Sheet: Sheet1
Supplementary Table 3. Gene-pathway weight matrix from PROGENy
SYMBOL	Androgen	EGFR	Estrogen	Hypoxia	JAK-STAT	MAPK	NFkB	p53	PI3K	TGFb	TNFa	Trail	VEGF	WNT
A1BG-AS1	0	0	0	0	0	0	0	0	0	0	0.939625	0	0	0
A2M	0	0	0	0	0	0	0	0	-4.13264	0	0	0	0	0
A2M-AS1	0	0	0	0	0	0	0	0	-4.00233	0	0	0	0	0
AADAC	0	0	0	0	0	0	0	2.22688	0	-1.10564	0	0	0	0
AADAT	0	0	0	0	0	0	0	0	4.10181	0	0	0	0	0
AAGAB	-0.925299	0	0	0	0	0	0	0	0	0	0	0	0	-0.608295
AAMDC	0	0	0	0	0	-1.18507	0	0	-2.81593	0	0	0	0	-0.647361
AAR2	0	0	0	-1.55361	0	0	0	0	0	0	0	0	0	0
AASDH	0	0	0	0	0	0	-1.57567	0	0	0	0	0	0	0
AASDHPPT	0	0	0	-1.73947	0	0	0	0	0	0	0	0	0	0
AASS	0	0	-1.88517	0	0	0	0	0	0	0	0	0	-2.76958	0
ABAT	0	0	4.28819	0	0	0	0	0	0	0	0	0	0	0
ABCA1	-2.1766	0	-2.93166	0	0	0	0	3.5501	0	0	0	0	0	0
ABCA10	0	0	0	0	0	0	0	0	0	-1.01261	0	0	0	0
ABCA12	-3.3449	0	0	0	0	0	0	9.59718	0	0	0	0	0	0
ABCA2	0	0	0	0	0	0	0	0	0	0	0	0	0	-0.49906
ABCA5	0	-1.81082	0	0	0	-1.66177	0	2.77413	0	0	2.08659	0	0	0
ABCA6	0	0	0	0	0	0	0	0	0	-3.27154	0	0	0	0
ABCA7	0	0	0	0	0	0	0	0	0	0	0	0	-1.35707	1.13813
ABCA8	0	0	0	0	0	0	0	0	0	-1.70925	0	0	0	0
ABCA9	0	0	0	0	0	0	0	0	0	-1.34039	0	0	0	0
ABCB1	0	0	0	0	0	0	0	0	0	0	0	0	0	-0.583122
ABCC1	3.44972	0	0	1.97229	0	0	0	0	0	0	0	0	0	0
ABCC4	9.37428	0	0	0	0	0	0	0	0	0	0	0	0	0
ABCC5	-1.44122	-1.00848	-4.85499	0	0	0	-1.46517	0	0	0	-1.15619	0	0	0
ABCC8	0	0	0	0	0	0	0	0	0	0	0	0	0	0.463196
ABCC9	0	0	0	0	-0.369227	0	0	0	0	0	0	0	0	0
ABCD1	0	0	0	0	0.641617	0	0	0	0	0	0	0	0	-0.851047
ABCD3	0	0	0	0	0	0	-1.90532	0	4.70388	0	0	0	0	0
ABCD4	0	0	0	0	0	0	0	0	-2.32595	0	0	0	0	0
ABCE1	0	0	4.20517	-3.4276	0	2.7213	0	0	0	0	0	0	0	0
ABCF1	0	0	0	0	0	0	0	0	3.31225	0	1.47297	0	0	0
ABCF2	0	0.955307	0	-1.77565	0	1.1392	0	0	0	0	0	0	0	0
ABCG1	-2.7924	0	-3.65696	0	0	0	0	0	0	0	0	0	0	0
ABCG2	-4.01655	0	0	0	0	0	0	0	3.85973	0	0	0	0	0
ABCG4	0	0	0	0	0	0	0	1.22052	0	0	0	0	0	0
ABCG5	0	0	0	0	0	0	0	0	-2.3136	0	0	0	0	0
ABHD10	0	0	0	0	0	0	-2.74835	0	0	0	-2.18131	0	0	0
ABHD11	0	0	0	-2.07101	0	0	0	0	0	0	0	0	0	0
ABHD12	0	0	0	0	0	-1.82936	0	0	0	0	0	0	0	0
ABHD14B	0	0	0	0	0	0	0	0	-6.05555	0	0	0	0	0
ABHD15	0	0	0	0	0	0	-2.28037	0	0	0	0	0	0	0
ABHD16A	0	0	0	0	0.894407	0	0	0	0	0	0	0	0	0
ABHD17B	0	0	0	0	0	0	-0.91161	0	0	0	0	0	0	0
ABHD17C	0	0	0	0	0	5.29431	0	0	0	0	0	0	0	0
ABHD18	-1.08528	-1.27303	0	0	0	0	0	0	0	0	0	0	0	0
ABHD2	5.22952	0	4.56157	0	0	0	0	0	0	0	0	0	0	0
ABHD3	2.23221	0	0	0	0	0	0	0	0	0	0	0	0	0
ABHD4	0	0	0	0	0	-2.35784	0	4.76064	0	0	0	0	0	0
ABHD6	0	0	0	0	0	0	0	0	0	0	0	0	0	1.1356
ABI2	0	0	0	0	-0.441096	0	0	0	0	0	0	0	0	0
ABI3BP	2.82201	0	0	0	0	0	0	0	0	0	0	0	0	0
ABL1	0	0	0	0	0	0	0	0	0	1.41735	0	0	0	0
ABL2	0	0	0	0	0	0	0	0	0	0	0	0	0	1.17968
ABLIM1	0	0	0	0	0	0	0	0	0	0	-1.91775	0	0	0
ABLIM2	0	0	0	0	0	0	0	0	0	0.920669	0	0	0	0
ABLIM3	1.71139	0	0	0	0	0	0	0	0	0	0	0	0	0
ABO	0	0.760368	0	0	0	0	0	0	0	0	0	0	0	0.588559
ABR	0	0	0	0	0	0	0	0	0	0	1.68865	0	0	0
ABTB1	0	0	0	0	0	0	0	0	-2.68688	0	0	0	0	0
ABTB2	0	0	0	0	0	0	2.31862	0	0	0	1.63349	0	0	0
ACAA1	0	0	0	0	0	-1.30779	0	0	0	0	0	0	0	0
ACAA2	0	0	-2.22774	0	-0.574057	0	0	0	0	0	0	0	0	0
ACACA	2.2956	0	0	-1.75899	0	0	0	0	0	0	0	0	0	0
ACACB	0	0	0	0	0	0	0	0	0	0	-1.35715	0	0	0
ACAD10	-0.784756	0	0	0	0	0	0	0	-1.88081	0	0	0	0	0
ACAD8	3.02772	0	0	-2.29131	0	0	0	0	0	0	0	0	0	0
ACAD9	0	0	0	-1.9531	0	0	0	0	0	0	0	0	0	0
ACADL	0.875079	0	0	0	0	0	0	0	0	0	0	0	0	0
ACADM	0	-1.51046	0	0	0	0	-1.88401	0	0	0	-1.83055	0	0	0
ACADSB	0	-1.47017	0	0	0	-1.64225	0	0	0	0	0	0	-1.9162	0
ACADVL	0	0	0	0	0	0	0	2.23241	0	0	0	0	0	0
ACAP1	0	0	0	0	0	0	0	0	0	0	0	0.637231	0	0
ACBD3	0	0	0	0	0	0	0	0	0	0	0	0	0	-0.938828
ACBD4	0	0	0	0	0	-1.13726	0	0	-3.20965	0	0	0	0	0
ACCS	0	-1.77595	0	0	0	0	0	0	-3.87482	0	0	0	0	0
ACE2	0	0	0	0	1.66344	0	0	0	0	0	0	0	0	0
ACER2	0	0	0	0	0	0	0	11.5961	0	0	0	0	0	0
ACHE	0	0	-1.80048	0	0	0	0	1.33349	0	0	0	0	0	0
ACKR1	0	0	0	0	0	0	0	0	0	0	0	0	0	0.573145
ACKR3	0	0	0	0	0	0	0	0	0	0	2.44191	0	0	0
ACKR4	0	0	0	0	1.5991	0	0	0	0	-1.92472	0	0	0	0
ACLY	0	0	0	0	0	0	0	0	0	0	-2.33774	0	0	0
ACMSD	0	0	0	0	0	0	0	0	0	0	0	0.93398	0	0
ACO1	0	0	0	0	-1.43233	0	0	0	0	0	0	0	0	0
ACOT11	0	0	0	0	0	0	0	0	0	0.487584	0	0	0	0
ACOT12	0	0	0	0	-0.639286	0	0	0	0	0	0	0	0	0
ACOT13	0	0	0	-1.92742	0	0	0	0	0	0	-1.35085	0	0	0
ACOT7	0	0	0	0	0	2.21969	0	0	0	0	0	0	0	0
ACOT8	0	-0.7658	-1.54555	0	0	-1.08811	0	0	0	0	0	0	0	0
ACOT9	0	0	0	0	0	0	1.42859	0	0	0	1.31057	0	0	0
ACOX1	0	0	-1.32955	0	0	-0.872423	0	0	0	1.24838	0	0	0	0
ACOX2	0	0	0	0	0	2.8006	0	0	0	0	0	0	0	0
ACOX3	0	0	0	0	0	0	0	0	0	2.72153	0	0	0	0
ACP2	0	0	0	0	1.17371	0	0	0	0	0	0	0	0	0
ACP5	0	0	0	0	0	0	0	0	0	0	0	0	3.96225	0
ACPP	-3.01473	0	0	0	0	0	0	0	0	0	0	0	0	0
ACRC	0	0	0	0	0	0	0	0	0	0	0	-2.64344	2.55834	0
ACSBG2	0	0	0	0	0	0	0	1.0953	0	0	0	0	0	0
ACSF2	0	0	0	0	0	-2.17459	0	0	0	0	0	0	0	0
ACSL1	0	0	0	0	0	0	0	0	0	2.47224	0	0	0	0
ACSL3	8.25821	0	-4.26785	0	0	0	0	0	0	0	0	0	0	0
ACSL4	0	0	0	0	0	0	0	0	0	0	0	0	2.94952	0
ACSM1	1.16694	0	0	0	0	0	0	0	0	0	0	0	0	-0.462679
ACSM3	1.47803	0	0	0	0	0	0	0	0	0	0	0	0	0
ACSM5	0	0	0	0	0.456463	0	0	0	0	0	0	0	0	0
ACSS3	0	0	-2.27344	0	0	0	0	0	0	0	0	0	0	0
ACTA1	0	0	0	1.9708	0	0	0	0	0	0	0	0	0	0
ACTA2	0	0	0	0	0	0	0	3.97429	0	0	0	0	0	0
ACTB	0	2.10611	0	0	0	0	0	0	0	0	0	0	0	0
ACTBL2	0	0	0	0	0	0	0	0	0	0	0	0	10.8506	0
ACTC1	0	0	0	0	0	0	0	0	3.65083	3.33743	0	0	0	0
ACTG2	0	0	0	0	0	0	0	0	3.36833	0	0	0	0	0
ACTL6A	0	0	0	0	0	1.73068	0	0	0	0	0	0	0	0
ACTL7B	0	0	0	0	0	0	0.69283	0	0	0	0.790076	0	0	0
ACTL8	0	0	0	0	0	0	0	0	-1.65393	0	0	0	0	0
ACTN1	0	0	0	0	0	2.17492	0	0	0	2.21455	0	0	0	0
ACTR1A	0	0	0	-1.62035	0	0	0	0	0	0	0	0	0	0
ACTR1B	0	0	-1.95619	0	-0.61242	0	0	0	-2.21205	0	0	0	0	0.767541
ACTR3	0	0	0	0	0	0	0	0	3.06361	0	0	0	0	0
ACTR3B	0	0	0	0	-0.945899	0	0	0	0	0	0	0	0	0
ACTR3C	0	0	0	0	0	0	0	0	0	0	0	0	-1.82384	0
ACTR5	0	0	0	-1.36313	0	0	0	0	0	0	0	0	0	0
ACTR6	-1.0894	-0.960893	0	0	0	0	0	0	0	0	0	0	0	0
ACVR1	0	0	-3.478	0	0	0	0	0	0	0	0	0	0	0
ACVR1B	0	0	0	0	0	0	0	0	0	0	0	0	0	-0.439462
ACVR2A	0	0	0	0	0	0	0	0	0	1.7089	0	0	2.59137	0
ACVR2B	0	0	0	0	0	0	0	0	-2.9254	0	0	0	0	0
ACVR2B-AS1	0	0	0	0	0	0	0	0	-3.92989	0	0	0	0	0
ACY3	0	0	0	0	0	0	0	0	0	0	0	0	-1.19525	0
ADA	0	0	0	0	0	0	2.11141	0	0	0	0	0	0	0
ADAM12	0	0	0	0	0	0	0	0	0	3.9683	0	0	0	0
ADAM17	0	0	0	0	0	0	1.68833	0	0	0	0	0	0	-1.04817
ADAM19	0	0	0	0	0	0	0	0	3.87921	2.45109	0	0	0	0
ADAM22	-1.02604	0	0	0	0	0	0	0	0	0	0	0	0	0
ADAM33	0	0	0	0	0	0	0	0	0	0	0	0	-0.970542	0
ADAM5	0	0	0	0	0	0	0	0	0	0	0	0.570021	0	0
ADAM6	0	0	0	0	0	0	0	0	0	0	0	1.35644	0	0
ADAM7	3.11175	0	0	0	0	0	0	0	0	0	0	0	0	0
ADAM8	0	0	0	0	0	0	0	0	0	0	1.68055	0	0	0
ADAM9	1.68269	0	0	0	0	0	0	0	0	0	0	0	0	0
ADAMDEC1	0	0	0	0	0	0	4.07606	0	0	0	0	0	0	0
ADAMTS1	0	0	0	0	0	0	0	0	0	-3.59326	0	0	0	0
ADAMTS14	0	0	0	0	0	0	0	0	0	0.863965	0	0	0	0
ADAMTS16	0	0	0	0	0	0	0	0	0	0.797868	0	0	0	0
ADAMTS17	0	0	0	0	0	0	0	0	0	0	0	-1.57735	0	0
ADAMTS18	0	0	0	0	0	0	0	0	0	0	0	0	-1.11449	0
ADAMTS2	0	0	0	0	0	0	0	0	0	1.66865	0	0	0	0
ADAMTS20	0	0	0	0	0	0	0	0	0	0	0	0.581186	0	0
ADAMTS4	0	0	0	0	0	0	0	0	0	1.24322	0	0	0	0
ADAMTS6	0	0	0	0	0	0	0	0	0	1.63627	1.24264	0	0	0
ADAMTSL2	0	0	0	0	0	0	0	0	0	0	0	-0.695165	0	0
ADAMTSL3	0	0	0	0	0	0	0	0	0	1.20876	0	0	0	-0.504117
ADAMTSL4	0	0	0	0	0.744727	0	-1.23684	0	0	0	-1.54036	0	0	0
ADAMTSL5	0	0	0	0	0	0	0	0	0	0	0	1.2043	0	0
ADAR	0	0	0	0	3.87493	0	0	0	0	0	0	0	0	0
ADARB1	0	0	0	0	0	0	0	0	0	0	0	0	-0.959899	0
ADAT1	0	0	0	-3.34162	0	0	0	0	0	0	0	-1.65378	0	0
ADAT2	0	0	0	0	0	0	0	0	0	0	-1.57263	0	0	0
ADCK1	0	0	0	-1.76715	0	0	0	0	0	0	0	0	0	0
ADCY1	0	0	2.35351	0	0	0	0	0	0	0	0	0	0	0
ADCY10	0	0	0	0	0	0	0	0	0	0	0	0	0	-0.304706
ADCY6	0	0	-2.58775	0	0	0	0	0	0	0	0	0	0	0
ADCY7	-1.48955	0	0	0	0	0	0	0	0	2.40124	0	0	0	0
ADCY9	0	-0.969847	3.24788	0	0	-1.0384	0	0	0	0	0	0	0	0
ADCYAP1R1	0	0	0	0	0	0	0	1.46479	0	0	0	0	0	0
ADD1	0	0	-1.28647	0	0	-0.901587	0	0	0	0	0	0	0	0
ADD2	0	0	0	0	0	0	0	0	0	0	0	0	-1.20389	0
ADD3	0	-2.46233	0	0	0	-3.22286	0	0	0	0	0	0	0	0
ADGB	0	0	0	0	0	0	0	0.952364	0	0	0	-0.593307	0	0
ADGRA2	0	0	0	0	0	0	0	0	0	1.50767	0	0	0	0
ADGRA3	0	0	0	0	-0.984158	0	0	0	0	0	0	0	0	0
ADGRB2	-1.36787	0	0	0	0	0	0	0	0	0	0	0	0	0
ADGRD1	0	0	0	0	0	0	0	0	0	0	0	0	-3.68665	0
ADGRD2	0	0	0	0	0	0	0	0	0	-0.633135	0	0	0	0
ADGRE1	0	0	0	0	0	0	3.08124	0	0	0	0	0	0	0
ADGRE2	0	1.22399	0	0	0	0	0	0	0	0	0	0	0	0
ADGRE5	0	0	0	0	0	0	0	0	0	0	0	0	2.04968	0
ADGRF5	0	0	0	0	0	0	0	0	0	1.49102	0	0	0	0
ADGRG1	0	0	0	0	0	0	0	0	0	0	0	0	0	-1.26281
ADGRG2	0	0	0	0	0	0	0	0	0	0	-1.5869	0	0	0
ADGRL1	0	0	0	0	0	0	0	0	0	0	-1.19204	0	0	0
ADGRL3	0	0	0	0	0	0	0	0	0	0	0	0	0	1.10256
ADGRL4	0	0	0	0	0	0	0	0	0	0	1.33655	0	0	0
ADGRV1	-1.04444	0	0	0	0	0	0	0	0	0	0	0	0	0
ADH1A	0	0	0	0	0	0	0	0	0	-0.734674	0	0	0	0
ADH1B	0	0	0	0	0	0	0	0	0	-1.37554	0	0	0	0
ADH1C	0	0	0	0	0	0	0	0	0	-1.46854	0	0	0	0
ADH5	0	0	0	0	0	0	-1.39818	0	0	0	0	0	0	0
ADH7	0	0	0	0	0	0	0	0	0	0	-1.0409	0	0	0
ADHFE1	0	0	0	0	0	0	0	0	-5.52363	0	0	0	0	0
ADIPOR1	0	0	0	0	0	0	0	1.73658	0	0	0	0	0	0
ADIPOR2	0	0	-2.62333	0	0	0	0	0	0	0	0	0	0	0
ADM	0	0	0	17.8257	0	0	0	0	0	0	0	0	0	0
ADNP	0	0	0	0	0	0	-1.55302	-2.46179	0	0	0	0	0	0
ADO	0	0	0	0	0	0	0	0	0	1.10737	0	0	0	0
ADORA1	0	1.26781	5.02379	0	0	0	0	0	0	0	0	0	0	0
ADORA2B	0	0	0	0	0	3.20472	0	0	0	-3.48121	0	0	0	0
ADPGK	1.32114	0	0	0	0	0	0	0	0	0	0	0	0	0
ADPRH	0	0	0	0	0.665156	0	1.26687	0	0	0	1.1804	0	0	0
ADPRHL2	0	0	0	0	2.35579	0	0	0	0	0	0	0	2.32073	0
ADPRM	4.13349	0	0	0	0	0	0	0	-3.29576	0	0	0	0	0
ADRA2A	2.14815	0	2.8882	0	0	0	0	0	0	1.49987	0	0	0	0
ADRB1	1.06624	0	0	0	0	0	0	0	0	0	0	0	-1.44937	0
ADRB2	2.89859	0	0	0	0	0	0	0	0	0	0	0	0	2.03932
ADRB3	0	0	0	0	0	0	0	0	0	0	0	0.488701	0	0
ADRM1	0	1.62041	0	0	0	1.63816	0	0	0	0	0	0	0	0
ADSL	0	0	0	-2.5153	0	0	0	0	0	0	0	0	0	0
ADSS	0	0	0	-1.58178	0	0	0	0	0	0	0	0	0	0
AEBP1	0	0	0	0	0	0	0	0	-4.09261	1.55491	0	0	0	0
AEN	0	2.9874	0	0	0	3.21612	0	4.78851	0	0	0	0	0	0
AES	0	0	-1.75436	0	0	0	0	0	0	0	0	0	0	0
AFAP1L1	0	1.79269	0	0	0	1.71343	0	0	0	0	0	0	0	0
AFDN-AS1	0	0	2.03195	0	0	0	0	0	0	0	0	0	0	0
AFF1	0	0	0	0	0.606949	0	0	0	0	0	0	0	0	0
AFF3	2.48009	0	0	0	0	0	0	0	0	0	0	0	0	0
AFG3L1P	0	0	0	-1.15175	0	0	0	0	0	0	0	0	0	0
AFG3L2	-1.29494	0	0	0	0	0	-0.975757	0	0	0	-1.07297	-1.10465	0	0
AFMID	0	0	0	0	0	0	0	0	0	0	0	-2.31306	0	0
AFTPH	0	-1.31383	0	0	0	0	0	0	0	0	0	0	0	0
AGA	0	-1.17861	0	0	0	-1.30924	0	0	0	0	0	0	0	0
AGAP1	0	0	0	0	-0.99016	0	0	0	0	0	0	0	0	0
AGAP4	0	0	0	0	0	0	0	0	0	0	0	-2.57449	0	0
AGAP6	0	0	0	0	0	0	0	0	0	0	0	-1.85489	0	0
AGAP9	0	0	0	0	0	0	0	0	0	0	0	-1.35314	0	0
AGBL5	0	0	0	0	0	-1.16543	0	2.74272	0	0	0	0	0	0
AGFG1	0	0	0	0	0	0	0	0	2.61742	0	0	0	1.41915	0
AGFG2	0	0	0	0	0	0	0	0	0	-0.811347	0	0	0	0
AGGF1	0	0	0	0	0	0	-1.2228	0	0	0	0	0	0	0
AGMAT	0	0	0	0	0	0	0	0	0	0	0	0	0	0.677656
AGO1	0	0	0	0	-0.736331	0	-1.09705	0	0	0	0	0	0	0
AGO2	0	0	0	0	0	3.26793	0	0	0	0	0	0	4.30031	0
AGO4	-1.56089	0	0	0	0	0	0	0	0	0	0	0	0	0
AGPAT1	0	0	0	0	0	0	0	0	0	0	0	1.2431	0	0
AGPAT2	0	0	0	0	0	0	0	0	0	0	0	0	0	-0.986727
AGPAT4-IT1	0	0	0	0	0	0	0	0	0	0	0	0	1.84012	0
AGPAT5	0	0	0	0	0	2.48591	0	0	0	0	0	0	0	0
AGPS	0	0	0	0	0	0	0	0	0	2.44907	0	0	0	0
AGT	0	0	0	0	0	0	0	0	-3.59059	0	0	0	0	0
AGTPBP1	0	0	0	0	-0.916311	0	0	0	0	0	0	0	0	1.05071
AHCYL2	0	0	0	0	0	-1.30887	0	0	0	0	0	0	0	0
AHI1	-0.845897	0	0	0	0	0	0	0	0	0	0	0	0	0
AHNAK2	0	0	0	0	0	0	0	0	0	0	0	0	0	-1.79684
AHR	0	0	0	0	0	0	0	0	0	0	0	0	0	1.92459
AHRR	0	0	0	0	0	0	0	0	0	0	0	0	18.5042	0
AHSP	0	0	0	0	0	0	0	0	0	0	0	0	0	-0.492542
AICDA	0	0	0	0	0	0	0	0	0	0	0	0.647079	0	0
AIDA	-1.85093	0	0	0	0	0	0	0	0	0	0	0	0	0
AIF1	0	0	0	0	0	0	0	0	0	0	0	0	0	0.494849
AIFM1	0	0	0	-3.51273	0	0	0	0	0	0	0	0	0	0
AIFM3	0	0	0	0	0	0	0	0	-1.60224	0	0	0	0	0
AIM1	0	0	0	0	0	0	0	0	6.98529	0	0	0	0	0
AIM1L	0	0	0	0	0	0	0	1.47127	0	0	0	0	0	0
AIM2	0	0	0	0	4.58818	0	0	0	0	0	0	0	0	0
AIMP1	0	0	0	-1.52313	0	0	0	0	0	0	0	0	0	0
AIMP2	0	0	0	-2.60744	0	0	0	0	0	0	0	0	0	0
AIP	-1.2837	0	0	0	0	0	0	0	-2.47783	0	0	0	0	0
AIRE	0	0	0	0	0	0	0	0	0	0	0	0	0	0.75627
AJUBA	0	-3.19326	0	0	0	-2.65949	0	0	0	0	0	0	0	0
AK1	0	0	0	0	0	0	0	4.35299	0	0	0	0	0	0
AK4	0	0	0	9.69302	0	0	0	0	0	0	0	0	0	0
AK5	0	0	0	0	0	0	0	0	0	-3.35713	0	0	-2.64007	0
AKAP1	0	0	3.6237	0	0	0	-1.48046	0	0	0	0	0	0	0
AKAP10	0	0	0	0	0	0	0	0	0	0	0	0	0	-0.848465
AKAP11	0	0	0	0	-0.868172	0	0	0	0	0	0	0	1.6147	0
AKAP12	3.70348	0	0	4.36494	0	0	0	0	0	0	0	0	0	0
AKAP5	2.36868	0	0	0	0	0	0	0	0	0.835934	0	0	0	0.839438
AKAP7	0	0	0	0	0	0	0	0	0	0	0	0.715326	0	0
AKAP8	0	0	0	0	0	0	0	0	2.44738	0	0	0	0	0
AKAP9	0	-1.29227	-1.93607	0	-0.961557	0	0	0	0	0	0	0	0	0
AKIP1	0	0	0	-1.67527	0	0	0	0	0	0	0	0	0	0
AKIRIN1	0	1.77613	0	0	0	1.82112	0	0	0	0	0	0	0	0
AKR1B1	0	0	0	0	0	0	4.35569	0	0	0	6.59669	0	0	0
AKR1B10	0	0	0	0	0	0	0	10.3221	0	0	0	0	0	0
AKR1C2	0	0	0	0	0	-2.18396	0	0	0	0	0	0	0	0
AKR1C3	0	0	0	0	0	-4.08202	0	0	0	0	0	0	0	0
AKR7A2	0	0	0	0	0	0	-1.65057	0	0	0	0	0	0	0
AKT1	0	0	0	0	0	0	0	0	0	0	0	0	0	-0.905484
AKT1S1	0	0	0	0	0	0	0	0	0	0	0	-1.52743	0	0
AKT2	0.678254	0	0	0	0	0	0	0	0	0	0	0	0	0
AKT3	0	0	0	0	0	0	0	0	0	1.11804	0	0	0	0
AKTIP	0	0	-2.53408	0	0	0	0	0	0	0	0	0	0	0
ALAD	0	0	-2.55382	0	0	-1.25168	0	0	0	0	0	0	0	0
ALAS2	0	0	0	0	0	0	0	0	0	0	0	0.504836	0	0
ALB	0	0	0	0	0	0	0	1.01417	0	0	0	0	0	0
ALCAM	0	0	-3.2156	0	0	-1.89374	0	0	0	0	0	0	0	0
ALDH18A1	0	0	0	0	0	0	0	0	0	0	0	-1.65538	0	0
ALDH1A1	0	0	0	0	0	0	0	0	0	0	0	0	-6.40251	0
ALDH1A3	4.43114	0	0	0	0	0	0	0	0	0	0	0	0	-2.29482
ALDH1L2	0	0	0	0	0	0	0	0	0	2.01357	0	0	0	0
ALDH2	0	0	0	0	0	-1.81813	0	0	0	0	0	0	0	1.11558
ALDH3A2	0	0	0	0	0	0	-2.20185	0	0	-1.97723	-2.16692	0	0	0
ALDH3B1	0	0	0	0	0	-1.98501	0	0	0	0	0	0	0	0
ALDH3B2	0	-0.971865	0	0	0	0	0	0	0	0	0	0	0	0
ALDH4A1	0	0	0	0	0	0	0	0	0	0	-1.53156	0	0	0
ALDH5A1	0	0	0	0	0	0	0	0	0	0	0	1.62473	0	0
ALDH6A1	0	-1.8478	0	0	0	-2.33485	0	0	-6.21958	0	0	0	0	0
ALDOA	0	0	0	7.65468	0	0	0	0	0	0	0	0	0	0
ALDOC	0	0	0	13.1615	0	0	0	0	0	0	0	0	0	0
ALG1	0	0	0	-2.32574	0	0	0	0	0	0	0	0	0	0
ALG14	0	0	0	0	0	0	0	0	4.41614	0	0	0	0	0
ALG5	0	0	0	-1.23826	0	0	0	0	0	0	0	0	0	0.667804
ALG6	0	0	0	-2.6356	0	0	0	0	0	0	0	0	0	0
ALG8	0	0	2.15594	-2.42651	0	0	0	0	0	0	0	0	0	0
ALK	0	0	0	1.18586	0	0	0	0	0	0	0	0	0	-0.616765
ALKBH1	0	0	0	0	0	0	0	0	0	0	0	0	1.75594	0
ALKBH5	0	0	0	2.13299	0	0	0	0	0	0	0	0	0	0
ALMS1	0	0	0	0	-0.626122	0	0	-2.54317	0	0	0	0	0	0
ALOX12	0	0	0	0	0	0	0	0	0	0	0	0	0	-2.38809
ALOX15	0	0	0	0	0	0	0	0	0	0	0	0	0	-0.722708
ALOX5	0	0	0	0	0	0	0	2.74179	0	0	0	0	0	0
ALOX5AP	0	0	0	0	0	0	0	0	0	0	2.85147	0	3.23585	0
ALOXE3	0	1.87497	0	0	0	0	0	0	0	0	0	0	0	0
ALPK1	0	0	0	0	1.05064	0	0	0	0	0	0	0	0	0
ALS2CL	0	0	0	0	0	0	0	2.23898	0	0	0	0	0	0
AMD1	0	2.59489	5.26566	0	0	2.75202	0	0	0	0	0	0	0	0
AMDHD1	0	0	0	0	0	0	0	0	-6.73948	0	0	0	0	0
AMELY	0	0	0	0	0	0	0	0	0	0	0	0.68051	0	0
AMFR	0	-0.956158	3.01743	0	0	0	0	0	0	0	0	0	0	0
AMIGO1	0	0	0	0	0	0	0	0	-6.00032	0	0	0	0	0
AMIGO2	-8.63081	0	0	0	0	0	0	0	0	6.47003	0	0	0	0
AMPD3	0	0	0	0	0	0	5.38225	0	0	0	5.15396	0	0	0
AMT	0	0	0	0	0	0	0	0	-2.65627	0	0	0	0	0
AMTN	0	0	0	0	0	0	0	0	0	2.47247	0	0	0	0
AMZ1	0	0	0	0	0	0	0	0	0	1.10097	0	0	0	0
AMZ2	0	-1.5153	0	0	0	0	0	3.6623	0	0	-1.77407	0	0	0
AMZ2P1	0	0	0	0	0	0	0	0	-4.51981	0	0	0	0	0
ANAPC10	0	0	0	0	0	0	0	0	0	0	0	0	1.8915	0.964421
ANAPC13	0	0	0	-1.96081	0	0	-1.14219	0	0	-1.43063	0	0	0	0
ANAPC16	0	-1.82102	0	0	0	0	0	0	0	0	0	0	0	0
ANAPC5	0	0	0	0	0	0	-1.11411	0	0	0	0	-1.47738	0	0
ANAPC7	0	0	0	-2.98895	0	0	0	0	0	0	0	0	0	0
ANG	0	0	0	6.90738	0	0	0	0	0	0	0	0	0	0
ANGPT1	0	0	0	0	0	0	0	0	0	-1.24628	0	0	0	-1.92617
ANGPT2	2.11156	0	0	0	0	0	0	0	0	0	0	0	0	0
ANGPTL1	0	0	0	0	1.22175	0	0	0	0	0	0	0	0	0
ANGPTL3	0	0.522309	0	0	-0.38477	0	0	0	0	0	0	0	0	-0.359547
ANGPTL4	0	0	0	12.6407	0	0	0	0	0	0	0	0	0	0
ANGPTL5	0	0	0	0	0	0	0	0	0	-1.01381	0	0	0	0
ANGPTL6	0	0	0	0	0.576799	0	0	0	0	0	0	0	0	0
ANK3	0	0	0	0	0	-2.25561	0	0	0	0	0	0	0	0
ANKDD1B	0	0	0	0	0	0	0	0	0	0	0	0	-4.09876	0
ANKFY1	0	0	0	0	1.49237	0	0	0	0	0	0	0	0	0
ANKH	2.87278	0	2.22949	0	-0.971903	0	0	0	0	0	0	0	0	0
ANKLE1	0	0	0	0	0	0	0	0	0	0	0	-1.64979	0	0
ANKLE2	0	0	0	0	0	0	2.21198	0	0	1.78991	2.36793	0	0	0
ANKMY1	0	0	0	0	-0.335127	0	0	0	0	0	0	-0.5143	0	0.58689
ANKMY2	0	-1.50871	-2.8579	0	0	-1.74818	-2.11861	0	0	0	-1.97955	0	0	0
ANKRA2	0	-2.62787	0	0	0	0	0	10.8896	0	0	0	0	0	0
ANKRD1	0	0	0	0	0	0	0	0	0	4.20658	0	0	0	5.75344
ANKRD10	0	-0.987141	0	0	0	0	0	0	0	0	0	0	0	0
ANKRD12	0	0	0	2.42515	0	0	0	0	0	0	0	0	0	0
ANKRD17	0	0	0	0	0	0	-1.10646	0	0	0	-1.23548	0	0	0
ANKRD18B	0	1.2696	0	0	0	0	0	0	0	0	0	0	0	0
ANKRD20A12P	0	0	0	0	0	0	0	3.69177	0	0	0	0	0	0
ANKRD20A5P	0	0	0	0	0	0	0	2.65419	0	0	0	0	0	0
ANKRD22	0	0	0	0	2.18159	0	0	0	0	0	0	0	0	0
ANKRD26	0	0	0	0	-0.647059	0	0	0	0	0	0	0	0	0.82834
ANKRD26P3	0	0	0	0	0	0	0	0	0	0	0	0	-1.66651	0
ANKRD27	0	0	0	0	0	0	0	-2.62455	0	0	0	0	0	0
ANKRD28	0	0	0	0	0	0	0	0	0	0	0	0	0	-1.39706
ANKRD29	0	0	0	0	0	0	0	0	0	0	-1.69655	0	0	0
ANKRD31	0	0	0	0	-0.637486	0	0	0	0	0	0	0	0	0
ANKRD33	0	0	0	0	0	0	0	0	0	0	0	0.865886	0	0
ANKRD33B	0	0	0	0	0	0	4.4943	0	0	0	4.40836	0	0	0
ANKRD36	0	0	0	0	0	0	0	0	0	0	0	0	-2.02478	0
ANKRD36BP1	0	0	0	0	0	0	0	0	0	2.04968	0	0	0	0
ANKRD36BP2	0	0	0	0	0	0	0	0	0	0	0	0	-1.54587	0
ANKRD36C	0	0	0	0	0	0	0	0	0	0	0	0	-1.46512	0
ANKRD37	0	0	0	8.48498	0	0	0	0	0	0	0	0	0	0
ANKRD40	0	0	0	0	0	0	0	0	0	0	0	0	0.91985	0
ANKRD44	0	0	0	0	0	0	0	0	0	2.03961	0	0	0	0
ANKRD46	0	0	0	0	0	0	0	0	0	0	-1.97813	0	2.47412	0
ANKRD49	0	-1.23252	0	0	0	0	0	0	0	0	0	0	0	0
ANKRD52	0	0	0	0	0	0	0	0	2.9191	0	0	0	0	0
ANKRD53	0	0.703528	0	0	0	0	0	0	0	0	0	0	0	0
ANKRD62	0	0	0	0	0.85038	0	0	0	0	0	0	0	0	0
ANKRD7	0	0	0	0	0	0	0	0	-1.93992	0	0	0	-1.11895	0
ANKS1B	0	0	0	0	0	0	0	0	0	0	0	0	-2.57752	0
ANKS3	0	0	0	0	-0.489135	0	0	0	0	0	0	-0.902683	0	0
ANKS4B	0	0	0	0	0	0	0	0	0	0	0	0.891567	0	0
ANKZF1	0	0	0	7.35816	0	0	0	0	0	0	0	0	0	0
ANLN	0	0	0	0	0	0	0	-6.82276	0	0	0	0	0	0
ANO1	0	0	0	0	0	2.09765	0	-2.99325	0	0	0	0	0	0
ANO2	0	0	0	0	0	0	0	0	0	0	0	0	0	1.3622
ANO6	0	0	0	2.16481	0	0	0	0	0	0	0	0	0	0
ANO9	0	0	0	0	0	0	0	0	0	0	2.34902	0	0	0
ANOS1	0	0	-1.84361	0	0	0	0	0	0	0	0	0	0	0
ANP32A	0	0	0	0	0	0	-1.64506	0	0	0	-1.90074	0	0	0
ANP32A-IT1	0	0	0	0	0	0	0	0	0	0	0	-1.27606	0	0
ANP32B	0	0	0	0	0	0	-1.41347	-2.90177	0	0	0	0	0	0.84732
ANP32E	-2.97006	0	3.08198	0	0	0	0	-4.20603	0	0	0	0	0	0
ANTXR1	-1.06317	0	0	0	0	0	0	0	0	0	0	0	0	0
ANXA10	0	0	0	0	0	0	0	0	0	-4.32842	0	0	0	0
ANXA11	0	0	0	0	0	0	0	0	0	-1.21413	0	0	0	0
ANXA13	0	0	0	0	0	0	0	0	0	-1.00032	0	0	0	0
ANXA2R	0	0	0	0	0	0	0	0	-4.02007	0	0	0	0	0
ANXA4	0	-2.31779	0	0	0	-3.31038	0	6.2728	0	0	0	0	0	0
ANXA5	0	0	0	0	0	0	0	0	0	0	0	0	-5.26878	0
ANXA7	0	0	0	-2.13098	0	0	0	0	0	0	1.47375	0	0	0
ANXA9	0	0	3.17578	0	0	-2.21594	0	0	0	0	0	0	0	0
AOC2	0	0	0	0	0	0	0	0	0	0	0	0	0	-0.652145
AOX1	0	0	0	0	0	0	0	0	0	-2.43895	0	0	-3.0169	0
AP1AR	-1.27856	0	0	0	0	0	0	0	0	0	0	0	0	0
AP1G1	0	0	0	0	0	0	0	0	2.53499	0	0	0	1.71454	0
AP1G2	0	0	0	0	0	-0.963126	0	0	-1.95313	0	0	0	0	0
AP1M2	0	0	-1.92171	0	0	0	0	0	0	0	0	0	0	0
AP3B1	0	0	0	0	0	0	0	0	0	0	0	0	0	-0.658623
AP3M2	0	0	0	0	0	0	0	0	0	0	0	0	1.63357	0
AP3S1	0	0	0	2.49983	0	0	0	0	0	0	0	0	0	0
AP5M1	0	0	0	-1.74541	0	0	0	0	0	0	0	0	0	0
AP5S1	0	0	-1.45155	0	0	0	0	0	0	0	0	0	0	0.815701
APAF1	0	0	0	1.95127	0	0	0	3.55734	0	0	0	0	0	0
APBA1	0	0	0	0	0	0	0	0	0	0	0	0	-1.42964	0
APBA2	-1.04246	0	0	0	0	0	0	0	-2.33263	0	0	0	0	0
APBA3	0	0	0	0	0	0	1.67357	0	0	0	2.17709	0	0	0
APBB1	-0.796104	0	0	0	0	0	0	0	-1.82205	0	0	0	0	-1.01529
APBB2	0	0	-1.69972	0	0	0	0	0	0	1.58678	0	0	0	0.771566
APBB3	0	0	0	0	0	0	0	0	0	0	0	0	-10.3151	0
APC	0	0	0	0	-0.744405	0	0	0	0	0	0	0	0	0
APCDD1	0	0	0	0	0	0	0	0	0	0	0	0	-2.87175	0
APCDD1L	0	0	0	0	0	0	0	0	0	0	2.16934	0	0	0
APEH	0	0	0	-2.16365	0	0	0	0	0	0	0	0	0	0
APEX1	0	0	0	0	0	0	-1.93699	0	0	0	0	0	0	0
APH1A	0	0	-1.30644	0	0	0	0	0	0	0	0	0	0	0
APH1B	0	0	0	0	0	-1.49349	0	0	0	0	0	0	0	0
API5	0	0	0	-1.84321	0	0	0	0	0	0	0	0	0	0
APLF	0	0	0	0	0	0	1.13572	0	0	0	1.21646	0	0	0
APLN	0	0	0	1.61591	0	0	0	0	0	0	0	0	0	0
APLP1	0	0	0	0	0	0	0	3.13435	0	1.30866	0	0	0	0
APLP2	0	0	-1.47541	0	0	0	0	0	0	0	0	-0.979812	0	0
APMAP	0	0	0	-1.31433	0	0	0	0	0	0	0	0	0	-0.658496
APOBEC3B	0	0	0	0	0	0	0	0	0	0	0	0	-3.82062	0
APOBEC3C	0	0	0	0	0	0	0	4.29627	0	0	0	0	0	0
APOBEC3D	0	0	0	0	0.690967	0	0	0	0	0	0	0	0	0
APOBEC3F	0	0	0	0	1.4227	0	0	0	0	0	0	0	0	0
APOBEC3G	0	0	0	0	2.82646	0	0	0	0	0	0	0	0	0
APOBEC3H	0	0	0	0	0	0	0	3.76892	0	0	0	0	0	0
APOC1	0	0	0	0	0	0	0	0	-5.06131	0	0	0	0	0
APOD	1.81337	0	-2.87579	0	0	0	0	0	-4.46902	0	0	0	0	0
APOE	0	0	0	0	0	0	0	0	-2.44797	0	0	0	0	0
APOF	-1.30793	0	0	0	0	0	0	0	0	0	0	0	0	0
APOH	0	0	0	0	0	0	0	0	0	-1.04919	0	0	0	0
APOL1	0	0	0	0	5.3475	0	0	0	0	0	2.91922	0	0	0
APOL2	0	0	0	0	3.65606	0	1.60747	0	0	0	1.64199	0	0	0
APOL3	0	0	0	0	4.84501	0	3.24117	0	0	0	0	0	0	0
APOL4	0	0	0	0	2.51447	0	0	0	0	0	0	0	0	0
APOL6	0	0	0	0	6.47492	0	3.55878	0	0	0	0	0	0	0
APOLD1	0	0	0	0	0	0	0	0	-4.31732	0	0	0	0	0
APOM	0	0	0	0	0	0	0	1.73346	0	0	0	0	0	0
APOO	0	0	0	-2.57104	0	0	0	0	0	0	0	0	0	0
APPBP2	2.98389	-1.42109	0	0	0	-1.51897	0	0	0	0	0	0	0	0
APPL2	0	0	-2.83371	0	-1.49761	0	0	0	0	0	0	0	0	0
APTX	0	0	0	-1.60515	0	0	0	0	0	0	0	-0.843119	0	0
AQP1	0	0	0	0	0	0	0	0	0	1.80123	0	0	0	0
AQP11	0	0	0	0	0	0	0	0	0	0	-1.71933	0	0	0
AQP5	0	0	0	0	0	0	0	0	0	0	0	0.908786	0	0
AQP9	0	0	0	0	0	0	3.40147	0	0	0	0	0	0	0
AQR	0	0	0	-1.42157	0	0	0	-1.63851	0	0	0	0	0	0
AR	0	0	-1.58823	0	0	0	0	0	0	-1.11115	0	0	-1.44949	0
ARAP1	-1.01555	0	0	0	0	0	0	1.64947	0	0	0	0	0	0
ARC	0	2.66041	0	0	0	0	0	0	0	0	0	0	0	0
ARCN1	1.22372	0	0	0	0	0	0	0	0	1.2169	0	0	1.63237	0
AREG	0	3.88797	7.87853	0	0	4.93229	0	0	0	0	0	0	0	0
AREL1	0	0	0	-1.26515	0	0	0	0	0	1.09003	0	0	0	0
ARF3	0	0	0	0	0	0	0	0	0	0	1.2415	0	0	0
ARF4	1.5374	0	0	0	0	0	0	0	3.23007	1.72328	1.60664	0	0	0
ARFGAP1	0	0	0	0	0	0	0	0	0	2.0734	0	0	0	0
ARFGAP2	0	0	-1.59998	-1.47665	0	0	0	0	0	0	0	0	0	0
ARFGEF1	0	-1.27625	0	0	0	0	0	0	0	0	0	0	0	0
ARFGEF3	0	0	0	3.32542	0	0	0	0	0	0	0	0	0	0
ARFRP1	0	0	0	-1.40624	0	0	0	0	0	0	0	0	0	0
ARGLU1	0	0	0	0	-0.702685	0	0	0	0	0	0	-1.16975	0	0
ARHGAP1	1.11079	0	-1.20639	0	0	0	0	0	0	0	0	0	0	0
ARHGAP11A	0	0	0	0	0	0	0	-7.97623	0	0	0	0	0	0
ARHGAP11B	0	0	0	0	0	0	0	-11.5555	0	0	0	0	0	0
ARHGAP12	0	0	-5.7959	0	0	0	0	0	0	0	0	0	0	0
ARHGAP18	0	0	0	0	0	0	0	0	0	-2.49127	0	0	0	0
ARHGAP20	0	0	0	0	0.919301	0	0	0	0	0	0	0	0	0
ARHGAP22	0	0	0	0	0	0	0	0	0	0	0	0	1.37736	0
ARHGAP24	0	0	0	0	0	0	0	0	0	-1.23342	0	0	0	0
ARHGAP26	0	0	2.43936	0	0	0	0	0	0	0	0	0	0	0
ARHGAP28	0	0	0	0	0	0	0	0	0	0	0	0	-2.05421	0
ARHGAP29	0	0	0	0	0	0	0	0	0	-2.73883	0	0	0	0
ARHGAP30	0	0	0	0	0	0	0	1.47833	0	0	0	0	0	0
ARHGAP31	0	0	0	0	0	0	2.64197	0	0	0	0	0	0	0
ARHGAP32	-1.34064	0	-1.66069	0	0	0	0	0	0	0	0	0	0	-0.925694
ARHGAP35	-1.0719	0	-1.8523	0	-0.711128	0	-1.05451	0	0	0	-1.00003	0	0	0
ARHGAP45	0	0	0	1.57703	0	0	0	0	0	0	0	0	0	0
ARHGAP5-AS1	0	0	0	0	0	0	0	0	0	0	-1.70453	0	0	0
ARHGAP6	1.78569	0	0	0	0	0	0	0	0	-1.02944	0	0	0	0
ARHGEF10	-0.952368	0	0	1.26826	0	0	0	0	0	0	0	0	0	0
ARHGEF10L	0	0	1.59644	0	0	-0.755016	0	0	0	0	0	0	0	0
ARHGEF16	0	0	-1.29993	0	0	0	0	0	0	0	0	0	0	0
ARHGEF17	0	-0.940732	0	0	0	-1.39689	0	0	0	0	0	0	0	0
ARHGEF18	0	0	3.13676	0	0	0	-1.57898	0	0	0	0	0	-2.22184	0
ARHGEF2	0	0	0	0	0	1.80262	0	0	0	0	0	0	0	0
ARHGEF26	5.31108	0	4.10018	0	0	0	0	0	0	0	-1.77994	0	0	0
ARHGEF26-AS1	0	0	0	0	0	0	0	0	0	0	0	-0.997129	0	0
ARHGEF28	0	0	1.43511	0	0	0	0	0	0	0	0	0	0	0
ARHGEF3	0	0	0	0	0	0	0	0	0	0	3.2722	0	0	0
ARHGEF37	0	0	0	0	0	-2.17229	0	0	0	0	0	0	0	0
ARHGEF38	0	0	-1.25672	0	0	0	0	0	0	0	0	0	0	0
ARHGEF40	-1.11081	0	0	0	0	0	0	0	0	2.00433	1.3024	0	0	0
ARHGEF5	0	0	0	0	0.703323	0	0	0	0	0	0	0	0	0
ARHGEF6	0	0	0	0	0	0	0	0	0	0	0	0	-2.07112	0
ARHGEF7	0	0	0	1.07505	0	0	0	0	0	0	0	0	0	0
ARHGEF7-AS2	0	0	0	0	0	0	0	0	0	0	0	0.858558	0	0
ARHGEF7-IT1	0	0	0	0	0	0	0	0	0	0	0	0.851259	0	0
ARID2	0	0	0	0	0	0	0	-2.65767	0	0	0	0	0	0
ARID3A	0	0	0	2.19573	0	0	0	0	0	0	0	0	0	0
ARID3B	0	1.48797	0	1.75814	0	0	0	0	0	0	0	0	0	0
ARID4A	0	-2.15927	0	0	0	0	0	0	0	0	0	0	0	0
ARID5A	0	0	0	0	0	0	1.57795	0	0	0	1.26766	0	0	0
ARID5B	0	0	0	0	0	-2.10846	0	0	0	0	0	0	0	0
ARIH2	0	0	0	-1.68179	0	1.08466	0	0	0	0	0	0	0	0
ARIH2OS	0	0	0	0	0	0	0	0	-4.81361	0	0	0	0	0
ARL1	1.17573	0	0	0	0	0	0	0	0	0	0	0	0	0
ARL10	0	0	0	0	-0.447577	0	0	0	0	0	0	0	0	0
ARL11	0	0	0	0	0	0	0	0	0	0	0	0	1.40493	0
ARL13B	0	0	0	0	0	0	0	-4.52767	0	0	0	0	0	0
ARL14	0	2.12415	0	0	0	0	0	0	0	0	0	0	0	0
ARL15	0	-1.24291	-2.57027	0	0	0	0	0	0	0	0	0	0	0
ARL16	0	0	0	0	0	0	0	0	0	0	0	-1.09034	0	0
ARL2	0	0	0	0	0	0	0	0	-4.90773	0	0	0	0	0
ARL3	0	0	3.95095	0	0	0	0	0	0	0	0	0	0	0
ARL4A	0	0	-3.77329	0	0	0	0	0	0	3.23032	0	0	-2.98311	0
ARL4C	0	0	0	0	0	0	0	0	0	-2.00199	0	0	0	3.27343
ARL4D	0	0	0	0	0	0	0	0	0	0	0	0	-1.34717	0
ARL5B	0	0	0	0	0	0	4.11247	0	0	0	0	0	0	0
ARL6	0	0	0	0	0	0	0	0	3.67094	0	0	0	0	0
ARL6IP1	0	0	0	0	0	0	0	0	0	0	-1.75952	0	0	0
ARL6IP5	0	0	-2.85341	0	0	-2.32987	0	0	0	0	0	0	0	0
ARL6IP6	0	0	0	0	0	0	0	-3.02686	0	0	0	0	0	0
ARL8A	0	0	0	0	0	0	0	2.69058	0	0	0	0	0	0
ARL8B	0	0	0	0	0	0	1.4233	0	0	0	0	0	1.75647	0
ARL9	0	0	0	0	0	0	0	0	0	0	0	0	-2.32335	0
ARMC10	0	0	0	0	0	0	-1.39598	0	0	0	0	0	0	0
ARMC4	0	0	0	0	0	0	0	0	0	0	0	0.622127	-0.877799	0
ARMC7	0	0	0	-1.01361	0	0	0	0	0	0	0	0	0	0
ARMCX2	0	0	2.33057	0	0	0	0	0	0	0	0	0	0	0
ARMCX3	0	0	3.94993	0	0	-2.23186	0	0	0	0	0	0	0	0
ARMCX4	0	0	0	0	-0.437668	0	0	0	0	0	0	0	0	0.439974
ARMCX6	0	0	3.3639	0	0	-0.968817	0	0	0	0	0	0	0	0
ARNT	0	0	-1.19351	0	0	0	0	0	0	0	0	0	0	0
ARNTL	0	0	0	0	0	0	0	0	3.69705	1.73975	0	0	0	0
ARNTL2	0	0	0	0	0	0	3.00809	0	0	0	3.76138	0	0	0
ARPC1A	-1.28103	0	0	0	0	0	0	0	0	0	0	0	0	0
ARPC1B	0	0	0	0	0	0	0	0	0	0	2.04834	0	0	0
ARPC5L	0	1.88862	0	0	0	1.97661	0	0	0	0	0	0	0	0
ARPIN	0	0	0	0	0	0	0	0	-2.3665	0	0	0	0	0
ARPP19	0	0	0	0	0	0	0	0	0	0	0	0	1.53991	0
ARRB1	0	0	0	0	-1.01016	0	0	0	0	0	0	0	0	0
ARRB2	0	0	0	0	0	0	0	0	0	-1.1562	0	0	0	0
ARRDC3	0	0	0	7.51225	0	0	0	0	0	0	0	0	0	0
ARSA	0	0	-1.15853	0	0	-0.849751	0	1.52603	0	0	0	0	0	-0.703364
ARSD	0	0	-1.8663	0	0	0	0	0	-2.8807	0	0	0	0	0
ARSE	0	0	0	0	0	0	0	0	-3.17681	0	0	0	0	0
ARSG	0	0	0	0	0	0	0	0	-7.69053	0	0	0	4.22362	0
ARSJ	0	0	0	0	0	0	0	0	7.06108	0	0	0	0	0
ART1	0	0	0	0	0	0	0	0	0	0	0	0.553246	0	0
ART3	0	0	0	0	1.63881	0	0	0	0	0	0	0	0	0
ART4	0	0	0	0	0	0	0	0	0	0	0	0	-2.06452	0
ARTN	0	0	0	1.78822	0	0	0	0	0	0	0	0	0	0
ARV1	0	0	0	-1.56376	0	0	-1.25219	0	0	0	0	0	0	0
ARVCF	0	0	0	0	0	0	0	1.78822	0	0	0	0	0	0
AS3MT	0	0	0	0	0	0	0	0	-3.7435	0	0	0	0	0
ASAH1	0	-1.13059	0	0	0	-1.51769	0	0	0	0	0	0	0	0
ASAP1-IT1	0	0.996334	0	0	0	0	0	0	0	0	0	0	0	0
ASAP2	-2.81929	0	0	0	0	0	0	0	0	0	0	0	0	0
ASB1	0	0	0	0	-0.936021	0.839066	0	0	0	0	0	0	1.36636	0
ASB12	0	0	0	0	0	0	0	0	0	0	0	1.43357	0	0
ASB13	0	0	6.99394	0	0	0	-1.94628	0	0	0	0	0	0	0
ASB15	0	0	0	0	0	0	0	0	0	0	0	0.864675	0	0
ASB2	0	0	0	0	0	0	0	0	0	0	0	1.85309	0	0
ASB4	0	0	0	0	0	0	0	0	0	0	0	0	0	-0.728763
ASB6	0	1.01258	0	0	0	0	0	0	0	0	0	0	0	0
ASB8	0	-1.4394	-2.09146	0	0	-1.694	0	0	0	0	0	0	0	0
ASCC1	0	0	0	0	0	0	0	0	2.59626	0	0	0	0	0
ASF1A	0	0	0	-3.39152	0	0	0	0	0	0	0	0	0	0
ASH2L	-1.06686	0	0	0	0	0	0	0	0	0	0	0	0	0
ASIC1	0	0	0	0	0	0	0	0	-2.76319	0	-1.32394	0	0	0
ASIC2	0	0	0	0	0	0	0	0	0	0	-1.15578	0	0	0
ASMT	0	0	0	0	0	0	0	0	0	0	0	0.559922	0	0
ASMTL	0	0	0	0	0	0	0	0	-4.19538	0	0	0	0	0
ASNSD1	0	0	0	-2.33353	0	0	0	0	0	0	0	0	0	0
ASPDH	0	0.934049	0	0	0	0	0	0	0	0	0	0	0	0
ASPH	0	0	0	1.79273	0	0	0	0	0	0	0	0	0	0
ASPHD1	0	0	0	0	0	0	0	0	0	-0.877684	0	0	0	0
ASPHD2	0	0	0	0	1.7516	0	0	0	0	0	0	0	0	0
ASPM	0	0	0	0	0	0	0	-5.1541	0	0	0	0	0	0
ASPN	0	0	0	0	0	0	0	0	0	1.25763	0	0	0	0
ASS1	0	0	0	0	0	0	0	0	0	5.72597	5.98971	0	0	0
ASTE1	0	0	0	0	0	0	-1.663	0	0	0	-1.35363	0	2.65124	0
ASTN1	0	0	0	0	0	0	0	0	0	0	0	0.792658	0	0
ASUN	0	0	0	0	0	0	-1.87802	-3.09266	0	0	-2.01391	0	0	0
ASXL1	0	0	0	0	0	0	0	-1.79583	0	0	0	0	-1.31122	0
ASXL3	0	0	0	0	0	0	0	0	0	0	0	0.598577	0	0
ASZ1	0	0	0	0	0	0	0	0	0	0	0	1.17853	0	0
ATAD2	0	0	0	0	0	3.22808	0	-5.31122	0	0	0	0	0	0
ATAD2B	0	0	0	0	0	0	0	0	2.29531	0	0	0	0	0
ATAD5	0	0	2.54452	0	0	0	0	-3.57383	0	0	0	0	0	0
ATAT1	0	0	0	0	0	0	0	0	0	0	0	0.727896	0	0
ATCAY	0	0	0	0	0	0	0	0	0	0	0	0.988749	0	0
ATF2	0	-1.08915	0	0	0	-1.0748	0	0	0	0	0	0	0	0
ATF3	0	0	0	0	0	0	3.81203	6.06682	0	0	3.81159	0	0	0
ATF5	0	0	0	0	0	0	1.47413	0	0	-1.37683	0	0	0	0
ATG10	0	0	0	0	0	0	0	0	0	0	0	0	-1.45523	0
ATG14	0	-2.36015	0	0	0	-2.30676	0	0	-5.7313	0	0	0	0	0
ATG16L1	0	0	0	0	0	1.20403	0	0	0	0	0	0	0	0
ATG2B	0	-1.64558	-1.64428	0	0	-1.13171	0	0	0	0	0	0	0	0
ATG3	-1.13514	0	0	-1.71567	0	0	0	0	2.35923	0	0	0	0	0
ATG4A	0	0	0	0	0	0	0	0	4.07634	0	0	0	0	0
ATG4C	0	0	0	0	0	0	-2.53068	0	0	0	0	0	0	0
ATG5	0	0	0	0	0	0	0	-1.88184	3.2129	0	0	0	0	0
ATG7	-1.00489	0	0	0	0	0	0	0	0	0	0	0	0	0
ATG9A	0	0	0	1.55481	0	0	0	0	0	0	0	0	0	0
ATIC	0	0	0	-3.06555	0	0	0	0	0	0	0	0	0	0
ATL1	0	0	0	0	0	-4.08925	0	0	0	0	0	0	0	0
ATM	0	0	0	0	-0.94252	0	0	0	0	0	0	0	0	0
ATMIN	2.74458	0	0	0	0	0	0	0	0	0	0	0	0	0
ATP10A	0	0	0	0	1.14065	0	0	0	0	2.78486	0	0	0	0
ATP10D	0	0	0	0	0	0	0	0	0	0	-2.44509	0	0	0
ATP11A	0	0	0	0	0	0	0	-1.29977	0	0	0	-0.755231	0	0
ATP11A-AS1	0	0	0	0	0	0	0	0	0	0	0	0.604703	0	0
ATP11B	1.82642	0	0	0	0	0	0	0	0	0	0	0	0	0
ATP13A2	0	0	0	0	0	0	0	0	0	1.5748	0	0	0	0
ATP13A4-AS1	0	0.989924	0	0	0	0	0	0	0	0	0	0	0	0
ATP1A1	2.77926	0	0	0	0	0	0	0	0	0	0	0	0	-0.983714
ATP1A1-AS1	0	0	0	0	0	0	0	0	-2.35975	0	0	0	0	0
ATP1B1	0	0	-4.42495	0	0	0	0	0	0	0	0	0	0	0
ATP23	0	0	0	0	0	0	-1.11673	0	0	0	0	0	-1.47226	0
ATP2A2	0	0	2.17759	0	0	0	0	0	0	0	0	0	0	0
ATP2A3	0	0	-2.88203	0	0	0	0	0	0	0	0	0	0	0
ATP2B1	-3.85983	0	-3.99348	0	0	0	3.75791	0	0	0	3.24893	0	3.41768	0
ATP2B2	0	0	0	0	0	0	0	0	0	0	0	0	0	0.332796
ATP2C2	-0.833527	0	-2.14158	0	0	0	0	0	0	0	0	0	0	0
ATP5A1	0	0	0	-1.45549	0	0	0	0	0	0	0	0	0	0
ATP5B	0	0	0	-2.37757	0	0	0	0	0	0	0	0	0	0
ATP5C1	0	-0.825772	0	0	0	0	-0.960578	0	0	0	-0.955622	0	0	0
ATP5E	0	0	0	0	0	0	0	0	0	0	0	1.45639	0	0
ATP5F1	0	0	0	-1.30581	0	0	0	0	0	0	0	0	0	0.744961
ATP5G1	2.16409	0	0	-3.296	0	0	0	0	0	0	0	0	0	0
ATP5G2	0	0	-1.17576	0	0	0	0	0	0	0	0	0	-0.833921	0
ATP5G3	0	0	0	-2.03027	0	0	0	0	0	0	0	0	0	0
ATP5H	-0.884395	0	0	0	0	0	0	0	0	0	0	0	0	0
ATP5J	0	0	0	-1.82558	0	0	0	0	0	0	-1.20815	0	0	0
ATP5O	0	0	0	0	0	0	-0.634859	0	0	0	0	0	0	0
ATP5S	0	0	0	0	0	0	0	0	0	0	0	0	0	0.572594
ATP5SL	0	0	0	0	0	0	0	0	0	0	0	0	0	0.468271
ATP6AP1	0	0	0	0	0	-1.75764	0	0	0	0	0	0	0	0
ATP6AP2	0	0	0	0	0	0	0	2.46173	-2.34712	0	0	0	0	-0.689991
ATP6V0A2	0.897992	0	0	0	0	0.874762	0	-1.71786	0	0.803658	0	0	0	0
ATP6V0A4	0	0	-3.62827	0	0	0	0	0	0	0	0	0	0	-1.36685
ATP6V0B	0	0	0	-2.07515	0	0	0	0	0	0	0	0	0	0
ATP6V0E1	0	0	0	0	0	-1.08953	0	0	0	0	0	0	0	0
ATP6V1A	-1.72153	0	0	0	0	0	0	0	0	0	0	0	0	0
ATP6V1B1	0	0	0	0	0	0	0	0	0	0	0	0	0	-1.0287
ATP6V1F	0	0	0	0	0	0	0	1.67441	0	0	0	0	0	0
ATP6V1G1	1.21901	0	0	0	0	0	0	0	0	1.22968	0	0	0	0
ATP6V1G2	0	0	0	0	0	0	0	0	-7.23735	0	0	0	0	0
ATP6V1H	-1.08603	0	-1.41489	0	0	0	0	0	0	0	0	0	0	0
ATP7B	0	0	0	0	0	0	0	0	0	0	0	0	0	-1.05577
ATP8A1	-1.67139	-1.06252	-2.50598	0	0	0	0	0	0	0	0	0	0	0
ATP8A2	0	0	0	0	0	0	0	0	2.06887	0	0	0	0	0.610874
ATP8B1	0	0	0	0	0	0	0	0	0	-2.06595	0	0	0	0
ATP8B2	0	0	0	0	0	0	0	0	-3.28626	0	0	0	0	0
ATP8B3	0	0	0	1.11249	0	0	0	0	0	0	0	0	0	0
ATP8B5P	0	0	0	0	0	0	0	0	0	0	0	0.654469	0	0
ATPAF2	0	0	0	0	0	0	0	0	0	0	0	0	0	0.520744
ATR	0	0	0	-2.20961	0	0	0	0	0	0	0	0	0	0
ATRAID	0	0	0	0	0	-1.34344	0	0	0	0	0	0	0	0
ATRN	0	-1.26462	0	0	0	0	0	0	0	0	0	0	0	0
ATXN1	0	0	0	2.23649	0	0	0	0	0	0	0	0	0	0
ATXN2	1.70148	0	0	0	-0.86201	0	0	0	0	0	0	0	0	0
ATXN3	0	-1.27428	0	0	0	0	0	0	0	0	0	0	0	0
ATXN3L	0	0	0	0	0	0	0	0	0	0	0	0.909048	0	0
ATXN7L1	0	0	0	0	0	0	0	0	0	0	0	0	-1.42905	0
ATXN7L3B	0	0	0	0	0	0	0	0	0	0	0	-1.03217	0	0
AUH	0	-2.194	0	0	0	-2.11232	0	0	0	0	0	0	0	0
AUNIP	0	0	2.99228	0	0	2.21853	0	0	0	0	0	0	0	0
AURKA	0	0	0	0	0	0	0	-5.3045	0	0	0	0	0	0
AURKAIP1	0	0	0	-1.53062	0	0	0	0	0	0	0	0	0	0
AURKB	0	0	0	0	0	2.31663	0	-4.63445	0	0	0	0	0	0
AUTS2	0	0	0	0	-0.607594	0	0	0	0	1.67786	0	0	0	0
AVEN	0	0	0	0	0	0	0	0	0	1.59669	0	0	0	0
AVP	0	0	0	0	0	0	0	0	0	0	0	0	0	0.681124
AVPI1	0	0	0	0	0	0	-2.36001	0	0	0	-2.97838	0	0	0
AVPR1A	0	0	0	0	-0.277257	0	0	0	0	0	0	0	0	-0.583503
AXIN1	0	0	1.60669	0	0	1.26592	0	0	0	0	0	0	0	0
AXIN2	0	0	0	0	0	0	0	0	0	-0.767376	0	0	0	0
AXL	0	0	0	0	0	0	0	0	0	0	0	0	0	2.14369
AZGP1	5.81835	0	0	0	0	0	0	0	-5.63325	0	0	0	0	0
AZI2	1.1667	0	0	0	1.03771	0	0	0	0	0	0	0	0	0
AZIN1	-1.22611	0	0	0	0	0	0	0	0	0	0	0	0	0
AZIN2	0	0	0	0	0	0	0	0	-3.43427	1.35476	0	0	0	0
B2M	1.59872	0	0	0	2.19405	0	2.16616	0	0	0	2.62104	0	0	0
B3GALNT1	0	0	2.65867	0	0	0	0	0	0	0	0	0	0	0
B3GALT2	0	0	0	0	0	0	0	0	0	-1.55626	0	0	-2.00336	0
B3GALT4	0	0	0	0	0	-1.26393	0	0	0	0	0	0	0	-0.901
B3GALT5	0	0	0	0	0	0	0	0	0	0	0	0	0	-0.857374
B3GNT2	0	0	0	0	0	0	0	0	0	0	0	0	0	2.16641
B3GNT3	0	1.0931	0	0	0	0	0	0	0	0	0	0	0	-0.868539
B3GNT4	0	0	0	1.42869	0	0	0	0	0	0	0	0	0	0
B3GNT5	0	2.24786	0	0	0	2.43364	2.06294	0	0	0	2.70353	0	0	0
B3GNTL1	0	0	0	0	0	0	0	0	0	0	0	0	0	0.48519
B4GALNT1	0	0	1.53549	0	0	0	0	0	0	0	0	0	0	0
B4GALT1	1.49486	0	0	0	0	0	2.5362	0	0	0	2.74585	0	0	0
B4GALT5	0	0	0	0	0	0	3.12096	0	0	0	0	0	0	0
B4GALT6	0	0	0	0	0	2.1415	0	0	0	0	0	0	0	0
B4GAT1	0	0	0	0	0	0	-1.19234	0	0	0	-1.4595	0	0	0
BAALC	0	0	0	0	0	0	0	0	0	0	0	0	2.14178	0
BAAT	0	0	0	0	0	0	0	0	-3.55754	0	0	0	0	0
BABAM1	-1.24429	0	0	0	0	0	0	0	0	0	0	0	0	0
BACE1	0	0	0	0	0	-1.49246	0	0	0	0	0	0	0	0
BACH2	0	0	0	0	0	0	0	0	0	0	0	1.93923	0	0
BAD	0	0	0	0	0	-0.864847	0	0	0	0	0	0	0	0
BAG1	0	0	0	0	0	0	0	0	-3.7895	0	0	0	0	0
BAG4	0	0	0	0	0	0	-1.99035	0	0	0	-1.52783	0	0	0
BAG5	0	0	1.79259	0	0	0	0	0	0	0	0	0	0	0
BAG6	0	0	-1.47056	0	0	0	0	0	0	0	0	0	0	0
BAHCC1	0	0	0	0	0	0	0	0	0	0	0	0	0	-0.62674
BAHD1	0	0	0	0	0	0	0	0	0	0	0	0	0	-0.804819
BAIAP2	0	0	0	0	0	0	0	0	0	0	-0.931071	0	0	0
BAIAP2L2	0	0	0	0	0	0	0	0	0	-0.762277	0	0	0	0
BAIAP3	0	0	0	0	0	0	0	0	-1.4569	0	0	0	0	-0.473839
BAK1	0	0	-3.5866	0	1.33562	0	0	3.0527	0	0	0	0	0	0
BAMBI	-5.31086	0	-5.89659	0	0	0	0	0	0	3.86281	0	0	0	0
BANCR	0	0	0	0	2.58227	0	0	0	0	0	0	0	0	0
BANK1	0	0	0	0	0	0	0	0	3.04671	0	0	1.67913	0	0
BANP	0	0	0	0	0	0	0	0	0	0	0	0	1.71446	0
BARD1	-4.80969	0	0	0	0	0	0	-4.28062	0	0	0	0	0	0
BARX1-AS1	0	0	0	0	0	0	0	0	0	0	0	0.75385	0	0
BARX2	0	0	1.17574	0	0	0	0	0	0	0	0	0.744086	0	0
BASP1	-1.30061	0	-2.18256	0	0	0	0	0	0	0	0	0	0	0
BATF2	0	0	0	0	8.6135	0	0	0	0	0	0	0	0	0
BATF3	0	0	0	0	1.26119	0	1.73583	0	0	0	0	0	0	0
BAX	0	0	0	0	0	0	0	4.34425	0	0	0	0	0	1.13426
BAZ1A	0	0	0	0	0	0	2.49001	0	0	0	0	0	0	0
BAZ1B	-0.979291	0	0	0	0	0	0	-1.31554	0	0	0	0	0	0
BAZ2A	0	0	-1.15818	0	0.583725	0	0	0	0	0	0	0	0	0
BAZ2B	0	-2.58953	0	0	0	0	0	0	0	0	0	0	0	-1.63311
BBIP1	0	-1.18432	0	0	0	0	0	0	0	0	0	0	0	0
BBOX1	0	-2.05047	0	0	0	0	0	0	0	0	0	0	0	0
BBS1	0	0	0	0	0	-1.30723	0	2.05393	-2.69498	0	0	0	0	0
BBS10	0	-1.88679	0	0	0	0	-2.12274	0	0	0	0	0	0	1.37003
BBS2	0	-2.40401	0	0	0	0	0	0	-5.11793	0	0	0	0	0
BBS4	1.89325	0	0	0	0	0	0	3.26685	-3.33326	0	0	0	0	0
BBS7	0	0	0	0	0	0	0	3.24655	0	0	0	0	0	0
BBS9	0	-0.850535	0	0	0	-1.11917	0	0	0	0	0	0	0	0
BBX	2.96983	0	0	2.48352	0	0	0	0	0	0	0	0	0	-1.43179
BCAM	0	0	-2.56892	0	0	0	0	0	0	0	0	0	0	0
BCAP29	2.12459	0	0	0	0	0	0	0	0	0	0	0	0	0
BCAP31	0	0	0	0	0	0	0	0	0	0	0	0	0	-1.08256
BCAR3	0	0	0	0	0	0	0	0	0	0	0	0	5.83201	0
BCAS1	0	0	-5.01732	0	0	0	0	0	0	0	0	0	0	0
BCAS3	0	0	0	0	0	-1.34758	0	0	0	0	0	0	0	0
BCAT1	0	0	0	0	0	0	0	0	0	2.01243	0	0	0	0
BCCIP	0	0	0	0	0	0	0	0	3.19386	0	0	0	0	0
BCDIN3D	0	0	0	0	0	0	0	0	0	0	0	0	3.37845	0
BCHE	-3.77474	0	0	0	0	0	0	0	0	0	0	0	-3.2475	0
BCKDHA	0	0	0	4.12136	0	0	0	0	-5.79332	0	0	0	0	0
BCKDHB	0	0	-1.92082	0	0	-1.33434	0	0	0	0	0	0	0	0
BCKDK	0	0	0	2.64504	0	0	0	0	0	0	0	0	0	0
BCL11B	0	0	0	0	-0.805568	0	0	0	0	0	-1.22246	0	0	0
BCL2	0	0	1.75788	0	0	0	0	0	0	0	0	0	0	0
BCL2A1	0	0	0	0	0	0	14.4169	0	0	0	17.225	0	0	0
BCL2L1	0	0	-2.82295	0	0	0	0	0	0	0	0	0	0	1.24988
BCL2L11	0	0	0	0	0	0	0	0	0	0	0	0	0	-1.4182
BCL2L12	0	0	0	0	0	0	0	-3.39594	0	0	0	0	0	0
BCL2L13	0	0	0	0	0.815444	0	0	0	0	0	0	0	0	0
BCL2L14	0	0	0	0	2.12289	0	0	0	0	0	0	0	0	0
BCL6	0	-2.33081	0	0	0	0	0	0	0	0	0	0	0	0
BCL7A	0	0	0	0	-0.778902	0	0	0	-3.81895	0	0	0	0	0
BCL7B	0	0	0	0	0	1.32258	0	0	0	0	0	0	0	0
BCL9	0	0	0	0	0	0	0	0	0	0	0	0	0	-0.829763
BCLAF1	-1.5785	0	0	0	0	0	0	0	0	0	0	0	0	0
BCOR	0	0	0	0	0	0	0	0	0	2.73575	0	0	0	0
BCORL1	0	0	0	0	0	0	0	0	0	0	0	0	0	-0.734435
BCRP3	0	0	0	0.953865	0	0	0	0	0	0	0	0	0	0
BCS1L	0	0	1.93802	-2.56996	0	0	0	0	0	0	0	0	0	0
BDH1	0	0	0	0	-0.690201	0	0	0	0	0	0	0	0	1.26117
BDH2	0	-1.81977	0	0	0	-2.49659	0	0	-4.00556	0	0	0	0	0
BDKRB1	0	0	0	0	0	0	3.22025	0	0	0	4.92231	0	0	0
BDKRB2	0	0	0	0	0	0	1.76476	0	0	-2.07012	2.26246	0	0	0
BDP1	0	0	0	0	0	0	0	0	0	0	0	0	1.62593	0
BEAN1	0	0	0	0	0	0	0	0	0	0.914962	0	0	0	0
BECN1	0	-0.693322	0	0	0	0	0	0	0	0	0	0	0	0
BEGAIN	0	0	0	0	0	0	0	0	-4.19648	0	0	0	0	0
BEND2	0	0	0	0	0	0	0	0	0	0	0	-0.855815	0	0
BEND4	0	0	0	0	0	0	0	0	0	0	0	0	-2.47093	0
BEND5	0	0	0	4.45222	0	0	0	0	0	0	0	0	0	0
BEND7	0	0	0	0	0	0	0	0	0	0.919942	0	0	0	0
BEST3	0	0	0	0	0.441947	0	0	0	0	0	0	0	0	0
BET1	0	0	0	0	0	0	0	0	0	0	0	0	2.3083	0
BET1L	0	0	0	0	0	0	0	0	0	0.869829	0	0	0	0
BEX2	0	0	0	0	0	0	0	0	-5.97035	0	0	0	0	0
BEX3	0	0	0	0	0	-1.51335	0	0	0	0	-1.47271	0	0	0
BEX4	0	0	0	0	0	0	0	0	-4.14587	0	0	0	0	0
BFSP1	0	0	0	0	0	0	0	0	-2.74212	0	0	0	0	0
BFSP2	0	0	1.08196	0	0	0	0	0	0	0	0	0	0	0
BGN	0	0	0	0	0	0	0	0	0	3.23784	0	0	0	0
BHLHB9	0	-1.02601	0	0	0	0	0	0	0	0	0	0	-1.66887	0
BHLHE22	0	0	0	0	0	0	0.821337	0	0	0	0	0	0	0
BHLHE40	0	0	0	15.2424	0	0	0	0	0	0	0	0	0	0
BHLHE41	0	0	0	4.44441	0	0	0	0	0	0	0	0	0	0
BHMT	0	0	0	0	0	0	0	0	0	0	0	1.27667	0	0
BHMT2	0	0	0	0	0	0	0	0	0	0	0	0.597144	0	0
BICD2	1.71814	0	0	0	-0.691216	0	-1.14489	0	0	0	0	0	0	0
BICDL1	0	0	0	0	0	0	0	0	0	0	0	0	0	-0.806552
BID	0	0	0	0	0	0	4.72982	0	0	0	5.60413	0	0	0
BIK	0	0	-6.0967	0	0	0	0	0	0	0	0	0	0	0
BIRC2	0	0	0	0	0	0	4.01138	0	0	0	4.67166	0	0	0
BIRC3	0	0	0	0	0	0	12.4576	0	0	0	13.582	0	0	0
BISPR	0	0	0	0	3.77897	0	0	0	0	0	0	0	0	0
BLCAP	0	0	0	0	0	0	0	4.62599	0	0	0	0	0	0
BLID	0	0	0	0	0	1.79112	0	0	0	0	0	-1.64728	0	0
BLK	0	0	0	0	0	0	0	0	0	0	0	0	-0.770283	0
BLM	0	0	3.62843	0	0	3.16774	0	-4.7563	0	0	0	0	0	0
BLMH	0	0	0	-2.40527	0	0	0	0	0	0	0	0	0	0
BLNK	0	-2.08629	-5.71165	0	1.65062	0	0	0	0	0	-2.44935	0	-3.17688	0
BLOC1S1	0	0	0	0	0	0	0	0	-3.174	0	0	0	0	0
BLOC1S2	0	0	0	0	0	0	0	7.41262	0	3.44667	0	0	0	0
BLVRA	-1.36852	0	0	0	0.749273	0	0	0	0	0	0	0	0	0
BLVRB	0	0	3.39997	0	0	-1.81189	0	0	0	0	0	0	0	0
BLZF1	0	0	0	0	1.96325	0	0	0	0	0	0	0	1.89907	0
BMF	0	-6.15659	0	0	0	0	0	0	-15.9416	0	0	0	0	0
BMP1	0	0	0	0	0	0	0	0	0	0.978247	0	0	0	0
BMP2	0	0	0	0	0	0	5.94344	0	0	0	8.58245	0	0	0
BMP4	0	0	0	0	0	0	-2.13842	0	0	-2.97367	-3.65045	0	0	5.93683
BMP5	0	0	0	0	0	0	0	0	0	0	0	0	0	0.83899
BMP6	0	0	0	0	0	0	0	0	0	1.62751	0	0	0	0
BMP7	0	0	-2.76776	0	0	0	0	0	0	0	0	0	0	2.09307
BMP8A	0	0	0	0	0	0	0	0	0	0	0	0.492659	0	0
BMPER	0	0	0	0	0	0	0	0	0	-2.94308	0	0	0	0
BMPR1A	2.36619	0	0	0	0	0	0	0	0	0	0	0	0	0
BMPR1B	4.63408	0	0	0	0	0	0	0	0	0	0	0	0	0
BMPR2	0	0	0	0	0	0	0	0	0	4.01551	0	0	0	0
BMS1P5	0	0	0	0	0	0	0	0	0	0	0	-2.10457	0	0
BMT2	0	-3.92714	0	4.57749	0	0	0	0	0	0	0	0	0	0
BNC1	0	0	0	0	0	0	0	0	0	0	0	0	0	1.58225
BNIP3	0	0	0	19.418	0	0	0	0	0	0	0	0	0	0
BNIP3L	0	0	0	14.1203	0	0	0	0	0	0	0	0	0	0
BOD1L1	0	0	0	0	0	0	0	0	-2.90253	0	0	0	0	0
BOLA1	0	-1.17618	0	0	0	0	-1.35467	0	0	0	0	0	0	0
BORA	0	0	0	0	0	0	0	-4.79839	0	0	0	0	0	0
BPESC1	0	0	0	0	0	0	0	0	0	-0.892309	0	0	0	0
BPGM	0	0	0	0	0	0	3.21506	0	0	0	5.51921	0	0	0
BPHL	0	0	0	0	0	0	0	0	-4.1102	0	0	0	0	0
BPIFA2	0	0	0	0	0	0	0	0	0	0.813743	0	0	0	0
BPNT1	0	0	0	0	0	0	0	0	0	0	0	-0.898034	0	0
BRCA1	0	0	0	0	0	0	0	-4.92153	0	0	0	0	0	0
BRCA2	0	0	3.97101	0	0	2.28409	0	-4.29663	0	0	0	0	0	0
BRCC3	0	0	0	0	0	0	-1.76975	0	0	0	0	0	0	0
BRD3	0	-1.11565	-1.60642	0	0	0	0	0	-2.76314	0	0	0	0	0
BRD7	0	0	0	-1.30897	0	0	0	0	0	0	0	0	0	0
BRD8	0	-1.05509	0	0	0	0	0	0	-2.82165	0	0	0	0	0
BRD9	0	1.03739	0	0	0	1.05292	0	0	0	0	0	0	0	0
BRDT	0.804663	0	0	0	0	0	0	0	0	0	0	0	0	0
BRE	0	0	0	0	0	0	0	0	0	0	0	0	-1.85383	0
BRI3	0	0	0	0	0	0	0	0	-4.98428	0	0	2.35245	0	0
BRINP2	0	0.807322	0	0	0	0	0	0	0	0	0	1.0549	0	0
BRIP1	0	0	4.26171	0	0	0	0	-5.21184	0	0	0	0	0	0
BRIX1	0	0	0	0	0	2.86675	0	0	0	0	0	0	0	0
BRMS1	0	0	0	-1.8589	0	0	0	0	0	0	0	0	0	0
BRMS1L	0	0	0	0	0	0	0	3.41062	0	0	0	0	0	0
BRPF1	0	0.929363	0	0	0	1.07753	0	0	0	0	0	0	0	0
BRS3	0	0	0	0	0	0	0	0	0	0	0	0.857474	0	0
BSDC1	0	-1.26937	-1.56829	0	0	-1.21254	0	0	-2.40706	0	0	0	0	0
BST1	0	0	0	0	0	0	0	0	0	0	0	0	-1.65825	0
BST2	0	0	0	0	8.10499	0	0	0	0	0	0	0	0	0
BTBD1	0	0	0	0	0	0	-1.2178	0	0	0	0	0	0	0
BTBD10	0	0	0	0	0	0	0	4.62342	0	0	0	0	0	0
BTBD17	0	0	0	0	0	0	0	0	0	0.988581	0	0.976725	0	0
BTBD19	0	0	0	0	0	0	0	3.92561	0	0	0	0	0	0
BTBD3	0	0	0	0	0	0	-1.73993	0	0	0	-2.03	0	0	-1.44379
BTBD6	0	0	0	0	0	0	0	0	0	0	0	0	-1.80522	0
BTC	0	0	0	0	1.55112	0	0	0	0	0	0	0	0	0
BTD	0	0	0	0	0	0	0	0	-2.53214	0	0	0	0	-0.839815
BTF3	0	0	0	0	0	0	0	0	0	0	0	0	0	0.52374
BTG1	0	0	0	5.25751	0	0	0	0	0	0	0	0	0	0
BTG2	0	0	-5.50473	0	0	0	4.07118	10.2252	0	0	0	0	0	0
BTG3	0	0	0	0	0	0	2.28416	0	0	0	0	0	0	0
BTN2A1	0	0	0	0	0	0	1.29008	0	0	0	1.44508	0	1.12192	0
BTN2A2	0	0	0	0	0.709875	0	1.36165	0	0	0	1.75155	0	0	0
BTN3A1	0	0	0	0	1.76563	0	0	0	0	0	2.0463	0	0	0
BTN3A2	0	0	0	0	2.22246	0	0	0	0	0	0	0	0	0
BTN3A3	0	0	0	0	3.18821	-2.63477	0	0	0	0	0	0	0	0
BTRC	-0.597808	0	0	0	0	0	0	0	0	0	0	0	0	0
BUB1	0	0	0	0	0	0	0	-4.60406	0	0	0	0	0	0
BUB3	0	0	0	0	0	1.19227	0	0	0	0	0	0	0	0
BUD13	0	0	0	0	0	0	0	-2.85021	0	0	0	0	0	0
BVES-AS1	0	0	0	0	0	0	0	0	-2.86827	0	0	0	0	0
BYSL	0	1.99757	3.14883	0	0	2.52548	0	0	0	0	0	0	0	0
BZW1	0	2.74615	0	0	0	2.78109	0	0	0	0	0	0	0	0
C10orf11	0	0	0	0	0	0	0	0	-4.52791	0	0	0	0	0
C10orf12	0	0	0	0	0	0	0	0	2.0013	0	0	0	0	0
C10orf128	0	0	0	0	-0.881105	0	0	0	0	0	0	2.03895	1.7581	0
C10orf131	0	0	0	0	-0.725972	0	0	0	0	0	0	0	0	0
C10orf2	0	0	3.19407	-2.75804	0	1.9244	0	0	0	0	0	0	0	0
C10orf35	0	0	0	0	0	0	0	0	-2.77691	0	0	0	0	0
C10orf55	0	0	0	0	0	0	1.67894	0	0	0	1.90178	0	0	0
C10orf82	0	0	0	0	0.617958	0	0	0	0	0	0	0	0	0
C10orf95	0	0	0	0	0	0	0	0	-2.11398	0	0	0	0	0
C11orf1	0	0	0	0	0	0	0	0	-3.33427	0	0	0	0	0
C11orf21	0	0	0	0	0	0	-0.882928	0	0	0	0	0	0	0
C11orf24	0	0	0	0	0	0	0	0	0	0	0	0	2.47595	0
C11orf45	0	0	0	0	0	0	0	0	-3.85595	0	0	0	0	0
C11orf49	0	0	0	0	0	-1.24367	0	0	0	0	0	0	0	0
C11orf54	0	-2.59084	0	0	0	0	0	0	0	0	0	0	0	0
C11orf71	0	-1.75443	0	0	0	-2.36676	0	0	0	0	0	0	0	0
C11orf96	0	0	0	0	0	0	4.56623	0	0	0	4.76667	0	0	0
C12orf4	0	0	0	-2.2809	0	0	0	0	0	0	0	0	0	0
C12orf43	0	0	0	-2.32063	0	0	0	0	0	0	0	0	0	0
C12orf45	0	0	0	0	0	0	0	6.1318	0	0	0	0	0	0
C12orf49	-0.930601	0	-1.41258	0	0	0	0	0	0	0	0	0	0	0
C12orf56	0	0	0	0	0	0	0	0	0	0	0	0	-2.55505	0
C12orf57	0	0	0	0	0	-2.06306	0	0	0	0	0	0	0	0
C12orf65	0	0	0	0	0	0	0	-1.79424	0	0	0	0	0	0
C12orf66	0	0	0	0	0	0	0	0	0	0	0	-1.71746	0	0
C12orf73	0	0	0	0	0	0	0	0	0	0	-1.60173	0	0	0
C12orf74	0	0	0	0	0.6359	0	0	0	0	0	0	0	0	0
C12orf76	0	0	0	0	0	0	0	0	-5.28512	0	0	0	0	0
C12orf77	0	0	0	0	0	0	0	0	0	0	0	0	-4.83797	0
C14orf105	0	0	0	0	0	0	0	0	0	-0.846501	0	0	0	0
C14orf119	0	0	0	0	0	0	0	0	0	0	0	0	1.94986	0
C14orf159	0	0	0	0	0	-1.5823	0	0	0	0	0	0	0	0
C14orf169	0	0	2.31891	-3.72123	0	0	0	0	0	0	0	0	0	0
C14orf178	0	0	0	0	0	0	0	0	-2.24602	0	0	0	0	0
C14orf28	0	0	0	0	0	0	0	5.41956	0	0	0	0	0	0
C14orf37	0	0	0	0	0	0	0	0	0	0	0	0	-1.55966	0
C14orf79	0	0	0	0	0	0	0	0	-2.38544	0	0	0	0	0
C14orf80	0	0	0	0	0	0	0	-2.27482	0	0	0	0	0	0
C14orf93	-1.22475	-1.2375	0	0	0	-1.54843	0	0	0	0	-1.47104	0	-1.78552	0
C15orf48	0	0	0	0	0	0	19.3152	0	0	0	20.2746	0	0	0
C15orf52	0	0	0	0	0	0	0	0	0	0	2.9813	0	0	0
C15orf54	0	0	0	0	0	0	0	0	5.81105	0	0	0	0	0
C15orf61	0	0	0	0	0	0	-2.63102	0	0	0	-2.26011	0	0	0
C16orf45	-2.08986	0	0	0	0	0	0	0	0	0	0	0	0	0
C16orf54	0	0	0	0	0	0	-2.62407	0	0	0	0	0	0	0
C16orf59	0	0	0	-2.03408	0	0	0	0	0	0	0	0	0	0
C16orf62	0	0	0	0	0	-0.877199	0	0	0	0	0	0	0	0
C16orf70	0	0	0	0	0.429731	0	0	0	0	0	0	0	0	0
C16orf78	0	0	0	0	0	0	0	0	0	0	0	0.713141	0	0
C16orf82	0	0	0	0	-0.464441	0	0	0	0	0	0	0	0	0
C16orf86	0	0	0	0	0	0	0	0	-2.04876	0	0	0	0	0
C16orf95	0	0	0	0	0	0	0	0	0	0	0	0.729899	0	0
C17orf53	0	0	0	0	0	0	0	0	0	0	0	0	0	0.761382
C17orf67	0	0	0	0	0	0	0	0	0	0	0	0	2.21536	0
C17orf80	0	0	0	-1.5107	0	0	0	0	0	0	0	0	0	0
C17orf82	0	0	0	0	0	0	0	3.27828	0	0	0	0	0	0
C17orf99	0	0	0	0	0	0	0	0	0	0	0	2.213	0	0
C18orf25	0	0	0	0	0.613054	0	0	0	0	1.25033	0	0	0	0
C18orf54	0	0	0	0	0	0	0	-4.11682	0	0	0	0	0	0
C18orf8	0.951205	0	0	0	0	0	0	0	0	0	0	0	0	0
C19orf12	0	0	0	0	0.869346	0	0	0	0	0	0	0	0	0
C19orf54	0	0	0	0	0	0	0	0	-4.55338	0	0	0	0	0
C19orf57	0	0	0	0	0	0	0	0	0	0	0	0	0	0.61111
C19orf66	0	0	0	0	5.47813	0	2.30122	0	0	0	0	0	0	0
C19orf73	0.745897	0	0	0	0	0	0	0	0	0	0	0	0	0
C19orf84	0	0	0	0	0	0	0	0	0	0	0	0.892054	0	0
C1orf101	0	0	0	0	0	0	0	0	0	0	0	0	-1.40135	0
C1orf106	0	0	0	0	0	0	0	0	0	2.89551	4.07482	0	0	0
C1orf109	0	0	0	-2.37603	0	0	0	0	0	0	0	0	0	0
C1orf111	0	0	0	0	0	0	0	0	0	0	0	1.21526	0	0
C1orf112	0	0	0	0	0	0	0	-4.4521	0	0	0	0	0	0
C1orf115	-1.53732	0	-2.4232	0	0	0	0	0	0	-1.06171	0	0	0	0
C1orf116	11.3869	0	0	0	0	0	0	0	0	0	0	0	0	0
C1orf131	0	0	0	-3.06619	0	0	0	0	0	0	0	0	0	0
C1orf140	0	0	0	0	0	0	0	0	0	-1.24442	0	0	0	0
C1orf158	0	0	0	0	0	0	0	0	0	0	0	0.867473	0	0
C1orf174	0	0	0	0	0	0	0	-2.63297	0	0	0	0	0	0
C1orf204	0	0	0	0	0	0	0	0	-2.0802	0	0	0	0	0
C1orf210	0	0	0	0	0	0	0	2.00601	0	0	0	0	0	0
C1orf216	0	0	0	-2.08561	0	0	0	0	0	0	0	0	0	0
C1orf27	0	0	0	0	0	0	0	0	0	0	0	0	0	1.00062
C1orf54	0	0	0	0	0	0	0	0	-4.09169	0	0	0	0	0
C1orf61	0	0	0	0	0	0	0.765006	0	0	0	0	0	0	0
C1orf74	0	0	0	0	0	0	0	0	0	0	1.8251	0	0	0
C1QB	0	0	0	0	0.691863	0	0	0	0	0	0	0	0	0
C1QBP	0	0	0	-3.48619	0	0	0	0	0	0	0	0	0	0
C1QC	0	0	0	0	0.714164	0	0	0	0	0	0	0	0	0
C1QTNF1	0	0	0	0	0	0	3.83852	0	0	0	5.76229	0	0	0
C1QTNF1-AS1	0	0	0	0	0	0	0	4.70912	0	0	1.81398	0	0	0
C1QTNF3	0	0	0	0	0	0	0	0	0	0	0	0	-1.24383	0
C1QTNF4	0	0	0	0	0	0	0	0	0	0	0	0	-1.85917	0
C1QTNF7	0	0	0	0	0	0	0	0	0	0	0	0	-0.780577	0
C1R	0	0	0	0	3.40649	0	0	0	0	0	3.41645	0	0	0
C1RL	0	0	0	0	0	-2.19224	0	0	0	0	0	0	0	0
C1S	0	0	0	0	3.25369	0	0	0	0	0	0	0	0	0
C2	0	0	0	0	0.813295	0	0	0	0	0	0	0	0	0
C20orf181	0	0	0	0	0	0	0	0	0	0	0	0.907262	0	0
C20orf197	0	0	0	0	0	0	-1.63691	0	0	0	0	0	0	0
C21orf59	0	0	0	-1.67753	0	0	0	0	0	0	0	0	0	0
C21orf62	0	0	0	0	0	0	0	0	0	0	0	0.73956	0	0
C22orf42	0	0	0	0	0	0	0.873974	0	0	0	0	0	0	0
C22orf46	-0.937748	0	0	0	0	0	0	0	-2.54126	0	0	0	0	0
C2CD3	0	0	0	0	0	0	0	0	0	0	0	0	0	1.45436
C2CD4A	0	0	0	0	0	0	0	0	0	0	3.44161	0	0	0
C2CD4B	0	0	0	0	0	0	0.749286	0	0	0	0	0	0	0
C2CD5	0	-1.93904	0	0	0	0	0	0	0	0	0	0	0	0
C2orf16	0	0	0	0	0	0	0	0	0	0	0	0	-1.25769	0
C2orf42	0	0	0	0	0	0	0	0	0	0	0	0	2.15008	0
C2orf47	0	0	0	-2.43131	0	0	0	0	0	0	0	0	0	0
C2orf54	0	0	0	0	0	0	0	0	0	0	0	0	0	2.50621
C2orf66	0	0	0	0	0	0	0	11.5032	0	0	0	0	0	0
C2orf68	0	-1.35913	0	0	0	0	-1.5752	0	-4.18552	0	0	0	0	0
C2orf69	0	0	0	0	0	0	0	0	4.06471	0	0	0	0	0
C2orf80	0	0	0	0	0	0	0	0	0	0	0	0.665297	0	0
C2orf81	0	0	0	0	0	0	0	0	-2.40527	0	0	0	0	0
C2orf88	0	0	0	0	0	0	0	1.61203	0	0	0	0	0	0
C3	0	0	0	0	0	0	8.24101	0	0	0	9.89844	0	0	0
C3AR1	0	0	0	0	0	0	2.96235	0	0	0	0	0	0	0
C3orf18	0	0	0	0	-0.653464	0	0	0	0	0	0	0	0	0
C3orf20	0	0	0	0	0	0	0	0	0	0	0	0.911862	0	0
C3orf38	0	0	0	0	1.12438	0	0	0	0	0	0	0	0	0
C3orf52	0	1.67796	0	0	0	1.70381	1.8923	0	0	2.07119	2.49505	0	0	0
C3orf58	0	0	0	2.39545	0	0	0	0	0	0	0	0	0	0
C3orf67	0	0	0	0	0	0	0	0	0	0	0	0	-2.98597	0
C3orf80	0	0	0	0	0	0	0	0	0	4.80904	0	0	0	0
C4BPB	0	0	0	0	0	0	0	0	0	0	0	0	0	1.60281
C4orf26	0	0	0	0	0	0	0	0	0	2.69898	2.24141	0	0	0
C4orf3	0	0	0	7.43792	0	0	0	0	0	0	0	0	0	0
C4orf33	0	0	0	0	1.23938	0	0	0	0	0	0	0	0	0
C4orf36	0	0	0	0	0	0	0	0	0	0	0	0	-1.39703	0
C4orf47	0	0	0	6.0533	0	0	0	0	0	0	0	0	0	0
C4orf48	0	0	0	0	0	-2.25049	0	0	0	0	0	0	0	0
C5	0	0	0	0	0	0	0	0	-4.75298	-2.15437	0	0	0	0
C5AR2	0	0	4.73305	0	0	0	0	0	0	0	0	0	0	0
C5orf15	0	0	0	0	0.940332	0	0	0	0	0	0	0	0	0
C5orf22	0	0	0	-1.70411	0	0	0	0	0	0	0	0	0	0
C5orf30	-3.24538	0	0	0	0	0	0	0	0	0	0	0	0	0
C5orf34	0	0	0	0	0	0	0	-5.75112	0	0	0	0	0	0
C5orf42	0	0	0	0	0	-1.05585	0	0	0	0	0	0	0	0
C5orf46	0	0	0	0	0	0	0	0	0	3.71187	0	0	0	0
C5orf52	0	0	0	0	0	0	0	0	12.2398	0	0	0	0	0
C5orf56	0	0	0	0	2.23034	0	0	0	0	0	0	0	0	0
C5orf60	0	0	0	0	0	0	0	2.95704	0	0	0	0	0	0
C5orf63	0	0	0	0	0	0	0	0	0	-0.833447	0	0	0	0
C6orf132	0	-2.19682	0	0	0	0	0	0	0	0	0	0	0	0
C6orf141	0	2.37024	0	0	0	0	0	0	0	0	0	0	0	0
C6orf25	0	0	0	0	0	0	0	0	0	0	0	-0.865857	0	0
C6orf52	0	0	0	0	0	0	0	0	-2.88874	0	0	0	0	0
C6orf58	0	0	0	0	0	0	0	0	2.61397	0	0	0	0	0
C6orf62	0	0	0	0	1.31633	0	0	0	0	0	0	0	0	0
C7orf13	0	0	0	0	0	0	0	0	-2.64117	0	0	0	0	0
C7orf26	0	0	-0.868082	0	0	0	0	0	0	0	0	0	0	0
C7orf33	0	0.868167	0	0	0	0	0	0	0	0	0	0	0	0
C7orf49	0	0	0	-2.25344	-0.994014	0	0	0	0	0	0	0	0	0
C7orf57	0	0	0	0	0	0	0	3.29927	0	0	0	0	0	0
C7orf71	0	0	0	0	0	0	0	0	0	0	0	0.70644	0	0
C7orf77	0	0	0	0	0	0	0	0	0	0	0	-1.43062	0	0
C8A	0	0	0	0	0	0	0	0	0	0	0	0	0	0.515346
C8orf33	0	0	0	-2.56808	0	0	0	0	0	0	0	0	0	0
C8orf4	0	0	0	0	0	0	5.3694	0	0	0	8.47272	0	0	0
C8orf44	0	-1.48996	0	0	0	0	0	0	-3.06662	0	0	0	1.81148	0
C8orf46	0	0	0	0	0	0	0	0	0	0	1.25257	0	0	0
C8orf58	0	0	0	3.10787	0	0	0	0	0	0	0	0	0	0
C8orf82	0	0	0	0	0	0	0	0	0	0	0	0	-3.05404	0
C8orf86	0	0	0	0	0	0	0	0	0	0.807166	0	0	0	0
C9	0	0	0	0	0	0	0	0	0	0	0	0.813856	0	0
C9orf135-AS1	0	0	0	0	0	0	0	0	0	0	0	-0.963436	0	0
C9orf3	0	-1.10851	0	0	0	-1.31134	0	0	0	0	0	0	0	0
C9orf66	0	0	0	0	0	0	0	1.90295	0	0	0	0	0	0
C9orf78	0	0	0	-1.71214	0	0	0	0	0	0	0	0	0	-0.80004
C9orf85	0	0	0	0	0	0	0	0	-2.13701	0	0	0	0	0
CA12	0	0	8.41358	0	0	0	0	0	0	-2.9159	0	0	0	0
CA13	0	0	0	0	0	0	0	0	0	0	0	0	11.4774	0
CA14	0	0	0	0	0	0	0	0	-4.83804	0	0	0	0	0
CA3	0	-0.738698	0	1.17691	0	0	0	0	0	0	0	0	0	0
CA5A	0	0	0	0	0	0	0	0	0	0	0	0.887532	0	0
CA7	0	0	0	0	-0.368952	0	0	0	0	0	0	0	0	0
CA8	0	0	2.31249	0	0	0	0	0	0	0	0	0	0	0
CA9	0	0	0	13.9611	0	0	0	0	0	0	0	0	0	0
CAB39	0	0	-3.20386	0	0	0	0	0	0	0	0	0	0	0
CAB39L	1.82075	0	-4.12631	0	0	0	0	0	0	0	0	0	0	0
CABIN1	0	0	0	1.3274	0	0	0	0	0	0	0	0	0	0
CABLES1	0	0	0	0	0	0	0	0	-4.25079	0	0	0	0	0
CABP1	0	0	0	1.39565	0	0	0	0	0	0	0	0	0	0
CABS1	0	0	0	0	0	0	0	0	0	0	0	-0.926412	0	0
CABYR	0	0	0	0	0	0	0	6.12547	0	0	0	0	0	0
CACHD1	0	0	0	0	0	0	0	0	0	1.82851	0	0	-1.72792	0
CACNA1A	0	0	0	0	0	0	0.678131	0	0	0	0	0	0	0
CACNA1D	-0.859234	0	0	0	0	0	0	0	0	0	0	0	0	0
CACNA1E	0	0	0	0	0	0	0	0	0	0	0	0	0	1.075
CACNA2D4	0	0	0	0	0	0	0	2.70483	0	0	0	0	0	0
CACNB2	0	0	0	0	0	0	0	0	0	0	0	0	-1.19956	0
CACNB3	0	0	-2.09117	1.75932	0	0	0	0	0	0	0	0	0	0
CACNB4	0	0	0	0	0	0	0	0	0	0	0	0	-0.876802	-0.453741
CACNG2	0	0	0	0	0	0	0	0	0	0	0	0	0	-0.593524
CACNG4	0	0	0	0	0	0	0	0	0	0	0	0	0	0.670154
CACNG8	0	0.816285	0	0	0	0	0	0	0	0	0	0	0	0
CACYBP	0	0	0	0	0	0	-1.53661	0	0	0	0	0	0	0
CAD	0	0	0	-2.09274	0	0	0	0	0	0	0	0	0	0
CADM2-AS1	0	0	0	0	0	0	0	0	0	0	0	1.06895	0	0
CADPS	0	0	0	0	0	0	0	0	0	0	0	0	1.48069	0
CADPS2	2.3253	0	0	0	0	0	0	0	0	0	1.9972	0	0	0
CALCOCO1	0	-2.01823	0	0	0	-2.24958	0	0	-6.1465	0	0	0	0	0
CALCOCO2	0	-0.924869	0	0	1.11303	-0.98619	0	0	0	0	0	0	0	-0.612869
CALCR	0	0	5.39627	0	0	0	0	0	0	0	0	0	0	0
CALCRL	0	0	0	0	0	0	0	0	0	-1.0147	0	0	0	0
CALD1	0	0	0	0	0	0	0	0	0	3.05164	0	0	0	0
CALHM1	0	0	0	0	0	0	0	1.32525	0	0	0	0	0	0
CALM1	0	0	0	0	0	0	0	0	4.51365	0	0	0	0	0
CALML4	0	0	1.85945	0	0	0	0	0	0	0	0	0	0	0
CALML6	0	0	0	0	0	0	0	0	0	0	0	1.67759	0	0
CALR	0	0	0	0	0	0	0	0	2.85087	0	0	0	0	-0.965961
CALU	2.2689	0	0	0	0	0	0	0	3.74192	0	0	0	0	0
CAMK1D	-1.85267	0	-2.26428	0	0	0	0	-2.07608	0	0	0	0	0	1.84367
CAMK1G	1.09752	0	0	0	0	0	0	0	0	-0.890975	0	0	0	0
CAMK2D	0	0	0	0	0	0	0	0	0	-1.3654	0	0	0	0
CAMK2G	0	-0.973932	-1.5669	0	0	0	-1.13538	0	0	0	0	0	0	0
CAMK2N1	-2.75361	0	0	0	0	0	0	0	0	0	0	0	0	0
CAMK4	0	0	0	0	0	0	0	0	0	0	0	0	-2.54706	0
CAMKK1	0	0	0	0	0	0	0	0	0	0.949422	0	0	0	0
CAMKK2	3.73954	0	0	0	0	0	0	0	0	0	0	-0.729154	0	0
CAMKMT	0	0	0	-1.39498	0	0	0	0	0	0	0	0	0	0
CAMKV	0	0	0	0	0	0	0	0	0	0	0	0	0	-0.413571
CAMLG	0	-1.54509	0	0	0	0	0	0	-5.7957	0	0	0	0	0
CAMSAP1	0	0	0	0	0	0.871501	0	0	0	0	0	0	0	0
CAMSAP3	0	-1.01111	0	0	0	0	0	0	0	0	0	0	0	0
CAND1	-1.18626	0	1.13697	0	0	0	0	-1.39784	0	0	-0.923018	0	0	0
CAND2	0	0	0	0	0.652443	0	0	0	0	0	0	0	0	0
CANT1	0	0	0	0	0	0	1.93453	0	0	0	2.70681	0	0	0
CANX	0	0	0	0	0	0	0	0	0	0	0	-1.43096	0	0
CAP2	2.12071	0	5.01155	0	0	0	0	-2.58351	0	0	0	0	0	0
CAPG	0	0	0	0	0	0	0	0	0	0	0	1.93272	0	0
CAPN1	0	0	-1.97306	0	0	-1.14864	0	0	0	0	0	0	0	-1.09123
CAPN13	0	0	0	0	-0.492056	0	0	0	0	0	0	0	-0.934518	0
CAPN15	0	0.977004	0	0	0	1.4562	0	0	0	0	0	0	0	0
CAPN2	0	0	0	0	0	0	0	0	0	0	0	0	2.14111	0
CAPN3	0	0	0	0	0	0	0	0	-5.80874	0	0	0	0	0
CAPN8	0	2.43664	0	0	0	0	0	0	0	0	0	0	0	0
CAPN9	0	0	-1.50106	0	0	0	0	0	0	0	0	0	0	0
CAPNS2	0	0	0	0	0	0	0	0	0	0	-1.58788	0	0	0
CAPRIN1	0	0	0	0	0	0	-0.886428	-1.75628	0	0	0	-1.03579	0	0
CAPRIN2	0	0	0	0	0	1.82257	0	0	0	0	0	0	0	0
CAPS	0	0	0	0	0	0	0	0	-3.51226	0	0	0	0	0
CAPSL	0	0	0	0	0	0	0	0	0	0	0	0	-2.49836	0
CAPZA1	0	0	0	0	0	0	0	0	0	0	0	0	0	-0.580508
CAPZA2	-1.02048	0	0	0	0	0	0	0	0	0	0	0	0	0
CARD10	0	0.866431	0	0	0	0	0	0	0	0	0	0	1.52165	0
CARD11	0	0	0	0	0.704803	0	0	0	0	0	0	0	0	0
CARD14	0	0	-0.895769	0	0	0	0	0	0	0	0	0	0	0
CARD16	0	0	0	0	1.20633	0	0	0	0	0	0	0	0	0
CARD17	0	0	0	0	1.05461	0	0	0	0	0	0	0	0	0
CARD8-AS1	0	0	0	0	0	0	0	0	0	0	0	0	2.51249	0
CARF	0	-1.60128	0	0	0	-1.53234	0	0	-2.93052	0	0	0	0	0
CARMN	0	0	0	0	0	0	0	0	0	3.04626	0	0	0	0
CARNS1	0	0	0	0	0	0	0	4.53873	0	0	0	0	0	0
CARS-AS1	0	0	0	0	0	0	0	0	0	0	0	-1.07135	0	0
CARTPT	1.18449	0	0	0	0	0	0	0	0	0	0	0	0	0
CASC1	-1.03782	0	0	0	0	0	0	0	0	0	0	0	0	0
CASC10	0	0	0	0	0	0	0	0	4.95274	0	0	0	0	0
CASD1	1.388	0	-1.80605	0	-0.765836	0	0	0	0	0	0	0	0	0
CASP1	0	0	0	0	3.19901	0	0	0	0	0	0	0	0	0
CASP10	0	0	0	0	1.36007	0	0	1.6827	0	0	0	0	0	0
CASP2	-1.22443	0	0	0	0	0	-1.09353	-2.25047	0	0	0	0	0	0
CASP3	0	0	0	0	0	0	0	0	0	0	0	0	2.49593	0
CASP4	0	0	0	0	2.42658	0	1.70563	0	0	0	0	0	0	0
CASP5	0	0	0	0	0	0	2.24213	0	0	0	0	0	0	0
CASP7	0	0	4.21943	0	3.43177	0	2.93914	0	0	0	2.39335	0	0	0
CASP8	0	0	0	0	1.18042	0	0	0	0	0	0	0	0	0
CASP8AP2	0	0	0	0	0	0	0	0	0	0	0	0	2.29694	0
CASP9	0	0	-2.43539	0	0	0	0	0	0	-0.77626	0	0	0	0
CASQ1	0	0	0	0	0	0	0	0	0	0	0.678791	0	0	0
CASQ2	0	0	0	0	0	0	0	0	0	0	-0.938208	0	0	0
CASZ1	0	0	0	0	0	0	0	1.54844	0	0	0	0	0	0
CAT	0	0	-1.82064	0	0	-1.92783	-1.83463	0	0	-1.6145	0	0	0	0
CATIP-AS1	0	0	0	0	0	0	0	0	-2.36275	0	0	0	0	0
CATSPERB	0	-0.846783	0	0	0	0	0	0	0	0	0	0	0	0
CATSPERD	0	0	0	0	0	0	0	1.43223	0	0	0	0	0	0
CAV1	0	0	0	0	0	0	0	0	0	0	0	0	0	1.85599
CAV2	0	0	0	0	0	0	0	0	0	0	0	0	0	1.25392
CBARP	0	0.979442	0	0	0	0	0	0	0	0	0	0	0	0
CBFA2T2	-1.19516	0	0	0	0	-1.02044	0	0	0	0	0	0	0	0
CBFA2T3	0	0	0	0	0	0	0	0	0	0	0	2.08475	0	0
CBFB	0	1.71724	0	0	0	2.34	0	0	0	2.93392	0	0	0	0
CBLB	0	0	0	0	0	-1.91528	0	0	0	0	0	0	0	0
CBLL1	5.32544	0	0	0	0	0	0	0	0	0	0	0	0	0
CBLN3	0	0	0	0	0	0	0	0	0	0	2.16804	0	0	0
CBR1	0	0	0	0	0	0	0	0	0	0	-1.71128	0	0	0
CBR3	0	0	0	0	2.20667	0	0	0	0	0	1.91466	0	0	0
CBR4	0	-1.60361	0	0	0	0	-1.70915	0	0	0	-1.61716	0	0	0
CBS	0	0	0	0	0	0	0	0	0	2.54881	0	0	0	0
CBX1	0	0	0	0	0	0	0	-2.44363	0	0	0	0	0	0
CBX3	0	0	0	0	0	0	0	-2.44922	0	0	0	0	0	0
CBX3P2	0	0	0	0	0	0	0	0	0	0	0	0	-1.29024	0
CBX4	0	0	0	0	0	0	0	0	0	0	0	0	-2.38235	0
CBX5	0	0	0	0	-0.934747	0	0	0	0	0	0	0	0	0
CBX6	-1.99898	0	-4.21866	-2.55072	0	0	0	0	0	0	0	0	0	0
CBX7	0	-1.53699	0	0	0	0	0	0	-6.43722	0	0	0	0	0
CBX8	0	0	0	0	-0.518061	0	0	0	0	0	0	0	0	0
CBY1	0	0	0	0	0	0	0	0	-2.4277	0	0	0	0	0
CC2D2A	0	0	0	0	-0.740172	0	0	0	0	-1.04636	0	0	0	0
CCBE1	0	0	0	0	0	0	0	0	0	-1.46688	0	0	-2.58105	0
CCDC102A	0	0	0	0	0	0	0	0	0	0	1.44186	1.41695	0	0
CCDC105	0	0	0	0	0	0	0	0	0	0	0	1.26475	0	0
CCDC112	0	0	0	0	0	0	-1.45948	0	0	0	0	0	0	0
CCDC113	0	0	0	0	0	0	0	0	-4.95258	0	0	0	0	0
CCDC115	0	-2.39195	0	0	0	0	0	0	0	0	0	0	0	0
CCDC121	0	-1.09868	0	0	0	-1.22269	0	0	0	0	0	0	0	0
CCDC125	0	0	0	0	0	0	-1.5783	0	0	0	0	0	0	0
CCDC127	0	0	0	0	0	0	0	0	0	0	0	0	1.89223	0
CCDC136	0	0	0	0	0	0	0	0	0	-0.82513	0	0	0	0
CCDC137	0	0	0	-2.59162	0	0	0	0	0	0	0	0	0	0
CCDC138	0	0	0	0	0	0	0	-3.20511	0	0	-1.47053	0	0	0
CCDC14	0	0	0	0	-0.700861	0	0	-2.18409	0	0	0	0	0	0
CCDC140	0	0	0	0	0	0	0	0	-2.06629	0	0	0	0	0
CCDC141	0	0	0	0	0	0	0	0	0	0	0	0	-1.58801	0
CCDC142	0	0	0	0	0	0	0	0	0	0	0	0	1.85132	0
CCDC148	0	0	0	0	0	0	0	1.61594	0	0	0	0	-1.11915	0
CCDC150	0	0	0	0	0	0	0	-3.17453	0	0	0	0	0	0
CCDC151	0	0	0	0	0	0	0	0	0	0	0	1.33922	0	0
CCDC153	0	0	0	0	0	0	0	0	0	0	0	1.31455	0	0
CCDC155	0	0	0	0	0	0	0	0	0	0	0	1.69946	0	0
CCDC159	0	0	0	0	0	0	0	0	-2.29253	0	0	0	0	0
CCDC167	0	0	0	0	0	0	0	0	0	0	0	0	-2.10012	0
CCDC174	0	0	0	0	0	0	0	0	0	0	0	0	1.27301	0
CCDC18	0	0	0	0	0	0	0	-3.05374	0	0	0	0	0	0
CCDC18-AS1	0	0	0	0	0	0	0	0	-6.93805	0	0	0	0	0
CCDC182	0	0	0	0	0	0	0	0	0	0	0	0.687956	0	0
CCDC184	0	0	0	0	0	0	0	0	0	0	0	0.980956	0	0
CCDC191	0	-1.54751	0	0	0	0	0	0	0	0	0	0	0	0
CCDC24	0	0	0	0	0	0	0	0	0	0	1.22787	0	0	0
CCDC25	0	0	0	0	0	0	0	0	-4.33927	0	-1.12247	0	0	0
CCDC26	0	0	0	0	0	0	0	0	0	0	0	0	-2.41154	0
CCDC27	0	0.931981	0	0	0	0	0	0	0	0	0	0	0	0
CCDC28A	0	-3.10181	0	0	0	-2.44647	0	0	-8.06068	0	0	0	0	0
CCDC33	0	0	0	0	0	0	0	0	0	0	0	0	0	0.358915
CCDC38	0	0	0	0	0	0	0	0	0	0	0	1.05723	0	0
CCDC51	0	0	0	0	0	0	-2.01832	0	0	0	-2.30557	0	0	0
CCDC53	2.98919	-1.75205	-2.42011	0	0	-2.26055	0	0	-3.62204	0	0	0	0	0
CCDC6	0	-1.72081	0	0	0	0	0	0	0	0	0	0	0	0
CCDC63	0	0	0	0	0	0	0	2.6458	0	0	0	0	0	0
CCDC65	0	0	0	0	-0.482707	0	0	0	0	0	0	0	0	0
CCDC66	0	0	0	0	-0.912085	0	0	0	0	0	0	0	0	0
CCDC68	0	0	0	0	1.29287	0	0	0	0	0	0	0	0	0
CCDC7	0	0	0	0	0	0	0	0	0	0	0	0.592904	-0.743621	0
CCDC77	0	0	0	0	0	0	0	-4.16097	0	0	0	0	0	0
CCDC78	0	0	0	0	0	0	0	0	-2.90978	0	0	0	0	0
CCDC8	0	0	0	0	0	0	0	0	0	0.994929	-1.33621	0	0	0
CCDC80	0	0	0	0	0	0	0	0	0	3.94659	0	0	0	0
CCDC81	1.21259	0	0	0	0	0	0	0	0	0	0	1.28188	-2.30136	0
CCDC85B	0	0	0	0	0	0	0	0	0	-0.920152	0	0	0	0
CCDC85C	0	0	0	0	0	0	0	-1.72284	0	0	0	0	0	0
CCDC86	2.63903	2.82515	3.79556	0	0	3.20957	0	0	0	0	0	0	0	0
CCDC87	0	0	0	0	0	0	0	0	0	0	0	0	0	0.41515
CCDC9	0	0	0	0	0.457038	0	0	0	0	0	0	0	0	0
CCDC90B	0	-1.00071	0	0	0	0	0	3.38811	0	0	0	0	0	0
CCDC92	0	0	-2.71478	0	0	-2.12024	0	0	0	0	0	0	0	0
CCDC93	-1.70367	0	0	0	0	0	0	0	0	1.18531	1.09763	0	1.62566	0
CCIN	0	0	0	0	0	0	0	0	0	0.788759	0	0	0	0
CCL11	0	0	0	0	0	0	0	0	0	1.65619	1.24242	0	1.49299	0
CCL13	0	0	0	0	0.445191	0	0	0	0	0	0	0	0	0
CCL17	0	0	0	0	0	0	0	0	0	0	0	0.931707	0	0
CCL18	0	0	0	0	1.06747	0	1.3686	0	0	0	0	0	0	0
CCL19	0	0	0	0	0	0	2.82074	0	0	0	0	0	0	0
CCL2	0	0	0	0	0	0	17.566	0	0	0	19.8462	0	0	0
CCL20	0	0	0	0	0	0	36.6973	0	0	0	38.388	0	0	0
CCL23	0	0	0	0	0	0	1.41136	0	0	0	0	0	0	0
CCL4	0	0	0	0	0	0	15.7119	0	0	0	0	0	0	0
CCL5	0	0	0	0	0	0	13.1945	0	0	0	12.2176	0	0	0
CCL7	0	0	0	0	1.16432	0	2.93364	0	0	0	0	0	2.39084	0
CCL8	0	0	0	0	5.9267	0	8.32198	0	0	0	0	0	0	0
CCM2	0	0	0	0	0	0	0	0	0	0	0	0	4.27457	0
CCNA2	0	0	0	0	0	0	0	-6.37963	0	0	0	0	0	0
CCNB1	0	0	0	0	0	0	0	-6.4621	0	0	0	0	0	0
CCNB1IP1	0	0	0	0	0	0	0	0	-5.42723	0	0	0	0	1.5588
CCNB2	0	0	0	0	0	0	0	-3.6833	0	0	0	0	0	0
CCND1	0	4.79979	7.04851	0	0	6.26301	0	0	0	0	0	0	0	0
CCND3	0	0	0	0	1.20689	0	0	0	0	0	0	0	0	0
CCNDBP1	0	0	0	0	0	0	0	0	-5.693	0	0	0	0	0
CCNE1	0	0	0	0	0	1.80695	0	0	0	0	0	0	0	0
CCNF	0	0	0	0	0	0	0	-4.17212	0	0	0	0	0	0
CCNG1	0	0	0	0	0	-2.08823	0	4.33793	0	0	0	0	0	0
CCNG2	-3.39631	-2.80273	-7.99518	7.32584	0	0	0	0	0	0	0	0	0	0
CCNH	0	0	0	-2.08068	0	0	0	0	0	0	0	0	0	0
CCNI	0	0	0	2.12193	0	0	0	0	0	0	0	0	0	0
CCNK	1.37338	0	0	0	0	0	0	2.04575	0	0	0	0	0	0
CCNL1	0	0	0	0	0	0	2.08131	0	0	0	1.85144	0	0	0
CCNL2	0	0	0	0	0	0	0	0	-2.50678	0	0	0	0	0
CCP110	0	0	1.72236	0	0	0	0	0	0	0	-1.2964	0	0	0
CCR1	0	0	0	0	1.1259	0	0	0	0	0	0	0	0	-1.30838
CCR2	0	0	0	0	0	0	-1.75373	0	0	0	0	0	0	0
CCR6	0	0	0	0	0	0	0	0	0	0	0	0	1.63476	0
CCR7	0	0	0	0	0	0	4.68985	0	0	0	0	0	0	0
CCR8	0	0	0	0	0.588365	0	0	0	0	0	0	0	0	0
CCR9	0	0	0	0	-0.396101	0	0	0	0	0	0	0	0	0
CCRL2	0	0	0	0	0	0	4.57658	0	0	0	0	0	0	0
CCS	0	0	0	0	0	-1.15728	0	2.54502	0	0	0	0	0	0
CCSAP	0	0	0	0	0	0	-1.34425	0	0	0	0	0	0	0
CCT2	0	0	0	-3.17301	0	2.23563	0	0	0	0	0	0	0	0
CCT3	0	0	0	-3.30708	0	0	0	0	0	0	0	0	0	0
CCT4	0	0	0	0	0	1.2505	0	0	0	0	0	-1.39412	0	0
CCT5	0	0	2.58957	-3.15173	0	1.99268	0	0	0	0	0	0	0	0
CCT6A	0	0	2.42087	-2.9996	0	0	0	0	0	0	0	0	0	0
CCZ1B	0	-1.05112	0	0	0	0	0	0	0	0	0	0	0	0
CD101	0	0	0	0	-0.52221	0	0	0	0	0	0	0	0	0
CD109	0	0	0	0	0	0	0	0	0	0	0	0	3.17384	0
CD160	0	0.762056	0	0	0	0	0	0	0	0	0	0	0	0
CD163L1	0	0	0	0	0	0	0	2.7195	0	0	0	0	0	0
CD164	0	0	0	0	0.998281	0	0	0	0	0	0	0	0	0
CD180	0	0	0	0	-0.760694	0	-1.26254	0	0	0	0	0	0	0
CD1A	0	0	0	0	0	0	0	0	0	0	0	1.69161	0	0
CD1D	0	0	0	0	0	0	-1.94682	0	0	0	0	0	-2.62851	0
CD1E	0	0	0	0	0	0	0	0	0	0	0	0	-1.18974	0
CD22	0	0	0	0	0	0	0	0	0	0	0	0	0	-0.715618
CD226	0	0	0	0	0.622535	0	0	0	0	0	0	0	0	0
CD24	0	0	-5.49734	0	0	-4.17012	0	0	0	0	0	0	0	2.69508
CD244	0	0	0	0	0	0	0	0	0	0	0	0	0	0.756062
CD274	0	0	0	0	7.42556	0	7.00011	0	0	0	0	0	0	0
CD276	0	0	0	0	0	0	0	0	0	0	0.984313	0	0	0
CD2AP	1.61935	0	0	0	0.746748	0	0	0	0	0	0	0	0	0
CD300LF	0	0	0	0	0	0	-1.525	0	0	0	0	1.77886	-1.89615	0
CD33	0	0	0	0	0	0	-1.23604	0	0	0	0	0	0	0.780914
CD34	0	0	0	0	0	0	0.748648	0	0	0	0.804471	0	0	0
CD37	0	0	0	0	0	0	0	0	0	0	0	0	0	0.98303
CD38	0	0	0	0	2.46368	0	2.43472	0	0	0	0	0	0	0
CD3E	0	0	0	0	0	0	0	0	0	0	0	0.673225	0	0
CD3EAP	0	2.17382	3.18196	0	0	2.69027	0	0	0	0	0	0	0	0
CD4	0	0	0	0	0	0	0	0	0	0	0	0	0	0.705275
CD40	0	0	0	0	1.29326	0	3.52021	0	0	0	0	0	0	0
CD40LG	0	0	0	0	0	0	0	0	0	0	0	0	0	-0.539974
CD44	0	0	3.87251	0	0	0	3.82573	0	0	0	2.64148	0	0	0
CD47	0	0	0	0	1.80726	0	1.78493	0	0	0	2.58221	0	0	0
CD48	0	0	0	0	0	0	2.02606	0	0	0	0	0	0	1.57825
CD52	0	0	0	0	-0.780835	0	0	0	0	0	0	0	0	0
CD53	0	0	0	0	0.445872	0	0	0	0	0	0	0	0	-0.591257
CD55	0	0	-4.06424	0	0	0	0	0	0	0	0	0	0	0
CD58	0	0	0	0	0	0	2.0949	0	0	0	0	0	0	0
CD5L	0	0	0	0	0.399639	0	0	0	0	0	0	0.774552	0	0
CD63	-1.43458	0	0	0	0	0	0	0	0	0	0	0	0	0
CD69	0	0	0	0	0	0	4.94517	0	0	0	0	0	0	0
CD7	0	0	0	0	0.437524	0	0	0	0	0	0	0	0	0
CD70	0	0	0	0	0	0	2.83759	0	0	0	2.76326	0	0	0
CD72	0	0	0	0	0	0	0	0	0	0	0	1.68424	-2.71773	0
CD74	0	0	0	0	1.81982	0	0	0	0	0	0	0	0	0
CD79A	0	0	0	0	0	0	0	0	0	0	0	0.973769	0	0
CD80	0	0	0	0	0	0	3.79562	0	0	0	0	0	0	0
CD81	0	0	0	0	0	0	0	0	0	0	0	1.68084	0	0
CD82	0	0	0	0	0	0	3.80654	0	0	0	4.52818	0	0	-2.25793
CD83	0	0	0	0	0	0	10.4514	0	0	0	11.0027	0	0	0
CD84	0	0	0	0	0	0	0	0	0	0	0	0	-1.32359	0.972338
CD8A	0	0	0	0	0	0	0	0	0	0	0	-0.729953	0	0
CD93	0	0	0	0	0	0	0	0	0	0	0	0	3.08046	0
CD99	0	0	0	1.77814	0	0	0	0	0	0	0	0	0	0
CD99L2	0	0	0	0	0	-1.46932	0	0	0	0	0	0	0	0
CDADC1	0	0	0	0	0	0	0	0	0	0	-0.849669	0	0	0
CDC123	0	0	0	-3.0637	0	0	0	0	0	0	0	0	0	0
CDC14A	0	0	1.37419	0	-0.639466	0	0	0	0	0	0	0	0	0.547211
CDC25A	0	0	3.73451	0	0	2.87849	0	0	0	0	0	0	0	0
CDC25B	0	0	0	0	0	0	0	-4.01646	0	-2.96715	0	0	0	0
CDC25C	0	0	0	0	0	0	0	-3.35832	0	0	0	0	0	0
CDC27	0	0	0	0	0	0	0	-2.47579	0	0	0	0	0	0
CDC37L1	0	0	0	0	0	0	0	0	0	0	0	0	3.30292	0
CDC40	0	-1.0982	0	0	0	0	-1.2355	0	0	0	0	0	0	0
CDC42	0	0	0	0	0	0	0	0	1.79849	0	0	0	0	0
CDC42BPA	1.09838	0	0	0	0	0	0	0	0	0	0	0	0	0
CDC42BPB	0	0	0	0	0	0	0	0	0	0	0	0	0	-0.533228
CDC42BPG	0	0	0	0	0	0	0	1.14226	0	0	0	0	0	0
CDC42EP1	0	0	0	0	0	0	0	0	3.68094	0	0	0	0	0
CDC42EP2	0	0	0	0	0	1.87517	2.45456	0	0	0	1.99337	0	0	0
CDC42EP3	4.79784	0	0	0	0	0	0	0	0	0	0	0	0	0
CDC42EP4	0	0	0	0	0	0	0	0	0	0	1.6461	0	0	0
CDC42EP5	0	0	0	0	0	0	0	0	0	0	2.6049	0	0	0
CDC42SE1	0	0	-2.36337	0	0	0	0	0	0	2.14192	0	0	0	0
CDC45	0	0	0	0	0	3.74331	0	0	0	0	0	0	0	0
CDC6	0	0	6.83303	0	0	4.11153	0	0	0	0	0	0	0	0
CDC73	1.09943	0	0	0	0	0	0	0	2.68638	0	0	0	1.53568	0
CDCA2	0	0	0	0	0	0	0	-5.75736	0	0	0	0	0	0
CDCA3	0	0	0	0	0	0	0	-5.75846	0	0	0	0	0	0
CDCA4	0	0	2.91555	0	0	3.01028	0	0	0	0	0	0	0	0
CDCA7L	0	0	0	0	0	0	-3.2228	0	0	0	0	0	0	0
CDCA8	0	0	4.63228	0	0	0	0	-4.88476	0	0	0	0	0	0
CDCP1	0	0	0	0	0	2.43008	0	0	0	0	0	0	0	0
CDH10	0	0	0	0	0	0	0	5.80251	0	0	0	0	0	0
CDH15	0.60995	0	0	0	0	0	0	0	0	0	0	0	0	0
CDH2	0	0	0	0	0	0	0	0	0	3.28831	0	0	0	1.15562
CDH3	-1.72147	0	-3.83474	0	0	0	0	0	0	0	0	0	0	0
CDH4	0	0	0	0	0	0	0	0	0	0	0	0	0	-0.582434
CDH6	-1.63741	0	0	0	0	0	0	0	0	0	0	0	0	0
CDHR1	0	0	0	0	-0.462233	0	0	0	0	0	0	0	0	0
CDHR3	0	0	0	0	-0.803942	0	0	0	0	0	0	0	0	0
CDIP1	0	0	0	0	0	0	0	5.04944	0	0	0	0	0	0
CDIPT	0	-1.67324	0	0	0	-1.38779	-1.48192	0	0	0	0	0	0	0
CDIPT-AS1	0	0	0	0	0	0	0	0	-3.8792	0	0	0	0	0
CDK1	0	0	0	0	0	2.9024	0	0	0	0	0	0	0	0
CDK12	0	0	0	-1.26534	0	0	0	0	0	0	0	0	1.26808	0
CDK14	0	0	0	0	0	0	0	0	0	1.26439	0	0	0	0
CDK17	0	0	0	0	0	0	0	0	0	0	0	0	2.47389	0
CDK18	0	0	0	0	1.12847	0	0	0	-4.19562	0	0	0	0	0
CDK19	0	-1.58603	0	2.43563	0	-1.69818	0	0	0	0	0	0	0	0
CDK2	0	0	0	0	0	0	0	-2.88213	0	0	0	0	0	0
CDK20	0	0	0	0	0	0	0	0	-1.93868	0	0	0	0	0
CDK2AP1	1.88323	0	0	0	0	0	0	0	0	0	0	0	0	0
CDK2AP2	1.79756	0	0	0	0	0	0	0	0	0	0	0	0	0
CDK5R1	0	0	0	0	0	1.23105	0	0	0	0	0	0	0	0
CDK5RAP1	0	0	0	-1.49881	0	0	0	0	0	0	0	0	0	0
CDK5RAP2	0	0	0	0	0	0	0	-1.6976	0	0	0	0	0	0.785191
CDK5RAP3	0	0	0	0	0	0	0	0	-5.25477	0	0	0	0	1.13312
CDK8	-4.29087	0	0	0	0	0	0	-2.27576	0	0	0	0	0	0
CDKAL1	0	0	0	0	0	0	0	-2.15383	0	0	0	0	0	0
CDKL3	0	-0.808767	0	0	-0.548484	-0.821369	0	0	0	0	0	0	0	0
CDKL5	1.45096	0	0	0	0	0	0	0	0	0	0	0	0	0
CDKN1A	0	0	0	0	0	0	0	15.957	0	0	0	0	0	0
CDKN1B	0	-3.26767	0	0	0	-2.84243	0	0	0	0	0	0	0	0
CDKN1C	0	0	0	0	0	0	0	0	0	0	0	0	-2.81373	0
CDKN2B	0	0	-2.62676	0	0	0	2.45078	0	0	3.37373	2.56181	0	0	-0.987352
CDKN2C	0	0	0	0	0	0	0	0	0	0	-3.23157	0	0	0
CDO1	0	0	0	0	0	0	0	1.9344	0	0	0	0	0	0
CDR2L	-1.59698	0	0	0	0	0	0	0	0	0	0	0	0	0
CDS2	0	0	0	0	0	0	0	0	0	0	0	0	0	-0.535474
CDV3	0	0	2.64796	0	0	0	0	0	0	0	1.90938	0	0	0
CDX2	0	0	0	0	0	0	0	0	0	0	0	0	0	-0.893799
CDX4	0	0	0	0	0	0	0	0	0	0	0	0	0	0.423228
CDY1	0	0	0	0	0	0	0	0	0	0	0	0	-1.18324	0
CDYL	0	0	-1.84774	0	0	0	0	0	0	0	1.36836	0	0	0
CEACAM1	0	0	0	0	2.26906	0	0	4.04052	0	0	0	0	0	0
CEACAM21	0	0	0	0	0	0	0	0	0	0	0	0	-0.814412	0
CEACAM3	0	0	0	0	0	0	0	0	0	0	0	0	0	0.354774
CEACAM4	0	0	0	0	0	0	0	0	0	0	0	0.62291	0	0
CEACAM6	0	0	-3.46518	0	0	0	0	0	0	0	0	0	3.29687	0
CEBPA	0	0	0	0	0	0	-3.74208	0	0	0	-3.04888	0	0	0
CEBPB	0	0	0	0	0	0	0	0	0	0	3.58053	0	4.17163	0
CEBPD	3.5006	0	0	0	1.92749	0	3.46725	0	0	-3.34857	4.64301	0	0	0
CEBPG	0	0	0	0	0	0	0	0	0	3.28171	0	0	0	0
CECR1	0	0	0	0	0	0	0	0	0	0	0	0	-1.48519	1.00645
CECR2	0	0	0	0	0	0	0	0	0	0	0	0.891945	0	0
CECR5	0	0	0	3.24217	0	0	0	0	0	0	0	0	0	0
CECR6	0	0	0	0	0	0	0	0	0	0	0	0	1.94173	0
CEL	0	0	0	0	0	0	0	4.04953	0	0	0	0	0	0
CELA3B	0	0	0	0	0.435615	0	0	0	0	0	0	0	0	0
CELF2	0	0	0	0	0	0	-1.14938	0	0	0	0	0	0	-0.774676
CELF3	0	0	-1.01749	0	0	0	0	0	0	0	0	0	0	0
CELF5	0	0	0	0	0	0	0	0	0	0	0	0.808271	0	0
CELF6	0	0	0	0	0	0	0	0	0	0	0	1.20276	0	0
CELP	0	0	0	0	0	0	0	1.66145	0	0	0	0	0	0
CELSR1	0	0	1.21386	0	0	0	0	0	0	0	0	0	0	0
CELSR2	0	0	8.66914	0	0	0	0	0	0	0	0	0	0	0
CEMP1	0	0	-1.08619	0	0	0	0	0	0	0	0	0	0	0
CENPA	0	0	0	0	0	0	0	-4.57388	0	0	0	0	0	0
CENPB	0	0	0	-1.71922	0	0	0	0	0	0	0	0	0	0
CENPC	0	-1.56189	0	0	0	0	0	0	0	0	0	0	0	0
CENPE	0	0	0	0	0	0	0	-5.17973	0	0	0	0	0	0
CENPF	0	0	0	0	0	0	0	-5.51382	0	0	0	0	0	0
CENPI	0	0	0	0	0	0	0	-4.51521	0	0	0	0	0	0
CENPJ	0	0	2.35634	0	0	0	0	-2.95447	0	0	0	0	0	0
CENPK	0	0	0	0	0	0	0	-6.20667	0	0	0	0	0	0
CENPL	0	0	0	0	0	0	0	-4.83662	0	0	0	0	0	0
CENPN	8.49102	0	0	0	0	0	0	0	0	0	0	0	0	0
CENPO	0	0	0	0	0	0	0	-3.16421	0	0	0	0	0	0
CENPQ	0	0	0	0	0	2.53109	0	0	0	0	0	0	0	0
CEP112	0	0	0	0	0	0	0	0	0	0	0	0	0	0.771116
CEP120	0	0	0	0	-1.41183	0	0	0	0	0	0	0	0	0
CEP128	0	0	0	0	0	0	0	-4.15533	0	0	0	0	0	0
CEP131	0	0	0	0	0	0	0	0	0	0	0	0	-1.13583	0
CEP135	0	0	3.14584	0	0	0	0	0	0	0	0	0	0	0
CEP152	0	0	0	0	0	0	0	-2.40439	0	0	0	0	0	0
CEP162	0	-0.975543	0	0	0	0	0	0	0	0	0	0	0	0
CEP164	0	0	0	0	0	0	0	1.34966	0	0	0	0	0	0
CEP170B	0	0	0	0	0	0	0	3.16239	0	0	0	0	0	0
CEP192	0	0	0	0	0	0	0	-3.01452	0	0	0	0	0	0
CEP250	-0.799825	0	0	1.56381	0	0	0	0	0	0	0	0	0	0
CEP290	0	0	0	0	-0.751394	0	0	0	0	0	0	0	0	0
CEP295	0	0	0	0	0	0	0	-2.24985	0	0	0	0	0	0
CEP41	0	0	0	-1.01485	0	0	0	0	0	0	0	0	0	0
CEP55	0	0	4.76829	0	0	0	0	0	0	0	0	0	0	0
CEP57	0	-1.85057	0	0	0	0	0	0	-3.76258	0	0	0	0	0
CEP57L1	0	0	0	0	0	0	0	-1.80458	0	0	0	0	0	0
CEP63	0	0	0	0	0	0	-1.38637	0	0	0	0	0	0	0
CEP68	0	-1.66955	0	0	0	0	0	0	-3.75104	0	0	0	0	0
CEP70	0	0	0	0	0	0	0	0	0	0	0	0	-1.6976	0
CEP72	0	0	0	0	0	1.52565	0	0	0	0	0	0	0	0
CEP85	0	0	2.20802	0	0	0	0	-2.25275	0	0	0	0	0	0
CEP85L	0	0	0	0	0	0	0	3.58134	0	0	0	0	0	0
CEP97	0	0	1.92463	0	-1.01204	0	0	0	0	0	0	0	0	0
CEPT1	0	-0.994594	0	0	0	0	0	0	0	0	0	0	0	-0.569309
CERK	-2.37573	0	-2.75184	0	-2.27618	0	0	0	0	0	0	0	0	0
CERS2	0	0	-1.94058	0	0	0	0	0	0	0	0	0	0	0
CERS4	0	0	0	0	0	-1.53895	0	0	0	0	0	0	0	0
CERS5	0	0	0	0	0	0	0	2.00047	0	0	0	0	0	0
CERS6	1.83735	0	0	0	0	0	0	0	0	0	0	0	0	0
CES2	0	0	0	0	0	0	0	7.28038	0	0	0	0	0	0
CES3	0	0	0	0	0	0	0	1.42018	0	0	0	0	0	0
CETN3	0	0	0	0	0	0	-1.95028	0	0	0	-1.76189	0	0	0
CFAP161	0	0	0	0	0	0	0	0	0	0	0	-0.868454	0	0
CFAP20	0	0	0	0	0	1.65816	0	0	0	0	0	0	0	0
CFAP43	0	0	0	0	0	0	0	0	-1.30896	0	0	0	0	0
CFAP44	0	0	0	0	0	0	0	0	0	0	0	0	0	0.826101
CFAP47	0	0	0	0	-0.435131	0	0	0	0	0	0	0	0	0
CFAP70	-0.717437	0	0	0	0	0	0	0	0	0	0	0	0	0.542679
CFAP74	0	0	0	0	0	0	0	1.1087	0	0	0	0	0	0
CFAP99	0	0.896024	0	0	0	0	0	0	0	0	0	0	0	0
CFB	0	0	0	0	2.19758	0	6.31352	0	0	0	7.42674	0	0	0
CFDP1	0	0	0	1.25992	0	0	0	-1.62817	0	0	0	0	0	0
CFH	0	0	0	0	1.75523	0	0	0	0	-2.07456	0	0	0	0
CFHR4	0	0	0	0	0	0	0	2.58204	0	0	0	0	0	0
CFHR5	0	0	0	0	-0.390921	0	0	0	0	0	0	0	0	0
CFL1	0	1.32925	0	0	0	0	0	0	0	0	0	0	0	0
CFLAR	0	0	0	0	1.13909	0	4.01671	0	0	0	3.72654	0	0	0
CFLAR-AS1	0	0	0	0	0	0	1.16084	0	0	0	1.13315	0	0	0
CFTR	0	0	0	0	-0.728589	0	0	0	0	0	0	0	0	0
CGGBP1	0	0	0	0	0	0	0	0	0	0.908707	0	0	0	0
CGNL1	0	0	0	0	0	0	0	0	0	0	1.345	0	0	0
CGREF1	0	0	0	0	0	0	0	0	-2.15351	0	0	0	0	0
CGRRF1	0	0	0	0	0	0	0	2.05209	0	0	0	0	1.79559	0
CH17-340M24.3	0	0	0	0	0	0	0	0	-5.91198	0	0	0	0	0
CH25H	0	0	0	0	0	0	3.29371	0	0	0	2.74732	0	0	2.80327
CHAC2	0	0	0	-5.41857	0	0	0	0	7.23561	0	0	0	0	0
CHAD	0	0	0	0	0	0	0	0	0	0	0	0.718491	0	0
CHAF1A	0	0	0	0	0	1.96635	0	-3.51238	0	0	0	0	0	0
CHAT	0	0.534353	0	0	0	0	0	0	0	0	0	0	0	0
CHCHD3	0	0	0	0	0	0	0	-2.03235	0	0	0	-1.1448	0	0
CHCHD7	0	0	0	0	0	0	0	2.59685	0	0	0	0	0	0
CHD1	0	0	0	0	0	2.09155	0	0	0	0	0	0	0	0
CHD2	0	0	0	1.52086	0	0	0	0	0	0	0	0	0	0
CHD3	0	0	0	0	0	-1.52153	0	0	0	0	0	0	0	0
CHD7	0	0	0	0	0	0	0	0	0	0	0	0	1.53356	0
CHD9	0	0	2.12807	0	-0.897239	0	-1.25112	0	0	1.21351	0	0	0	0
CHEK1	0	0	3.07603	0	0	0	0	-4.18612	0	0	0	0	0	0
CHEK2	0	0	0	0	0	0	0	-3.5724	0	0	0	0	0	0
CHFR	0	0	0	0	0	0	0	0	0	1.46126	0	0	0	0.858854
CHGA	0	0	0	0	0	0	0	0	0	0	0	0.717695	0	0
CHI3L1	0	0	0	0	0	0	0	0	0	0	0	0	0	-1.5909
CHKA	3.74432	0	0	0	0	0	-1.45659	0	0	0	-1.46795	0	0	0
CHL1-AS2	0	0	0	0	0	0	0	0	-3.28209	0	0	0	0	0
CHML	-1.07384	0	0	0	0	0	0	0	0	0	0	0	0	0
CHMP1B	0	0	0	0	0	0	0	0	-5.0693	0	0	0	0	0
CHMP2A	0	0	0	0	0	-1.85946	0	0	-4.95216	0	0	0	0	0
CHMP2B	0	0	0	0	0	0	0	0	0	1.12391	0	0	0	0
CHMP4B	0	0	0	0	0	0	1.72063	0	0	0	1.96303	0	0	0
CHMP5	0	0	0	0	1.96502	0	0	0	0	0	0	0	0	0
CHMP6	0	0	0	-1.3633	0	0	0	0	0	0	0	0	0	0
CHMP7	0	0	0	0	0	0	0	0	0	0	0	0	1.12614	-0.768242
CHORDC1	0	0	0	0	0	1.67207	0	0	0	0	0	0	0	0
CHP2	0	0	0	0	-0.494915	0	0	0	0	0	0	0	0	0
CHPF	0	0	0	0	0	0	0	0	0	0	0	0	0	-0.961941
CHPT1	2.70747	0	3.5682	0	0	0	0	0	0	0	0	0	0	0
CHRAC1	0	0	0	0	0	0	0	-2.35802	0	0	0	0	0	0
CHRD	0	0	0	0	0	0	0	0.93499	0	0	0	0	0	0
CHRM1	0	0	0	0	0	0	0	0	-2.1968	0	0	0	0	0
CHRM3-AS2	0	0	0	0	-0.818088	0	0	0	0	0	0	0	0	0
CHRM4	0	0	0	0	0	0	0	0	0	0.738667	0	0	0	0.533662
CHRNA10	0	0.689981	0	0	0	0	0	0	0	0	0	0	0	0
CHRNA2	3.3317	0	0	0	0	0	0	0	0	0	0.578977	0	0	0
CHRNA3	0	0	0	0	0	0	0	1.65937	0	0.758379	0	0	0	-0.46255
CHRNA5	0	0	4.30534	-2.99889	0	0	0	0	0	0	0	0	0	0
CHRNA6	0	0	0	0	0.675265	0	0	0	0	0	0	1.15899	0	0
CHRNA9	0	0	0	0	0	0	0	0	0	1.48485	0	0	0	0
CHRNB1	0	0	0	0	0	0	0	0	0	1.52675	0	0	0	0
CHRNB4	0	0	0	0	0	0	0	0	0	0.660222	0	0	0	-0.703986
CHST1	0	0	1.40334	0	0	0	0	0	0	0	0	0	0	0
CHST11	0	0	0	0	0	0	0	0	0	3.26415	0	0	2.78378	0
CHST12	0	0	0	0	0	0	0	0	0	0	0	0	-2.14447	0
CHST14	0	0	0	0	0	0	0	2.42017	0	0	0	0	0	0
CHST15	0	0	0	0	0	0	0	0	0	0	1.65949	0	0	0
CHST2	0	0	0	0	0	0	2.88821	0	0	0	2.99542	0	0	0
CHST3	0	0	0	0	0	0	0	0	0	2.2218	0	0	0	0
CHST6	0	0	0	0	0	0	0	0	4.56769	0	0	0	-3.40144	0
CHST7	0	0	0	0	0	0	1.79426	0	0	0	0	0	0	0
CHST8	0	0	2.52286	0	0	0	0	0	0	-0.754408	0	0	0	0
CHSY1	0	0	4.63741	0	0	2.90355	0	0	0	0	0	0	0	0
CHUK	0	0	0	-2.35095	0	1.76835	0	0	3.77959	0	0	0	0	0
CIAO1	0	0	0	-1.37089	0	0	0	0	0	0	0	0	0	0
CIAPIN1	0	0	0	-1.99705	0	0	0	0	0	0	0	0	0	0
CIART	0	0	0	3.43051	0	0	0	0	0	0	0	0	0	0
CIB2	0	0	0	0	0	0	0	0	-1.50815	0	0	0	0	0
CIDEA	0	0	0	0	0	0	0	0	0	0	-1.25858	0	0	0
CIDEB	0	0	0	0	0	0	-1.29124	0	0	0	0	0	0	-0.813993
CIITA	0	0	0	0	0.691844	0	0	0	0	0	0	0	0	0
CILP	0	0	0	0	0	0	0	0	0	4.651	0	0	0	0
CINP	0	0	0	0	0	0	0	-1.26124	0	0	0	0	0	0
CIPC	0	0	0	0	0	0	-2.62177	0	0	0	-1.93196	0	0	0
CIR1	0	0	0	0	0	0	0	0	-5.02316	0	0	0	0	0
CIRBP	0	0	-2.64685	0	0	0	0	0	-3.66253	0	0	0	0	0
CISD3	0	0	0	-1.91796	0	0	0	0	0	0	0	0	0	0
CISH	0	0	0	0	0	0	0	0	0	0	0	0	2.78549	0
CIT	0	0	0	0	0	0	0	-9.03645	0	0	0	0	0	0
CITED2	0	0	-4.75139	0	0	-3.52714	0	0	0	-3.39951	0	0	0	0
CKAP4	0	0	0	0	0	0	0	0	3.80123	0	1.37866	0	0	0
CKAP5	0	0	0	0	0	0	0	-2.85094	0	0	0	0	0	0
CKMT2	0	0	0	0	0	0	0	0	0	0	0	0	0	-0.645284
CKMT2-AS1	0	0	0	0	0	0	0	0	-3.57622	0	0	0	0	0
CLASP1	0	-1.08026	0	0	0	0	0	0	0	0	0	0	0	0
CLASP2	0	0	1.40549	0	0	0	0	-1.59268	0	0	0	0	0	0
CLCA2	0	0	0	0	0	0	0	10.5193	0	0	0	0	0	0
CLCF1	0	2.60738	0	0	0	0	0	0	0	0	0	0	0	0
CLCN1	0	0	0	0	0	0	0	0	0	0	0	0.619571	0	0
CLCN3	-1.87207	0	0	0	0	0	0	0	0	0	0	0	0	0
CLCN4	0	0	0	0	0	0	0	0	0	0	0	0	-1.07073	0
CLCN5	0	0	0	0	0	0	0	-1.68904	0	0	0	0	0	0
CLCN6	0	0	0	0	0	0	0	0	-2.83301	0	0	0	0	0
CLCN7	0	0	-1.54899	0	0	0	0	0	-2.19066	0	0	0	0	0
CLDN1	0	0	0	0	0	0	6.42349	0	0	0	9.08996	0	0	0
CLDN10	0	0	0	0	0	0	0	0	0	0	0	0	0	1.20167
CLDN11	0	0	0	0	0	0	0	0	0	-3.69028	0	0	0	0
CLDN12	0	0	0	0	0	0	0	0	0	0	1.67471	0	0	0
CLDN14	0	0	0	0	0	0	0	0	0	1.62533	0	0	0	0
CLDN23	0	0	0	0	1.0002	0	0	0	0	0	0	0	0	0
CLDN3	0	0	-3.22371	0	0	0	0	0	0	0	0	0	0	0
CLDN4	0	0	-3.82822	0	0	0	0	0	0	0	0	0	0	-1.89939
CLDN8	7.82616	-2.01871	0	0	0	0	0	0	0	0	0	0	0	0
CLDN9	0	0	-2.08481	0	0	0	0	0	0	0	0	0	0	0
CLEC11A	0	0	0	0	0	0	0	0	-2.90914	0	0	0	-2.18871	0
CLEC14A	0	0	0	0	0	0	0	0	0	0	0	1.09345	0	0
CLEC16A	0	0	0	0	0	0	0	0	0	0.788706	0	0	0	0
CLEC17A	0	0	0	0	0	0	0	2.76796	0	0	0	0	0	0
CLEC1A	0	0	0	0	0	0	0	0	2.18314	0	0	0	0	0
CLEC2B	0	0	0	2.56036	1.46442	0	0	0	0	-2.33997	0	0	0	0
CLEC2D	0	0	-2.24365	0	0	0	1.93118	0	0	0	1.61385	0	0	0
CLEC4D	0	0	0	0	0	0	1.5993	0	0	0	0	0	0	0
CLEC4E	0	0	0	0	0	0	1.87413	0	0	0	0	0	0	0
CLEC5A	0	0	0	0	0	0	0	0	0	0	0	0	2.69454	0
CLEC7A	1.02304	0	0	0	0	0	0	0	0	0	0	0	0	0
CLGN	3.62954	0	0	0	0	0	0	0	0	0	0	0	0	0
CLIC2	0	0	0	0	1.27011	0	0	0	0	0	0	0	0	0
CLIC3	0	0	0	0	0	-4.50285	0	0	0	0	0	0	0	0
CLIC4	0	0	0	0	0	0	4.16446	0	0	0	3.41826	0	0	0
CLIP1	0	0	-1.89598	0	0	0	0	0	0	0	0	0	0	0
CLIP2	0	0	0	0	0	0	2.06036	0	0	0	2.67203	0	0	0
CLK1	0	0	0	5.26015	0	0	0	0	0	0	0	0	0	0
CLK3	0	0	0	3.56401	0	0	0	0	0	0	0	0	0	0
CLK4	0	-1.45238	0	0	0	0	0	0	0	0	0	0	0	0
CLMN	0	0	-2.48961	0	0	0	0	0	0	0	0	0	0	0
CLMP	0	3.01089	0	0	0	0	0	0	0	0	0	0	0	0
CLN3	0	-1.42052	0	0	0	-1.44666	0	0	0	0	0	0	0	0
CLN8	0	0	0	0	-1.25433	0	0	2.18808	0	0	0	0	0	0.790367
CLNS1A	0	0	0	0	0	0	-1.17514	0	0	0	-1.18419	0	0	0
CLOCK	0	0	0	0	0	0	0	0	3.11991	0	0	0	0	0
CLP1	0	0	0	0	0	0	0	2.88384	0	0	0	0	0	0
CLPB	0	0	0	0	0	0	0	0	0	0	0	0	0	0.709819
CLPX	0	0	0	0	0	0	-1.7797	0	0	0	-1.28684	0	0	0
CLRN1-AS1	0	0	0	0	0	0	0	0	0	0	0	0.945724	0	0
CLSPN	0	0	0	0	0	0	0	-4.42816	0	0	0	0	0	0
CLSTN1	-1.77099	0	0	0	0	0	0	0	0	0	0	0	0	-0.995678
CLSTN2-AS1	0	0	0	0	0	0	0	0	0	0	0	0.833414	0	0
CLSTN3	-1.16468	0	0	0	0	0	0	0	0	0	0	0	0	0
CLTA	0	0	-0.977366	0	0	0	0	0	0	0	0	0	0	0
CLTC	0	0	0	0	0	0	0	0	0	0	0	0	0	-0.831055
CLTCL1	0	0	0	0	0	0	0	0	0	2.30327	0	0	0	0
CLU	0	0	0	0	0	-2.16686	0	0	0	0	0	0	0	0
CLUHP3	0	0	0	0	0.778937	0	1.6034	0	0	0	1.94729	0	0	0
CLUL1	-0.946611	0	0	0	0	0	0	0	0	0	0	0	0	0
CLVS1	0	0	0	0	0	0	0	0	0	0	0	-1.28633	0	0
CLYBL	0	0	0	0	0	0	0	0	0	0	0	0	-1.28716	0
CMA1	0	0	0	0	0	0	0	0	0	0	0	-0.757631	0	0
CMBL	0	0	0	0	0	0	0	5.05086	0	0	0	0	0	0
CMC2	3.91731	0	0	0	0	0	0	0	0	0	0	0	0	0
CMC4	0	-1.13854	0	0	0	0	0	0	0	0	-1.26772	0	0	0
CMKLR1	0	0	0	0	0	0	0	0	0	0.701284	0	0	0	0.661274
CMPK1	0	0	0	0	0	0	0	0	0	0.853841	0	0	0	0
CMPK2	0	0	0	0	15.9288	0	7.31868	0	0	0	0	0	0	0
CMTM4	0	0	0	0	-0.995337	0	0	0	0	0	0	0	0	0
CMTM6	0	0	0	0	0	0	0	0	0	0	0	-1.31563	0	0
CMTM8	0	0	0	0	0	0	0	0	0	0	-1.70216	0	0	0
CMTR1	0	0	0	0	2.78086	0	0	0	0	0	0	0	0	0
CNBD2	0	0.671849	0	0	0	0	0	0	0	0	0	0	0	0
CNBP	0	0	0	0	0	1.11257	-1.24796	0	0	0	0	0	0	0
CNDP2	0	0	0	0	1.16878	0	0	0	0	0	0	0	0	0
CNGA1	-1.62094	0	0	0	0	0	0	0	0	0	0	0	0	-0.936614
CNGA3	0	0	0	0	0	0	0	0	0	0	0	0	0	-0.538562
CNGB1	0	0	0	0	0	0	0.514135	0	0	0	0.51524	0	0	0
CNGB3	1.07824	0	0	0	0	0	0	0	0	0	0	0	0	0
CNIH1	0	0	0	0	0	0	-1.4681	0	0	0	-1.37858	0	0	1.00186
CNIH3	0	0	0	0	0	1.59411	0	0	0	0	0	0	0	0
CNIH4	1.13376	0	0	0	0	0	0	0	0	0	0	0	0	0
CNKSR1	0	0	-1.904	0	0	0	0	0	0	0	0	0	0	0
CNKSR2	1.81553	0	0	0	0	0	0	0	0	0	0	0	0	0.758661
CNKSR3	0	0	0	0	0	0	0	0	0	-1.93484	0	0	0	0
CNN1	0	0	0	0	0	0	0	0	0	4.95347	0	0	0	0
CNN3	0	0	0	0	0	0	0	0	4.06037	0	0	0	0	0
CNNM3	-1.25022	0	0	0	0	0	0	0	-2.93156	0	0	0	0	0
CNNM4	0	0	0	0	0	0	0	0	0	1.13823	0	0	0	-0.82388
CNOT2	0	0	0	0	0	0	0	-1.1367	0	0	0	0	0	0
CNOT7	0	0	0	0	0	0	-1.2695	-1.69003	0	0	0	0	0	0
CNOT8	0	0	0	3.33278	0	0	0	0	0	0	0	0	0	0
CNOT9	0	0	0	0	0	0	0	0	2.72723	0	0	0	0	0
CNP	0	0	0	0	2.96066	0	0	0	0	0	0	0	0	0
CNPY2	0	0	0	-1.73555	0	0	0	0	0	0	0	0	0	0
CNR1	0	0	0	0	0	0	0	0	0	0	0	0	-1.45614	0
CNR2	0	0	0	0	0	0	0	0	0	0	0	0.712985	0	0
CNRIP1	0	0	0	0	0	0	0	0	0	1.53468	0	0	0	0
CNTFR	0	0	0	0	0	0	0	0	0	0	0	0	0	0.677384
CNTFR-AS1	0	0	0	0	0	0	0	0	0	0	0	0.665553	0	0
CNTLN	0	0	0	0	0	0	0	0	0	0	0	0	0	0.697206
CNTN5	0	0.555452	0	0	0	0	0	0	0	0	0	0	0	0
CNTNAP1	0	0	0	0	0	0	1.92697	0	0	-1.757	2.92677	0	0	0
CNTNAP2	1.26362	0	0	0	0	0	0	0	0	0	0	0	0	0
CNTNAP3	0	0	0	0	0	0	0	0	0	0	0	0	-2.11928	0
COA3	0	0	0	-1.79991	0	0	0	0	0	0	0	0	0	0
COA4	0	0	0	-1.96476	0	0	0	0	0	0	0	0	0	0
COA5	0	-2.22413	0	0	0	0	-1.72448	0	-4.993	0	-1.71327	0	0	0
COA6	0	0	0	-2.14817	0	0	0	0	0	0	0	0	0	0
COA7	0	0	2.73215	-4.1498	0	0	0	0	0	0	0	0	0	0
COASY	0	0	0	-1.75154	0	0	0	0	0	0	0	0	0	0
COBL	-2.28705	0	0	0	0	0	0	0	0	0	0	0	0	0
COBLL1	0	0	0	0	0	0	0	1.68856	0	0	0	0	0	0
COCH	0	0	0	0	0	0	0	0	0	0	0	0	0	0.882962
COG2	0	0	0	-1.29201	0	0	-0.965484	0	0	0	0	-1.31053	0	0
COG4	0	0	0	0	0	0	0	0	-3.82706	0	0	0	0	0
COG5	1.3858	0	0	0	0	0	0	0	0	0	0	0	0	0
COG6	0	-1.45636	0	0	0	0	0	0	0	0	0	0	0	0
COG8	0	0	0	0	0	0	0	0	-2.6358	0	0	0	0	0
COL10A1	0	0	0	0	0	0	0	0	0	1.15592	0	0	0	0
COL11A1	0	0	0	0	0	0	0	0	0	0	-1.5898	0	0	0
COL11A2	0	0	0	0	0	0	0	0	0	0	0	0	0	-0.700343
COL13A1	0	0	0	0	0	1.69332	0	0	0	0	0	0	0	0
COL15A1	0	0	0	0	0	0	0	0	0	2.78154	0	0	0	0
COL16A1	0	0	0	0	0	0	0	0	0	2.56564	0	0	0	0
COL17A1	0	0	0	0	0	0	0	2.55808	0	0	0	0	0	0
COL1A1	0	0	0	0	0	0	0	0	0	3.56608	0	0	0	0
COL1A2	0	0	0	0	0	0	0	0	0	2.1713	0	0	0	0
COL22A1	0	0	0	0	0	0	0	0	0	0	0.664185	0	0	0
COL23A1	0	0	0	0	0	0	0	0	0	0	0	0	1.81635	0
COL27A1	0	0	0	0	0	0	1.26914	0	0	0	1.7616	0	0	0
COL3A1	0	0	0	0	0	0	0	0	0	1.30292	0	0	0	0
COL4A1	0	0	0	0	0	0	0	0	0	6.33749	0	0	0	0
COL4A2	0	0	0	0	0	0	0	0	0	4.22126	0	0	0	0
COL4A4	0	0	0	0	0	0	0	0	0	1.456	0	0	0	0
COL4A5	0	0	-2.83515	0	0	-1.51053	0	0	0	0	0	0	0	0
COL4A6	0	0	0	0	0	0	0	0	0	-0.911511	0	0	0	0
COL5A1	0	0	0	3.30387	0	0	0	0	0	5.22105	0	0	0	0
COL5A2	-3.26048	0	0	0	0	0	0	0	0	2.61197	0	0	0	0
COL6A2	0	0	0	2.00153	0	0	0	0	0	0	0	0	0	0
COL6A5	0	0	0	0	0	0	0	0	0	0	0	0.735347	0	0
COL7A1	0	0	0	0	0	0	0	0	0	3.22845	0	0	0	0
COL8A2	0	0	0	0	0	0	0	0	0	1.72385	0	0	-1.62815	0
COL9A2	0	0	0	0	0	0	0	0	0	0	0	0	0	0.550166
COL9A3	-1.35468	0	0	0	0	0	0	0	0	0	0	0	0	0
COLCA2	0	-2.70209	0	0	0	0	0	0	0	0	0	0	0	0
COLEC10	-1.45567	0	0	0	0	0	0	0	0	0	0	0.931116	0	0
COLEC12	-3.87536	0	0	0	0	0	0	0	0	0	0	0	0	0
COMMD6	0	0	0	0	0	0	0	0	-3.46244	0	0	0	0	0
COMMD8	0	0	0	-2.46525	0	0	0	0	0	0	0	0	0	0
COMP	0	0	0	0	0	0	0	0	0	9.89925	0	0	0	0
COMT	0	0	-3.05469	0	0	0	0	0	0	0	0	0	0	0
COMTD1	0	0	0	0	0	0	0	0	-3.64156	0	0	0	0	0
COPA	0	0	0	0	0	0	0	0	0	0	0	-0.776398	0	0
COPB1	1.37259	0	0	0	0	0	0	0	0	0	0	0	0	0
COPS5	0	0	0	-1.87547	0	0	0	0	0	0	0	0	0	0
COPS6	0	0	0	-1.6895	0	0	0	0	0	0	0	0	0	0
COPS7A	0	0	0	-1.56029	0	0	0	0	0	0	0	0	0	0
COPS8	0	0	1.83828	0	0	0	0	0	0	0	0	0	0	0
COPZ2	0	0	0	0	0	0	0	0	-2.63478	0	0	0	0	0
COQ2	0	0	0	0	0	0	0	-1.89743	0	-1.25204	0	0	0	0
COQ3	0	0	0	-2.13407	0	0	0	0	0	0	0	0	0	0
COQ5	0	-2.35394	0	0	0	0	0	0	0	0	0	0	0	0
COQ6	-1.29204	0	0	0	0	0	0	0	0	0	0	0	0	0
COQ7	-1.35242	0	0	0	0	0	0	0	0	0	0	0	0	0
COQ8A	0	0	0	0	0	0	0	4.10504	-6.38821	0	0	0	0	0
COQ8B	0	0	0	0	0	0	0	0	0	-0.645681	0	0	0	0
COQ9	0	0	0	0	0	0	-0.813707	0	0	0	0	0	0	0
CORO1A	0	1.85803	0	0	0	0	0	0	0	0	0	0	0	0
CORO1B	0	0	0	0	0	-1.43024	0	0	0	0	0	0	0	0
CORO1C	0	1.85104	0	0	0	0	0	0	0	0	0	0	0	0
CORO2A	1.7109	0	-2.95709	0	0	0	0	0	0	0	0	0	0	0
CORO2B	0	0	0	0	0	2.77244	0	0	0	0	0	0	0	0
COX11	0	0	0	0	0	0	-1.24463	0	0	0	-1.20075	0	0	0
COX15	0	-1.02101	0	0	0	0	-1.01718	0	0	0	0	0	0	0
COX19	0	0	0	0	0	0	0	0	-2.50528	0	0	0	0	0
COX5B	0	-0.970935	0	0	0	-1.12862	0	0	0	0	0	0	0	0
COX6A1	0	0	0	0	0	0	0	0	0	0	0	0	-1.20936	0
COX6C	0	0	0	0	0	0	0	0	0	0	0	1.33053	0	0
COX7A1	0	0	0	0	0	0	0	0	0	0	0	0	-1.02144	0
COX7C	0	-0.839072	0	0	0	-1.10664	0	0	0	0	0	0	0	0
CP	0	0	0	2.12688	0	0	0	0	0	0	0	0	0	-1.96444
CPA2	0	0	0	0	0	0	0	0	0	0	0	1.0441	0	0
CPA3	0	0	0	0	0	0	0	0	0	0	0	0	-1.27357	0
CPA4	0	0	0	0	0	0	0	0	0	-2.27892	0	0	0	0
CPA6	0	0	0	0	0	0	0	0	0	0	0	0	-2.56377	0
CPE	0	0	0	0	0	0	0	3.21193	0	0	0	0	0	0
CPEB2-AS1	0	0	0	0	0	0	0	0	0	0	0	-0.765331	0	0
CPEB3	2.40572	-0.89084	0	0	0.929023	0	0	0	0	0	0	0	0	-0.887843
CPED1	0	0	0	0	0	0	0	0	0	-1.80906	0	0	0	0
CPLX2	0	0	0	0	0	0	0	0	0	-0.581248	0	0	0	-1.0405
CPNE8	0	0	0	0	0	0	0	0	0	0	0	0	-1.70787	0
CPS1	0	0	0	0	0	0	0	0	0	0	0	0	0	1.64655
CPS1-IT1	0	0	0	0	-0.526815	0	0	0	0	0	0	0	0	0
CPSF1	0	0	0	0	0	0	0	0	0	0	0	-0.890212	0	0
CPSF2	0	0	0	-2.033	0	0	0	0	3.05185	0	0	0	0	0
CPSF6	0	0	0	0	0	0	0	0	0	0	-1.20339	0	0	0
CPSF7	0.878955	0	0	-1.05554	0	0	0	0	0	0	0	0	0	0
CPT2	0	0	0	0	0	0	0	3.52348	0	0	0	0	0	0
CPVL	0	0	0	0	0	0	0	0	-4.58098	0	0	0	-4.03839	0
CPXM1	0	0	0	0	0	0	0	0	-4.04204	0	0	0	0	0
CPZ	0	0	0	0	0	0	0	0	0	0	0	0	-2.60674	0
CRABP2	0	0	-3.4143	3.85945	0	0	0	0	0	0	0	0	0	-1.61564
CRADD	0	0	0	0	0	0	0	0	0	-1.51731	0	0	0	0
CRBN	0	-2.13218	0	0	0	0	0	0	-6.89872	0	0	0	0	0
CRCP	0	0	0	0	0	0	0	0	0	0	0	-0.969513	0	0
CREB3	0	0	0	0	0	0	2.14401	0	0	0	2.59152	0	0	0
CREB3L2	2.19233	0	0	0	0	0	0	0	0	1.7012	0	0	0	0
CREB3L4	0	0	0	0	0	0	0	0	-9.10265	0	0	0	0	0
CREBL2	0	-1.46669	0	0	0	0	0	0	0	0	0	0	0	0
CREBRF	0	-4.02975	0	0	0	0	0	0	-10.4461	0	0	0	0	0
CREBZF	-1.84098	-0.68966	0	0	0	0	0	-1.23904	0	0	0	0	0	0
CREG1	0	-2.11342	0	0	0	-1.79372	0	0	0	0	0	0	0	0
CREM	0	0	0	0	1.32806	0	0	0	0	0	0	0	2.10831	0
CRHR2	0	0	0	0	0	0	0	0	0	0	0	0.448519	0	0
CRIP1	0	0	0	0	0	0	0	0	0	0	0	0	-2.90112	0
CRIP2	0	0	0	0	0	0	0	0	0	2.43188	0	0	0	0
CRIP3	0	0	0	0	0	0	0	0	0	0	0	0.811103	0	0
CRIPT	0	-2.04494	0	0	0	-1.39081	0	0	0	0	0	0	0	0
CRISP3	2.19948	0	-2.29287	0	0	0	0	0	0	0	0	0	0	-1.30591
CRISPLD1	0	0	0	0	0	0	0	0	0	0	0	0	-6.03898	0
CRISPLD2	1.99373	0	0	0	0	0	0	0	3.6845	0	0	0	0	0
CRK	0	0	0	0	0	0	0	0	0	0	0	0	1.85044	0
CRKL	0	0	3.02912	2.55473	0	0	0	0	0	0	0	0	0	0
CRLF1	0	0	0	0	0	0	0	0	0	4.82529	0	0	0	0
CRLF2	0	0	0	0	0	0	1.80324	0	0	0	0	0	1.99916	0
CRLF3	0	0	0	0	0	1.55298	0	0	0	0	0	0	0	0
CRMP1	0	0	0	0	0	0	0	0	0	0	0	0.790101	0	0
CRNN	0	0	0	0	0.598026	0	0	0	0	0	0	0	0	0.859625
CROCCP2	0	-1.14444	0	0	0	0	0	0	0	0	0	0	0	0
CROT	4.35831	0	0	0	0	0	0	2.62557	0	0	0	0	0	0
CRTAC1	0	0	0	0	0	0	0	1.22161	0	0	0	0	0	0
CRTAM	0	0	0	0	0	0	0	0	0	0	0	0	0	0.89639
CRTAP	0	0	0	0	-0.872768	0	-1.50219	0	0	0	-1.21652	0	0	0
CRY1	0	0	0	0	0	2.9548	0	0	0	0	0	0	0	0
CRY2	0	0	-1.85058	0	0	0	0	0	0	0	0	0	0	0
CRYAB	0	0	0	0	0	0	0	6.23484	0	0	0	0	0	0
CRYBA2	0	0	0	0	0	0	0	0	0	0	0	0	0	0.813739
CRYBB2P1	0	0	0	1.14062	0	0	0	0	0	0	0	0	0	0
CRYBG3	0	0	0	2.45022	0	0	0	0	0	0	0	0	0	0
CRYGA	0	0	0	0	0	0	0	0	0	0	0	0.877588	0	0
CRYGD	0	0	0	0	0	0	0	0	0	0	0	0.759773	0	-0.625208
CRYGS	0	0	0	0	0	0	0	0	0	0	0	0	2.04161	0
CRYL1	0	0	0	0	0	0	0	0	-7.33303	0	0	0	0	0
CRYM	1.51677	0	0	0	0	0	0	0	0	0	0	0	3.46103	0
CRYZ	0	0	0	0	0	0	0	0	0	0	0	0	0	-1.59139
CRYZL1	0	-1.18617	0	0	0	-1.27979	0	0	0	0	0	0	0	0
CSAD	-1.10664	0	0	0	0	-1.27378	0	0	0	0	0	0	0	0
CSDC2	0	0	0	0	0	0	0	0	0	1.6616	0	0	0	0
CSE1L	0	0	2.8232	0	0	0	0	0	0	0	0	0	0	0
CSF1	0	0	0	0	1.28004	0	3.31919	0	0	0	3.52387	0	0	0
CSF2	0	0	0	0	0	0	5.90353	0	0	0	8.35548	0	0	0
CSF3	0	0	0	0	0	0	4.90318	0	0	0	6.34314	0	0	0
CSF3R	0	0	0	0	0	0	0	0	0	0	0	0	0	1.93232
CSGALNACT1	6.84603	0	0	0	0	0	0	0	0	-2.09172	0	0	0	0
CSGALNACT2	0	0	0	0	0	1.74771	0	0	0	0	0	0	0	0
CSK	0	0	2.06809	0	0	0	0	0	0	0	0	0	0	0
CSMD1	0	0	0	0	0	0	0	0	0	0	0	0	-1.35447	0
CSMD3	0	0	0	0	0	0	0	4.8126	0	0	0	0	0	0
CSN1S1	0	0	0	0	0	0	0	0	0	0.765976	0	0	0	0
CSN2	0	0	0	0	0	0	0	0	0	0	0	0	0	0.384239
CSNK1A1	0	0	-1.56577	0	0	0	0	0	0	0	0	0	0	0
CSNK1D	0	0	-1.95821	0	0	0	0	0	-3.47329	0	0	0	0	0
CSNK1G1	0	0	0	0	0.752608	0	0	2.16405	0	0	0	0	0	0
CSNK1G3	1.46793	0	0	0	0	0	0	0	0	0.956113	0	0	0	0
CSNK2A1	0	0	0	0	0	0	0	-1.7589	0	0	0	-1.18611	0	0
CSNK2A2	0	0	0	0	0	0	0	0	0	0	0	0	0	1.19671
CSPP1	0	0	1.89585	0	0	0	0	0	0	0	0	0	0	0
CSRNP1	0	0	0	0	0	0	4.59728	0	0	0	0	0	0	0
CSRNP3	-0.920154	0	0	0	0	0	0	0	0	0	0	0	0	0
CSRP1	0	0	-3.15109	0	0	0	0	0	0	2.43391	0	0	0	0
CSRP2	0	0	0	4.27069	0	0	0	0	0	2.94134	0	0	0	0
CST3	0	0	0	0	0	0	0	3.37502	0	0	0	0	0	0
CST6	0	0	0	0	0	0	0	0	0	1.20949	0	0	0	0
CST7	0	0	0	0	0	0	0	0	0	0	0	2.08453	0	0
CST8	0	0	0	0	0	0	0	0	0	0	0	0	0	0.566106
CST9	0	0	0	0	0	0	0	0	0	0	0	-0.858421	0	0
CSTA	0	0	-3.77206	0	0	0	0	9.00608	0	0	0	0	0	0
CSTB	0	0	0	0	0	0	0	0	0	0	1.67126	0	0	0
CSTF1	0	0	0	0	0	0	-1.57812	0	0	0	0	0	0	0
CSTF2	0	0	0	-2.54779	0	1.50637	0	0	0	0	0	0	0	0
CSTF2T	0	0	0	-2.5297	0	0	0	0	0	0	0	0	0	0
CTBP1	-2.89217	0	0	0	0	0	0	0	0	0	0	0	0	0
CTBS	0	0	0	0	0	0	0	0	-3.51966	0	0	0	0	0
CTC-338M12.4	0	0	0	0	0	0	0	0	-3.40642	0	0	0	0	0
CTC1	-0.997146	0	0	0	0	0	0	0	-1.51606	0	0	0	0	0
CTCF	0	0	0	0	0	0	-1.32504	-2.35027	0	0	0	0	0	0
CTD-2297D10.2	0	0	0	0	0	0	0	0	0	0	0	-1.26887	0	0
CTDNEP1	0	0	0	0	0	0	0	0	0	0	0	1.00224	0	0
CTDSP1	0	0	0	0	0	0	0	0	-5.56757	0	0	0	0	0
CTDSPL2	0	0	0	0	0	0	0	-3.39117	0	0	0	0	0	0
CTF1	0	0	0	0	0	0	0	0	0	0	0	0	0	-1.00967
CTGF	0	0	0	0	0	0	0	0	0	7.72446	0	0	0	0
CTHRC1	0	0	0	0	0	0	5.94929	0	0	0	9.45956	0	0	0
CTIF	0	0	0	0	0	0	0	0	0	1.51699	0	0	0	0
CTNNA1	0	0	-1.49415	0	0	0	0	0	0	0	0	0	0	-0.685925
CTNNA2	3.86913	0	0	0	0	0	0	0	0	0	0	0	0	0
CTNNA3	-0.599334	0	-0.872984	0	0	0	0	0	0	0	0	0	0	-0.563612
CTNNB1	0	0	0	0	0	0	0	0	0	0	0	-1.42695	0	-1.19583
CTNNBIP1	0	0	0	0	0	0	-1.45086	0	-2.54757	0	-1.67608	0	0	-0.712335
CTNNBL1	0	0	0	0	1.32373	0	0	0	0	0	0	0	0	0
CTNND2	0	0	-3.55466	0	0	0	0	0	0	0	0	0	0	0
CTNS	0	0	0	-2.0495	0	0	0	0	0	0	0	0	0	0
CTPS1	0	3.72923	0	0	0	4.02745	0	0	0	6.37223	0	0	0	0
CTPS2	0	0	0	0	0	0	0	-1.96832	0	0	0	0	0	0
CTR9	0	0	4.82318	0	0	0	-1.40212	0	0	0	0	0	0	-1.06701
CTRC	0	0	0	0	0	0	0	0	0	0	0	0	0	0.512701
CTRL	0	0	0	0	0.755487	0	0	0	0	0	0	0	0	0
CTSA	0	0	0	0	0	-2.56767	0	0	0	0	0	0	0	0
CTSC	0	0	0	0	0	0	0	0	0	0	3.2044	0	0	0
CTSD	0	0	0	0	0	-2.49868	0	0	0	0	0	0	0	0
CTSF	0	0	0	0	0	0	0	0	-9.17214	0	0	0	0	0
CTSG	0	0	0	0	0	0	0	0	0	0	0	0	0	0.501877
CTSO	0	0	0	0	1.71889	-2.33025	0	0	-4.81736	0	0	0	0	0
CTSS	0	0	0	0	3.05035	0	3.95479	0	0	0	6.39754	0	0	0
CTSV	0	0	0	0	0	0	0	0	0	0	-2.05715	0	0	0
CTTNBP2NL	0	0	0	0	0	0	0	0	0	0	0	0	3.33947	0
CTXN3	0	0	0	0	0	0	0	0	0	0	0	0.77868	0	0
CUBN	0	0	0	0	0	0	0	0	0	0	0	0	0	0.920682
CUEDC1	0	0	2.96579	0	0	0	0	0	0	0	0	0	0	0.74663
CUEDC2	0	0	0	0	0	0	0	0	-4.00919	0	0	0	0	0
CUL2	0	0	0	0	0	0	0	0	2.42747	0	0	0	0	0
CUL4B	0	-1.51662	0	0	0	0	0	0	0	0	0	0	0	1.31731
CUL9	0	0	0	0	0	0	0	0	0	0	0	0	-0.98094	0
CUTA	0	0	0	0	0	0	0	0	0	-1.44116	0	0	-2.10195	0
CUTC	0	0	0	0	0	0	-1.7253	-2.83411	0	0	0	0	0	0
CWC22	0	0	0	0	0	0	0	0	0	0	0	0	2.83445	0
CWC27	0	0	0	0	0	0	0	-2.27038	0	0	0	0	0	0
CWF19L1	0	0	0	0	0	0	0	-2.5231	0	0	0	0	0	0
CWF19L2	0	0	0	0	0	0	0	-1.5296	0	0	0	0	0	0
CX3CL1	0	0	0	0	3.23439	0	0	0	0	0	3.21646	0	0	0
CXCL1	0	0	0	0	0	0	23.4219	0	0	0	20.4265	0	0	0
CXCL10	0	0	0	0	15.3266	0	24.1328	0	0	0	20.4677	0	0	0
CXCL11	0	0	0	0	15.0077	0	15.8344	0	0	0	11.936	0	0	0
CXCL12	0	0	12.4777	0	0	0	0	0	0	2.01813	0	0	0	0
CXCL13	0	0	0	0	1.45598	0	0	0	0	0	0	0	0	0
CXCL16	0	0	0	0	0	0	2.86996	0	0	0	3.15044	0	0	0
CXCL2	0	0	0	0	0	0	9.40346	0	0	0	8.95476	0	0	0
CXCL3	0	0	0	0	0	0	22.9461	0	0	0	23.7581	0	0	0
CXCL5	0	0	0	0	0	0	7.17965	0	0	0	10.0814	0	0	0
CXCL6	0	0	0	0	0	0	8.7254	0	0	0	10.5176	0	0	0
CXCL8	0	0	0	0	0	0	38.5179	0	0	0	45.4418	0	0	0
CXCL9	0	0	0	0	10.7047	0	0	0	0	0	0	0	0	0
CXCR2	0	0	0	0	0	0	-1.84463	3.52429	0	0	0	0	0	0
CXCR3	0	0	0	0	0	0	0	0	0	0	0	-0.574332	0	0
CXCR4	0	0	0	6.92442	0	0	0	0	0	0	0	0	0	0
CXorf21	0	0	0	0	1.14675	0	0	0	0	0	0	0	0	0
CXorf38	0	0	0	0	1.64039	0	0	0	0	0	0	0	0	0
CXorf40B	0	0	0	0	0	0	0	0	2.23528	0	0	0	0	0
CXorf56	0	0	0	0	0	0	0	0	0	0	0	-1.37939	0	0
CXorf57	-1.29513	0	0	0	0	0	0	0	0	0	0	0	0	0
CXorf65	0	0	0	0	0	0	0	0	0	0	0	0	1.31754	0
CXorf67	0	0	0	0	-0.493938	0	0	0	0	0	0	0	0	0
CXXC4	0	0	-1.77988	0	0	0	0	0	0	0	0	0	0	0
CXXC5	0	-3.25194	0	0	0	0	0	0	0	0	0	0	0	0
CYB561	0	0	0	0	0	0	0	0	0	0	0.968634	0	0	0
CYB561A3	0	0	0	0	0	0	0	0	0	-1.96225	0	0	0	0
CYB5B	0	0	0	-2.1279	0	0	0	0	0	0	0	0	0	0
CYB5D2	0	0	0	0	0	0	0	0	-6.01741	0	0	0	0	0
CYB5R1	0	0	-2.45355	0	0	0	0	0	0	0	0	0	0	0
CYB5R2	0	0	0	0	0	2.455	0	0	0	0	0	0	0	0
CYBA	0	0	0	0	0	0	0	0	0	0	1.2503	0	0	0
CYBRD1	0	-2.3076	0	0	0	0	0	0	0	0	0	0	0	0
CYFIP1	0	0	0	0	0	0	0	0	0	0	0	-1.4812	0	0
CYFIP2	0	0	0	0	0	0	0	7.0609	0	0	0	0	0	0
CYGB	0	0	0	0	0	0	0	3.20195	0	0	0	0	0	0
CYHR1	0	0	0	0	0	-0.727854	0	0	-1.82286	0	0	0	0	0
CYLD	0	0	0	0	0	0	2.77331	0	0	0	2.87546	0	0	0
CYMP	0	0	0	0	0	0	0	0	0	0	0	0.771562	0	0
CYP11A1	1.36259	0	0	0	0	0	0	0	0	0	0	0	0	0
CYP24A1	0	0	0	0	0	0	0	0	0	0	0	0	0	4.6923
CYP26A1	0	0	0	0	0	0	0	0	0	1.78947	0	0	0	0
CYP26B1	0	0	3.33203	0	0	0	0	0	0	0	0	0	0	0
CYP27B1	0	1.9756	0	0	0	0	3.19241	0	0	0	2.50726	0	0	0
CYP27C1	0	0	0	0	0	0	0	0	0	2.0613	0	0	0	0
CYP2A6	0	0	0	0	-0.38498	0	0	0	0	0	0	0	0	0
CYP2B7P	0	0	0	0	-0.53979	0	0	0	0	0	0	0	0	0
CYP2C9	0	0	0	0	0	0	0	0	0	0	0	0.579424	0	0
CYP2J2	0	0	0	0	2.09358	0	0	0	0	0	0	0	0	0.818777
CYP2R1	0	0	0	0	0	0	-1.06768	0	0	0	-1.03208	0	0	0
CYP2U1	0	0	0	0	0	0	0	0	-2.52137	0	0	0	0	0
CYP2W1	0	0.862575	0	0	0	0	0	0	0	0	0	0	0	0
CYP3A43	0	0	0	0	-0.523758	0	0	1.48691	0	0	0	0	0	0
CYP4B1	0	-1.92005	0	0	0	0	0	0	0	0	0	0	0	0
CYP4F11	0	0	0	0	0	0	0	2.25073	0	0	0	1.23989	0	0
CYP4F2	0	0	0	0	0	0	0	4.13943	0	0	0	0	0	0
CYP4F8	1.75348	0	0	0	0	0	0	0	0	0	0	0	0	0
CYP4V2	0	0	0	0	0	0	0	0	-3.81212	0	0	0	0	0
CYP4Z2P	0	0	0	0	0	0	0	0	0	0	0	1.1021	0	0
CYP7A1	-0.905322	0	0	0	0	0	0.902824	0	0	0	0	0	0	0
CYP7B1	0	0	0	0	0	0	3.33488	0	0	0	2.3177	0	0	0
CYP8B1	0	0	0	0	0	0	0	0	0	0	0	0.859054	0	0
CYSLTR1	0	0	0	0	0	0	0	0	0	0	0	0	2.34991	0
CYSRT1	0	0	0	0	0	0	0	5.07643	0	0	0	0	0	0
CYTH1	2.05236	0	0	0	0.80658	0	1.34051	0	0	0	1.29812	0	0	0
CYTH2	0	0	-1.6329	0	0	0	0	0	-2.17144	0	0	0	0	0
CYTL1	0	0	0	0	0	0	0	0	-4.86544	0	0	0	3.47833	0.90758
CYTOR	0	2.56504	0	0	0	0	0	0	0	0	0	0	0	0
D21S2090E	0	0	0	0	0	0	0	0	0	0	0	1.12085	0	0
D2HGDH	0	0	0	0	0	0	0	0	-2.74362	0	0	-1.16909	0	0
DAAM1	0	0	0	0	0	0	0	0	0	0	0	0	0	-1.37763
DAB2IP	0	0	0	0	0.602716	0	0	0	0	0	0	0	0	0
DACT1	0	0	0	0	0	0	0	0	0	6.22088	0	0	0	-1.72369
DACT3	0	0	0	0	0	0	0	0	0	0.707323	0	0	0	0
DAD1	0	0	0	0	0	0	0	0	0	1.12927	0	0	0	0
DAG1	0	0	0	0	0	-1.76012	0	0	0	0	0	0	0	0
DAGLB	0	0	0	0	0	0	-1.28923	0	0	0	0	0	0	0
DANCR	0	0	0	0	0	0	0	0	0	0	-3.4648	0	0	0
DAOA	0	0	0	0	0	0	0	0	0	0	0	0	-0.737543	0
DAOA-AS1	0	0	0	0	0	0	0	0	0	0	0	0	0.930387	0
DAPK1	0	0	0	0	0	0	0	0	0	-2.00428	0	0	0	0
DAPP1	0	0	0	0	1.22967	0	2.77752	0	0	0	2.46551	0	0	1.719
DARS	0	0	0	3.67082	0	0	0	0	0	0	0	0	0	0
[truncated: 7,910 more rows]
