# Supplementary material for: SARS-CoV-2 Nsp1 suppresses the canonical NF-κB pathway by promoting ubiquitin-dependent degradation of TAK1 kinase
Source: PLoS Pathog. 2026 May 4;22(5):e1014191. doi: 10.1371/journal.ppat.1014191 (PMC13178978; doi:10.1371/journal.ppat.1014191)
Supplement: S4 Table — (XLSX) [file ppat.1014191.s004.xlsx]

## Sheet: Sheet1
Supplementary Table 4. Positive gene set with reported roles in regulating NF-κB pathway
SARS-CoV-2 Protein	Effect on pathway	Mechanism / Targeted pathway protein(s)	Article title	DOI
Nsp2	Activation	NSP2 activates the NF-κB arm by stimulating the NF-κB–responsive PRD-II element of the IFNβ1 promoter and increasing NF-κB p65 (RelA) phosphorylation (assayed with phospho-p65/Ser536).	SARS-CoV-2 Nsp2 Contributes to Inflammation by Activating NF-κB	10.3390/v15020334
Nsp3	Activation	NSP3 activates NF-kB signaling via its C-terminal CoV-Y domain, which binds the host protein BRAP to enhance IkBα/IkBβ phosphorylation and promote p50/p65 nuclear translocation, leading to increased inflammatory cytokine transcription.	The CoV-Y domain of SARS-CoV-2 Nsp3 interacts with BRAP to stimulate NF-κB signaling and induce host inflammatory responses	10.1016/j.ijbiomac.2024.136123
Nsp3	Inhibition	NSP3 suppresses NF-κB signaling by blocking TNF-α–induced IκBα phosphorylation/degradation and p65 (RelA) nuclear translocation; mechanistically, its N-terminal SUD binds NEMO (IKKγ; CC2 domain) and, via the E3 ligase CBL, promotes ubiquitination-dependent proteasomal degradation of NEMO, disrupting the IKK complex.	The SARS‐unique domain (SUD) of SARS‐CoV‐2 nsp3 protein inhibits the antiviral immune responses through the NF‐κB pathway	10.1002/jmv.70007
Nsp5	Activation	NSP5 activates NF-kB signaling by increasing IKK and IkBα phosphorylation and promoting p65 (RelA) nuclear translocation. Mechanistically, NSP5 elevates and stabilizes the upstream adaptor MAVS by enhancing MAVS SUMO2/3 modification and delaying MAVS degradation, which in turn drives NF-kB–dependent cytokine induction.	SARS-CoV-2 Nsp5 Activates NF-kB Pathway by Upregulating SUMOylation of MAVS	10.3389/fimmu.2021.750969
Nsp6	Activation	NSP6 activates the canonical NF-kB pathway by forming a complex with TAK1 and recruiting NEMO (IKKγ). This requires TRIM13-mediated K63-linked polyubiquitination of NSP6 (key site K61), which enables NEMO/IKK complex recruitment and downstream NF-kB–dependent cytokine induction (for example IL-8 and IP-10).	Ubiquitination of SARS-CoV-2 NSP6 and ORF7a Facilitates NF-κB Activation	10.1128/mbio.00971-22
Nsp9	Inhibition	NSP9 suppresses NF-kB signaling by blocking TNF-alpha–induced nuclear translocation of p65 (RelA). Mechanistically, NSP9 associates with the nuclear pore component NUP62 in the cytoplasm, reduces NUP62 at the nuclear envelope and disrupts nuclear pore complex function, thereby impairing p65 nuclear import.	NSP9 of SARS-CoV-2 attenuates nuclear transport by hampering nucleoporin 62 dynamics and functions in host cells	10.1016/j.bbrc.2021.11.046
Nsp13	Inhibition	NSP13 inhibits NF-kB signaling by reducing NF-kB promoter activity and limiting both NF-kB phosphorylation and p65 (RelA) nuclear translocation. Mechanistically, NSP13 binds to the upstream kinase TBK1 and dampens TBK1 activation (reduced phospho-TBK1), which blunts the TBK1-dependent branch that feeds into the NEMO–IKK complex and NF-kB activation.	SARS-CoV-2 viral proteins NSP1 and NSP13 inhibit interferon activation through distinct mechanisms	10.1371/journal.pone.0253089
Nsp14	Activation	NSP14 activates NF-kB signaling by promoting nuclear translocation of NF-kB p65 and increasing NF-kB reporter activity. Mechanistically, NSP14 binds the host factor IMPDH2, and IMPDH2 knockdown or pharmacologic inhibition (ribavirin or mycophenolic acid) abolishes NSP14-driven NF-kB activation and IL-6/IL-8 induction, indicating an IMPDH2-dependent NF-kB activation axis.	SARS-CoV-2 Nsp14 protein associates with IMPDH2 and activates NF-kB signaling	10.3389/fimmu.2022.1007089
Nsp15	Activation	NSP15 significantly activates an NF-kB luciferase reporter in HEK293T cells, and TNF-alpha treatment further increases NF-kB activity in NSP15-expressing cells.	SARS-CoV-2 ORF3a positively regulates NF-κB activity by enhancing IKKβ-NEMO interaction	10.1016/j.virusres.2023.199086
ORF3a	Activation	ORF3a activates the canonical NF-kB pathway by enhancing IKK complex signaling: it increases IκBα and p65 phosphorylation, promotes p65 (RelA) nuclear translocation, and induces proinflammatory cytokines. Mechanistically, ORF3a interacts with IKKβ and NEMO (IKKγ) and strengthens the IKKβ–NEMO interaction, which boosts IKKβ activation and drives NF-kB activity.	SARS-CoV-2 ORF3a positively regulates NF-κB activity by enhancing IKKβ-NEMO interaction	10.1016/j.virusres.2023.199086
ORF6	Inhibition	ORF6 inhibits NF-kB signaling by binding the Rae1–Nup98 complex at the nuclear membrane to block p65 (RelA) nuclear translocation, thereby shutting down NF-kB activation.	ACE2-dependent and -independent SARS-CoV-2 entries dictate viral replication and inflammatory response during infection	10.1038/s41556-024-01388-w
ORF6	Inhibition	ORF6 inhibits NF-kB signaling by limiting its cytoplasmic activation: it represses NF-kB–responsive minimal promoters (for IFN-beta and IL-6) and reduces IKK-alpha–driven IL-6 promoter activation, while p65 (RelA) nuclear translocation is largely unchanged.	Nucleopore Trafﬁc Is Hindered by SARS-CoV-2 ORF6 Protein to Efﬁciently Suppress IFN- β and IL-6 Secretion	10.3390/v14061273
ORF7a	Activation	ORF7a activates NF-kB through TAK1 and NEMO, and its activity depends on RNF121-driven polyubiquitination of ORF7a (notably K119). Loss of RNF121 or the K119R mutant reduces ORF7a binding to TAK1 and NEMO and suppresses NF-kB activation and cytokine output; TAB2/TAB3 contribute to efficient ORF7a-triggered signaling.	Ubiquitination of SARS-CoV-2 NSP6 and ORF7a Facilitates NF-κB Activation	10.1128/mbio.00971-22
ORF8	Activation	Secreted, glycosylated ORF8 activates NF-kB signaling in CD14+ monocytes, shown by increased phospho-p65 and NF-kB2 processing (p100 to p52), which supports induction of inflammasome components (for example NLRP3 and IL1b) during ORF8-driven inflammatory responses.	Secreted ORF8 induces monocytic proinﬂammatory cytokines through NLRP3 pathways in patients with severe COVID-19	10.1016/j.isci.2023.106929
S	Activation	S protein activates the canonical NF-kB pathway by being sensed extracellularly through TLR2 in a MyD88-dependent manner, leading to phosphorylation of p65 and IkBα and induction of inflammatory cytokines (for example IL-6, IL-1β, TNFα); this NF-kB activation is lost in Tlr2-deficient cells and requires TLR2 dimerization with TLR1 or TLR6.	SARS-CoV-2 spike protein induces inflammation via TLR2-dependent activation of the NF-κB pathway	10.7554/eLife.68563
M	Activation	M protein activates NF-kB signaling by increasing NF-kB reporter activity in a dose-dependent manner and promoting p65 (RelA) nuclear translocation.	Activation of NF-κB and induction of proinflammatory cytokine expressions mediated by ORF7a protein of SARS-CoV-2	10.1038/s41598-021-92941-2
N	Activation	N protein promotes NF-kB hyper-activation by binding viral RNA to undergo liquid–liquid phase separation, which recruits TAK1 and the IKK complex (including NEMO/IKKγ) to enhance NF-kB activation.	RNA-induced liquid phase separation of SARS-CoV-2 nucleocapsid protein facilitates NF-κB hyper-activation and inflammation	10.1038/s41392-021-00575-7
N	Inhibition	N protein inhibits NF-kB activation by binding TAB2 and TAB3 and disrupting assembly of the TAK1–TAB2/3 complex, which reduces p65 and IkBα phosphorylation and dampens proinflammatory cytokine expression.	SARS-CoV-2 specific adaptations in N protein inhibit NF-κB activation and alter pathogenesis	10.1083/jcb.202404131
