# Supplementary material for: SARS-CoV-2 Nsp1 suppresses the canonical NF-κB pathway by promoting ubiquitin-dependent degradation of TAK1 kinase
Source: PLoS Pathog. 2026 May 4;22(5):e1014191. doi: 10.1371/journal.ppat.1014191 (PMC13178978; doi:10.1371/journal.ppat.1014191)
Supplement: S5 Table — (XLSX) [file ppat.1014191.s005.xlsx]

## Sheet: Sheet1
Supplementary Table 5. Interaction scores of SARS-CoV-2 proteins and immune pathways
SARS-CoV-2 Protein	Androgen	EGFR	Estrogen	Hypoxia	JAK-STAT	MAPK	NFkB	p53	PI3K	TGFb	TNFa	Trail	VEGF	WNT
Nsp1	0.178931	0.224414	0.19982	0.225145	0.22547	0.233852	0.205851	0.192362	0.223657	0.171459	0.227272	0.189566	0.187941	0.184479
Nsp2	0.0493297	0.074439	0.058973	0.0713812	0.0706573	0.0817167	0.0819159	0.0730568	0.0773063	0.0418308	0.0754659	0.073027	0.0582092	0.0536458
Nsp3	0.0285926	0.0319983	0.0367586	0.039297	0.0403514	0.0404288	0.0325524	0.0472402	0.0353606	0.0230543	0.0310423	0.0268013	0.023996	0.0251693
Nsp4	0.040389	0.0321627	0.0391235	0.0416721	0.0327803	0.0338306	0.0509589	0.0268883	0.0446628	0.047978	0.0536401	0.0438304	0.0326742	0.0430127
Nsp5	0.0653578	0.0660892	0.0641185	0.0679143	0.0546599	0.062027	0.0427942	0.0550386	0.0665854	0.0585984	0.0482716	0.0423312	0.0569639	0.0595887
Nsp6	0.0495032	0.0519815	0.0510252	0.055163	0.0452217	0.0499971	0.0594793	0.0402335	0.0621923	0.061113	0.0657383	0.05149	0.048254	0.0549513
Nsp7	0.121096	0.130992	0.13783	0.141347	0.153197	0.149583	0.101851	0.115933	0.126252	0.11076	0.106431	0.073574	0.0992178	0.121796
Nsp8	0.0621728	0.0644661	0.0675548	0.0841323	0.0603787	0.0692841	0.0369979	0.0600462	0.0749876	0.0496177	0.0410296	0.0430505	0.0469563	0.0567124
Nsp9	0.0393651	0.0189875	0.0309079	0.0313868	0.0369305	0.0247992	0.0098812	0.0298507	0.0186514	0.0136043	0.00829097	0.0107139	0.0197112	0.0221328
Nsp10	0.000567507	0.000329617	0.000532167	0.000482092	0.000487351	0.000449352	0.00053296	0.000401137	0.000374769	0.000508326	0.000601794	0.000342935	0.000377916	0.000561018
Nsp11	6.38265e-05	5.39469e-05	6.61858e-05	6.90632e-05	4.73605e-05	6.32825e-05	4.85842e-05	5.95074e-05	5.66228e-05	5.57443e-05	5.0254e-05	5.13004e-05	4.96589e-05	5.62292e-05
Nsp12	0.0500331	0.0515141	0.049115	0.0575909	0.0692946	0.0592073	0.0608154	0.0529483	0.0641856	0.0342088	0.05982	0.0445177	0.0397022	0.0425373
Nsp13	0.167351	0.228298	0.198485	0.232016	0.243013	0.261864	0.199605	0.230977	0.200533	0.14068	0.17824	0.198814	0.174355	0.175062
Nsp14	0.0390742	0.0378705	0.0460352	0.0394612	0.0341181	0.0413283	0.0468071	0.0450943	0.0419325	0.0456133	0.0483057	0.0439554	0.0341334	0.0399854
Nsp15	0.119248	0.147135	0.144594	0.150899	0.179367	0.172798	0.155075	0.14689	0.158664	0.114983	0.149208	0.134601	0.118004	0.131381
Nsp16	0.0806733	0.103417	0.0980378	0.120727	0.108242	0.117146	0.0977054	0.0893076	0.122276	0.0826745	0.105592	0.0961049	0.0805176	0.0860388
ORF3a	0.0543238	0.0574924	0.0593949	0.061965	0.0482326	0.0563987	0.0774421	0.0443617	0.0696837	0.0661736	0.0826466	0.0662654	0.0551894	0.0630562
ORF6	0.184929	0.184033	0.208066	0.199772	0.149336	0.205556	0.0915677	0.145452	0.173574	0.168135	0.100179	0.0915338	0.138069	0.176574
ORF7a	0.0941274	0.0832186	0.0877712	0.0916444	0.123481	0.0850391	0.115811	0.0658377	0.0821955	0.0803803	0.113128	0.0652588	0.0741691	0.0948518
ORF7b	0.191147	0.174729	0.194357	0.195308	0.179647	0.166617	0.130234	0.150021	0.136001	0.140722	0.140641	0.112802	0.153612	0.187495
ORF8	0.118319	0.10585	0.116581	0.101192	0.182456	0.100969	0.119745	0.0871766	0.0888905	0.0860364	0.112843	0.0807253	0.0847672	0.110427
ORF10	0.0189133	0.00830327	0.0108752	0.00817044	0.0234251	0.00905951	0.00618048	0.0153258	0.00594221	0.00852746	0.00544374	0.00681488	0.00845812	0.0105634
S	0.0160745	0.0137887	0.0163733	0.0163394	0.0145304	0.0141978	0.025616	0.0147509	0.0207053	0.0197802	0.0282242	0.0201806	0.0138716	0.0179422
E	0.138363	0.124415	0.156378	0.146336	0.113123	0.133672	0.0765622	0.106597	0.128802	0.120109	0.0809641	0.0654669	0.0931168	0.138178
M	0.0779616	0.0881382	0.0888664	0.099102	0.074526	0.0878983	0.10857	0.0662181	0.107955	0.0946181	0.114222	0.10177	0.0801719	0.0917413
N	0.0944014	0.1268	0.117706	0.122716	0.146523	0.153884	0.111214	0.142946	0.114765	0.0740922	0.100253	0.0985786	0.0986379	0.0901885
