# Supplementary material for: SARS-CoV-2 Nsp1 suppresses the canonical NF-κB pathway by promoting ubiquitin-dependent degradation of TAK1 kinase
Source: PLoS Pathog. 2026 May 4;22(5):e1014191. doi: 10.1371/journal.ppat.1014191 (PMC13178978; doi:10.1371/journal.ppat.1014191)
Supplement: S6 Table — (XLSX) [file ppat.1014191.s006.xlsx]

## Sheet: Sheet1
Supplementary Table 6. Sequences of primers and oligos used in this study
Primer name	Sequence	Restriction site
Construction of DNA constructs
TAK1-full lengthen-Forward	CTAGCTAGCATGTCTACAGCCTCTGC	NheI
TAK1-full lengthen-Reverse	CGCGGATCCGTGAAGTGCCTTGTCGTTTC	BamHI
TAB1-full lengthen-Forward	CTAGCTAGCATGGCGGCGCAGAG	NheI
TAB1-full lengthen-Reverse	CGCGGATCCGCGGTGCTGTCACCACG	BamHI
TAK1-K34R-Forward	CTTTGAAGAGATCGACTACAGGGAGATCGAGGTGGAAGAGGTTG
TAK1-K34R-Reverse	CAACCTCTTCCACCTCGATCTCCCTGTAGTCGATCTCTTCAAAG
TAK1-K72R-Forward	TAGAAAGTGAATCTGAGAGGAGAGCGTTTATTGTAGAGCTTCG
TAK1-K72R-Reverse	CGAAGCTCTACAATAAACGCTCTCCTCTCAGATTCACTTTCTA
TAK1-K209R-Forward	GAAGGTAGTAATTACAGTGAAAGGTGTGACGTCTTCAGCTGGGGTATTATTCTTTG
TAK1-K209R-Reverse	CAAAGAATAATACCCCAGCTGAAGACGTCACACCTTTCACTGTAATTACTACCTTC
TAK1-K562R-Forward	CTACTTACTACCAGCAATGCAGGAAACAACTAGAGGTCATCAG
TAK1-K562R-Reverse	CTGATGACCTCTAGTTGTTTCCTGCATTGCTGGTAGTAAGTAG
TAK1-1-303-Forward	ccgGCTAGCATGTCTACAGCCTCTGC	NheI
TAK1-1-303-Reverse	cgcGGATCCACTGACAAGGATACTGTAATGG	BamHI
TAK1-303-606-Forward	ccgGCTAGCATGTATTCAGATGAAGGACAGAGCAA	NheI
TAK1-303-606-Reverse	cgcGGATCCGTGAAGTGCCTTG	BamHI
TRIM21-full lengthen-Forward	GATCCACCGGTCGCCACCATGGCTTCAGCAGCACGCTTG
TRIM21-full lengthen-Reverse	GATCTAGAGTCGCGGCCGCTTTAATAGTCAGTGGATCCTTGTG
TRIM21-△SPRY-Forward	GATCCACCGGTCGCCACCATGGCTTCAGCAGCACGCTTG
TRIM21-△SPRY-Reverse	GATCTAGAGTCGCGGCCGCTTTAGCTGTGGCACCTTCGATCTAG
TRIM21-SPRY-Forward	GATCCACCGGTCGCCACCATGGAACTCAGGAGTGTGTG
TRIM21-SPRY-Reverse	GATCTAGAGTCGCGGCCGCTTTAATAGTCAGTGGATCCTTGTG
CDH3 promoter-Forward	CCGCTCGAGTTCTTATGTGGGGAGGTAATC
CDH3 promoter-Reverse	CCCAAGCTTCTGACGTCGAGAGAGCATAC
GJA1 promoter-Forward	ATTGCATCGCTAGCCTCGAGTGTCTAACGTAGTGGAATG
GJA1 promoter-Reverse	AGTACCGGATTGCCAAGCTGAGCACCGCAGCC
NECTIN2 promoter-Forward	ATTGCATCGCTAGCCTCGAGGCCAGTGAGTTTGCTTTC
NECTIN2 promoter-Reverse	AGTACCGGATTGCCAAGCTGGGAGGAGGGGCTAGAAG
NF-κB response elements-Forward	GAAATTGCATCGCTAGCCGGGGCCTTCCGGGGAAAACCGGCAATCCGGTACTGTTG
NF-κB response elements-Reverse	CAACAGTACCGGATTGCCGGTTTTCCCCGGAAGGCCCCGGCTAGCGATGCAATTTC
qRT-PCR
Human GAPDH-Forward	AGAAGGCTGGGGCTCATTTG
Human GAPDH-Reverse	AGGGGCCATCCACAGTCTTC
Human TNF-α-Forward	CCAGACCAAGGTCAACCTCC
Human TNF-α-Reverse	CAGACTCGGCAAAGTCGAGA
Human IL-8-Forward	ACTGAGAGTGATTGAGAGTGGAC
Human IL-8-Reverse	AACCCTCTGCACCCAGTTTTC
Human IP10-Forward	GTGGCATTCAAGGAGTACCTC
Human IP10-Reverse	TGATGGCCTTCGATTCTGGATT
Human β-ACTIN-Forward	TTCCAGCAGATGTGGATCAG
Human β-ACTIN-Reverse	GGTGTAACGCAACTAAGTCA
Human TRIM21-Forward	AAGCTCCAGGTGGCATTAG
Human TRIM21-Reverse	ACAAACTCTGCGTGAATCCTAG
shRNA sequence
shLuc (luciferase)	CGCTGAGTACTTCGAAATGTC
shTRIM21-1	GAAGAGAGATTTGATAGTTAT
shTRIM21-2	TGAGAAGTTGGAAGTGGAAAT
