# Supplementary material for: SARS-CoV-2 Nsp1 suppresses the canonical NF-κB pathway by promoting ubiquitin-dependent degradation of TAK1 kinase
Source: PLoS Pathog. 2026 May 4;22(5):e1014191. doi: 10.1371/journal.ppat.1014191 (PMC13178978; doi:10.1371/journal.ppat.1014191)
Supplement: S7 Table — (XLSX) [file ppat.1014191.s007.xlsx]

## Sheet: Proteins
Supplementary Table 7. Nsp1 interacting-candidates identified by IP-MS
Accession	Protein name	Gene name	MW [kDa]	Protein score	Sequence coverage (%)	Unique Peptides	Peptides	PSMs	Abundance
P52732	Kinesin-like protein KIF11	KIF11	119.1	2804	45	47	47	71	3.00e+09
O14744	Protein arginine N-methyltransferase 5	PRMT5	72.6	2052	46	30	30	56	3.03e+09
Q15233	Non-POU domain-containing octamer-binding protein	NONO	54.2	1698	45	18	19	44	3.47e+08
P11940	Polyadenylate-binding protein 1	PABPC1	70.6	1075	40	17	23	30	2.22e+08
Q14152	Eukaryotic translation initiation factor 3 subunit A	EIF3A	166.5	1041	22	27	27	31	6.74e+07
Q9Y2W1	Thyroid hormone receptor-associated protein 3	THRAP3	108.6	879	28	22	23	25	1.23e+08
P55884	Eukaryotic translation initiation factor 3 subunit B	EIF3B	92.4	865	34	18	18	26	1.73e+08
Q99613	Eukaryotic translation initiation factor 3 subunit C	EIF3C	105.3	817	18	15	15	20	1.14e+08
P98175	RNA-binding protein 10	RBM10	103.5	798	19	15	15	19	1.24e+08
Q9Y262	Eukaryotic translation initiation factor 3 subunit L	EIF3L	66.7	795	35	19	19	20	1.75e+08
Q9NZI8	Insulin-like growth factor 2 mRNA-binding protein 1	IGF2BP1	63.4	688	21	9	10	13	3.46e+07
O00571	ATP-dependent RNA helicase DDX3X	DDX3X	73.2	644	21	11	12	16	3.67e+07
P60228	Eukaryotic translation initiation factor 3 subunit E	EIF3E	52.2	644	33	14	14	17	1.05e+08
Q9BQA1	Methylosome protein WDR77	WDR77	36.7	623	21	6	6	13	8.68e+08
Q15393	Splicing factor 3B subunit 3	SF3B3	135.5	609	15	14	14	15	4.07e+07
P19474	E3 ubiquitin-protein ligase TRIM21	TRIM21	54.1	561	24	9	9	13	7.16e+07
O00303	Eukaryotic translation initiation factor 3 subunit F	EIF3F	37.5	541	37	10	10	14	7.27e+07
P23588	Eukaryotic translation initiation factor 4B	EIF4B	69.1	532	24	14	14	16	7.85e+07
P17844	Probable ATP-dependent RNA helicase DDX5	DDX5	69.1	524	26	12	14	18	8.92e+07
Q13310	Polyadenylate-binding protein 4	PABPC4	70.7	510	20	5	11	14	2.72e+07
P52272	Heterogeneous nuclear ribonucleoprotein M	HNRNPM	77.5	494	21	14	14	15	2.70e+07
O60256	Phosphoribosyl pyrophosphate synthase-associated protein 2	PRPSAP2	40.9	491	33	8	9	12	6.12e+07
Q15208	Serine/threonine-protein kinase 38	STK38	54.2	488	28	9	12	14	6.47e+07
P11908	Ribose-phosphate pyrophosphokinase 2	PRPS2	34.7	483	42	5	10	11	7.66e+07
P09651	Heterogeneous nuclear ribonucleoprotein A1	HNRNPA1	38.7	473	26	6	8	11	4.54e+07
P51116	RNA-binding protein FXR2	FXR2	74.2	447	16	5	7	8	4.80e+06
P60891	Ribose-phosphate pyrophosphokinase 1	PRPS1	34.8	422	29	3	8	10	2.66e+07
Q96HS1	Serine/threonine-protein phosphatase PGAM5, mitochondrial	PGAM5	32	421	40	11	11	13	1.06e+08
Q14558	Phosphoribosyl pyrophosphate synthase-associated protein 1	PRPSAP1	39.4	418	30	6	7	10	1.86e+07
Q14681	BTB/POZ domain-containing protein KCTD2	KCTD2	28.5	406	28	4	5	7	1.21e+07
Q9NYF8	Bcl-2-associated transcription factor 1	BCLAF1	106.1	393	12	7	8	10	1.14e+07
Q06787	Fragile X messenger ribonucleoprotein 1	FMR1	71.1	386	19	8	10	10	3.18e+07
Q7L2H7	Eukaryotic translation initiation factor 3 subunit M	EIF3M	42.5	376	26	7	7	10	2.62e+07
O15372	Eukaryotic translation initiation factor 3 subunit H	EIF3H	39.9	372	45	12	12	13	6.51e+07
O15371	Eukaryotic translation initiation factor 3 subunit D	EIF3D	63.9	371	16	7	7	8	4.66e+07
P62244	Small ribosomal subunit protein uS8	RPS15A	14.8	370	56	7	7	10	7.90e+07
Q9BRS2	Serine/threonine-protein kinase RIO1	RIOK1	65.5	359	24	12	12	13	7.16e+07
O75533	Splicing factor 3B subunit 1	SF3B1	145.7	341	11	10	10	11	1.21e+07
Q9UN86	Ras GTPase-activating protein-binding protein 2	G3BP2	54.1	333	18	5	6	8	1.28e+07
O75821	Eukaryotic translation initiation factor 3 subunit G	EIF3G	35.6	332	31	9	9	9	3.75e+07
P54105	Methylosome subunit pICln	CLNS1A	26.2	324	19	3	3	6	4.26e+07
O43143	ATP-dependent RNA helicase DHX15	DHX15	90.9	309	12	10	10	11	2.13e+07
Q92841	Probable ATP-dependent RNA helicase DDX17	DDX17	80.2	306	9	4	6	9	6.04e+06
P52597	Heterogeneous nuclear ribonucleoprotein F	HNRNPF	45.6	306	16	3	6	8	7.03e+06
Q07955	Serine/arginine-rich splicing factor 1	SRSF1	27.7	305	35	8	8	9	3.09e+07
P67809	Y-box-binding protein 1	YBX1	35.9	298	27	5	5	5	6.98e+06
Q8N5Z5	BTB/POZ domain-containing protein KCTD17	KCTD17	35.6	296	22	4	5	6	1.98e+07
Q08211	ATP-dependent RNA helicase A	DHX9	140.9	291	7	9	9	11	1.68e+07
P62241	Small ribosomal subunit protein eS8	RPS8	24.2	287	28	5	5	7	7.72e+07
P05198	Eukaryotic translation initiation factor 2 subunit 1	EIF2S1	36.1	282	20	6	6	7	3.87e+07
Q96PK6	RNA-binding protein 14	RBM14	69.4	274	11	8	8	9	1.80e+07
O60506	Heterogeneous nuclear ribonucleoprotein Q	SYNCRIP	69.6	269	16	9	9	9	1.49e+07
P38159	RNA-binding motif protein, X chromosome	RBMX	42.3	268	14	5	5	6	5.59e+07
Q13283	Ras GTPase-activating protein-binding protein 1	G3BP1	52.1	256	21	6	7	8	2.16e+07
Q13435	Splicing factor 3B subunit 2	SF3B2	100.2	244	11	9	9	9	1.98e+08
Q9Y3I0	RNA-splicing ligase RtcB homolog	RTCB	55.2	243	24	9	9	9	1.30e+07
P51114	RNA-binding protein FXR1	FXR1	69.7	232	16	7	8	8	1.85e+07
Q9NXV2	BTB/POZ domain-containing protein KCTD5	KCTD5	26.1	219	20	3	4	5	9.22e+07
P12956	X-ray repair cross-complementing protein 6	XRCC6	69.8	215	17	9	9	9	1.01e+07
Q86YZ3	Hornerin	HRNR	282.2	205	4	3	3	4	4.04e+04
O94906	Pre-mRNA-processing factor 6	PRPF6	106.9	204	4	4	4	4	2.43e+06
Q7Z417	FMR1-interacting protein NUFIP2	NUFIP2	76.1	201	10	5	5	5	4.09e+06
P26599	Polypyrimidine tract-binding protein 1	PTBP1	59.6	201	9	4	4	5	1.82e+07
Q13595	Transformer-2 protein homolog alpha	TRA2A	32.7	196	13	4	4	4	2.37e+07
Q13243	Serine/arginine-rich splicing factor 5	SRSF5	31.2	192	17	3	4	5	7.54e+06
Q15717	ELAV-like protein 1	ELAVL1	36.1	183	17	6	6	6	1.61e+07
P07910	Heterogeneous nuclear ribonucleoproteins C1/C2	HNRNPC	33.7	181	17	5	5	5	1.95e+07
Q13247	Serine/arginine-rich splicing factor 6	SRSF6	39.6	180	13	2	5	5	1.70e+07
Q15750	TGF-beta-activated kinase 1 and MAP3K7-binding protein 1	TAB1	54.6	180	13	5	5	5	8.75e+06
Q9Y6M1	Insulin-like growth factor 2 mRNA-binding protein 2	IGF2BP2	66.1	179	8	3	4	5	3.53e+06
Q13151	Heterogeneous nuclear ribonucleoprotein A0	HNRNPA0	30.8	176	14	3	3	3	4.19e+06
Q14444	Caprin-1	CAPRIN1	78.3	175	7	5	5	5	9.39e+06
P62753	Small ribosomal subunit protein eS6	RPS6	28.7	172	10	2	2	3	1.57e+07
O00425	Insulin-like growth factor 2 mRNA-binding protein 3	IGF2BP3	63.7	171	9	4	5	6	7.04e+06
P46781	Small ribosomal subunit protein uS4	RPS9	22.6	170	26	6	6	6	4.01e+07
Q15029	116 kDa U5 small nuclear ribonucleoprotein component	EFTUD2	109.4	166	7	5	5	5	6.47e+06
P62424	Large ribosomal subunit protein eL8	RPL7A	30	165	18	4	4	4	1.33e+07
P18124	Large ribosomal subunit protein uL30	RPL7	29.2	163	18	4	4	5	1.15e+07
P26196	Probable ATP-dependent RNA helicase DDX6	DDX6	54.4	162	14	4	4	5	1.85e+07
Q9UMS4	Pre-mRNA-processing factor 19	PRPF19	55.1	159	13	5	5	5	1.27e+07
Q14331	Protein FRG1	FRG1	29.2	153	16	5	5	5	5.85e+06
P36578	Large ribosomal subunit protein uL4	RPL4	47.7	153	14	5	5	5	4.42e+06
Q12906	Interleukin enhancer-binding factor 3	ILF3	95.3	152	7	6	6	6	1.24e+07
Q14103	Heterogeneous nuclear ribonucleoprotein D0	HNRNPD	38.4	149	11	3	3	4	7.38e+06
P14866	Heterogeneous nuclear ribonucleoprotein L	HNRNPL	64.1	136	11	4	4	4	2.97e+06
P43243	Matrin-3	MATR3	94.6	135	7	5	5	5	1.10e+07
Q96I25	Splicing factor 45	RBM17	44.9	134	9	4	4	4	1.59e+07
Q9Y657	Spindlin-1	SPIN1	29.6	133	13	3	3	3	4.07e+06
P48643	T-complex protein 1 subunit epsilon	CCT5	59.6	129	6	3	3	3	2.73e+06
Q92499	ATP-dependent RNA helicase DDX1	DDX1	82.4	126	9	7	7	7	5.95e+06
Q9Y6Y0	Influenza virus NS1A-binding protein	IVNS1ABP	71.7	123	6	4	4	4	1.56e+07
Q08170	Serine/arginine-rich splicing factor 4	SRSF4	56.6	122	7	1	4	4	2.75e+06
P49756	RNA-binding protein 25	RBM25	100.1	121	5	3	3	3	3.63e+06
Q9Y2H1	Serine/threonine-protein kinase 38-like	STK38L	54	120	7	1	4	4	1.42e+06
O43290	U4/U6.U5 tri-snRNP-associated protein 1	SART1	90.2	119	5	3	3	3	2.66e+06
P20042	Eukaryotic translation initiation factor 2 subunit 2	EIF2S2	38.4	119	9	4	4	4	3.82e+06
Q99873	Protein arginine N-methyltransferase 1	PRMT1	42.4	118	6	2	2	2	1.98e+06
P38919	Eukaryotic initiation factor 4A-III	EIF4A3	46.8	116	8	3	3	3	5.62e+06
Q7L2E3	ATP-dependent RNA helicase DHX30	DHX30	133.9	116	3	4	4	4	2.55e+06
P41091	Eukaryotic translation initiation factor 2 subunit 3	EIF2S3	51.1	115	8	4	4	4	5.20e+06
Q9BUJ2	Heterogeneous nuclear ribonucleoprotein U-like protein 1	HNRNPUL1	95.7	115	4	3	3	3	4.03e+05
P62906	Large ribosomal subunit protein uL1	RPL10A	24.8	112	19	4	4	4	1.81e+07
Q9NQ92	Coordinator of PRMT5 and differentiation stimulator	COPRS	20.1	108	16	2	2	2	4.49e+06
Q8IWX8	Calcium homeostasis endoplasmic reticulum protein	CHERP	103.6	106	3	2	2	2	2.94e+06
Q7Z478	ATP-dependent RNA helicase DHX29	DHX29	155.1	105	2	3	3	3	2.39e+06
Q9HCE1	Helicase MOV-10	MOV10	113.6	103	3	3	3	3	2.88e+07
P46782	Small ribosomal subunit protein uS7	RPS5	22.9	103	21	4	4	4	2.84e+07
Q86V81	THO complex subunit 4	ALYREF	26.9	102	14	2	2	3	1.05e+06
Q9UBQ5	Eukaryotic translation initiation factor 3 subunit K	EIF3K	25	101	8	2	2	2	1.23e+07
P84090	Enhancer of rudimentary homolog	ERH	12.3	101	27	3	3	3	4.91e+07
P46777	Large ribosomal subunit protein uL18	RPL5	34.3	101	12	4	4	4	1.74e+07
P15880	Small ribosomal subunit protein uS5	RPS2	31.3	100	14	4	4	4	3.87e+07
P25705	ATP synthase subunit alpha, mitochondrial	ATP5F1A	59.7	100	4	2	2	2	2.18e+06
O75688	Protein phosphatase 1B	PPM1B	52.6	98	7	3	3	3	9.18e+06
P26373	Large ribosomal subunit protein eL13	RPL13	24.2	97	16	4	4	4	5.55e+06
P68400	Casein kinase II subunit alpha	CSNK2A1	45.1	97	9	3	3	3	2.26e+06
Q9NXS2	Glutaminyl-peptide cyclotransferase-like protein	QPCTL	42.9	95	8	3	3	3	2.74e+06
Q9BUQ8	Probable ATP-dependent RNA helicase DDX23	DDX23	95.5	93	2	2	2	2	1.59e+06
Q16629	Serine/arginine-rich splicing factor 7	SRSF7	27.4	89	13	3	3	4	9.29e+06
P38646	Stress-70 protein, mitochondrial	HSPA9	73.6	88	3	2	2	2
Q92900	Regulator of nonsense transcripts 1	UPF1	124.3	87	2	2	2	2	1.33e+06
P50914	Large ribosomal subunit protein eL14	RPL14	23.4	86	6	1	1	1	4.77e+06
Q7Z2W4	Zinc finger CCCH-type antiviral protein 1	ZC3HAV1	101.4	85	2	1	1	1
P62306	Small nuclear ribonucleoprotein F	SNRPF	9.7	85	14	1	1	2	2.35e+05
Q15459	Splicing factor 3A subunit 1	SF3A1	88.8	85	4	3	3	3
P55081	Microfibrillar-associated protein 1	MFAP1	51.9	84	11	3	3	3
Q12874	Splicing factor 3A subunit 3	SF3A3	58.8	83	2	1	1	1	1.08e+06
P62857	Small ribosomal subunit protein eS28	RPS28	7.8	81	30	2	2	3	1.07e+07
Q92945	Far upstream element-binding protein 2	KHSRP	73.1	81	3	2	2	2
Q3MHD2	Protein LSM12	LSM12	21.7	81	14	2	2	2	8.26e+06
O43809	Cleavage and polyadenylation specificity factor subunit 5	NUDT21	26.2	81	12	2	2	2	3.11e+06
Q9BVI4	Nucleolar complex protein 4 homolog	NOC4L	58.4	81	5	3	3	3	1.56e+06
Q9Y3U8	Large ribosomal subunit protein eL36	RPL36	12.2	81	19	2	2	2	2.36e+06
Q9Y5A9	YTH domain-containing family protein 2	YTHDF2	62.3	79	6	3	3	3	2.54e+06
Q02978	Mitochondrial 2-oxoglutarate/malate carrier protein	SLC25A11	34	78	8	2	2	2	1.12e+06
Q9P035	Very-long-chain (3R)-3-hydroxyacyl-CoA dehydratase 3	HACD3	43.1	78	4	1	1	1	8.04e+05
P40429	Large ribosomal subunit protein uL13	RPL13A	23.6	78	8	2	2	2	2.33e+06
P25398	Small ribosomal subunit protein eS12	RPS12	14.5	77	17	1	1	1	6.19e+05
P32969	Large ribosomal subunit protein uL6	RPL9	21.9	76	6	2	2	2	1.16e+06
P09661	U2 small nuclear ribonucleoprotein A'	SNRPA1	28.4	73	9	2	2	2
Q99729	Heterogeneous nuclear ribonucleoprotein A/B	HNRNPAB	36.2	70	4	1	1	1	1.32e+06
Q9NZB2	Constitutive coactivator of PPAR-gamma-like protein 1	FAM120A	121.8	66	2	1	1	1	3.45e+05
O14979	Heterogeneous nuclear ribonucleoprotein D-like	HNRNPDL	46.4	65	4	1	1	1
P62308	Small nuclear ribonucleoprotein G	SNRPG	8.5	65	25	2	2	2	3.32e+06
Q92522	Histone H1.10	H1-10	22.5	64	5	1	1	1	4.66e+07
P62316	Small nuclear ribonucleoprotein Sm D2	SNRPD2	13.5	64	25	2	2	2	4.29e+06
Q8WWY3	U4/U6 small nuclear ribonucleoprotein Prp31	PRPF31	55.4	61	6	3	3	3	3.23e+06
P24534	Elongation factor 1-beta	EEF1B2	24.7	61	9	2	2	2	1.90e+06
Q9Y383	Putative RNA-binding protein Luc7-like 2	LUC7L2	46.5	57	4	1	1	1	7.20e+05
P47914	Large ribosomal subunit protein eL29	RPL29	17.7	56	9	1	1	1	2.68e+06
Q6N069	N-alpha-acetyltransferase 16, NatA auxiliary subunit	NAA16	101.4	56	1	1	1	1	1.28e+06
Q99832	T-complex protein 1 subunit eta	CCT7	59.3	55	2	1	1	1
Q9H0D6	5'-3' exoribonuclease 2	XRN2	108.5	55	1	1	1	1
Q99459	Cell division cycle 5-like protein	CDC5L	92.2	54	1	1	1	1	1.16e+06
P62891	Large ribosomal subunit protein eL39	RPL39	6.4	54	20	2	2	3	2.39e+07
Q15007	Pre-mRNA-splicing regulator WTAP	WTAP	44.2	53	4	1	1	1
P18077	Large ribosomal subunit protein eL33	RPL35A	12.5	50	15	2	2	2	8.07e+06
Q13200	26S proteasome non-ATPase regulatory subunit 2	PSMD2	100.1	50	1	1	1	1	4.16e+05
O43242	26S proteasome non-ATPase regulatory subunit 3	PSMD3	60.9	50	2	1	1	1	1.23e+05
Q86W92	Liprin-beta-1	PPFIBP1	114	50	1	1	1	1	3.36e+06
O15234	Protein CASC3	CASC3	76.2	50	5	2	2	2	1.49e+06
P83881	Large ribosomal subunit protein eL42	RPL36A	12.4	50	15	2	2	2	2.04e+07
P00492	Hypoxanthine-guanine phosphoribosyltransferase	HPRT1	24.6	48	5	1	1	1	1.88e+05
Q9UKA9	Polypyrimidine tract-binding protein 2	PTBP2	57.5	48	2	1	1	2	5.50e+06
Q07666	KH domain-containing, RNA-binding, signal transduction-associated protein 1	KHDRBS1	48.2	47	5	1	1	1	9.35e+04
Q00577	Transcriptional activator protein Pur-alpha	PURA	34.9	47	6	2	2	2	1.49e+06
P78371	T-complex protein 1 subunit beta	CCT2	57.5	47	4	2	2	2	1.91e+06
P84243	Histone H3.3	H3-3A	15.3	47	12	2	2	2	4.61e+06
P40227	T-complex protein 1 subunit zeta	CCT6A	58	46	1	1	1	1	7.95e+05
P17987	T-complex protein 1 subunit alpha	TCP1	60.3	46	2	1	1	1	1.09e+06
Q9UBZ9	DNA repair protein REV1	REV1	138.2	45	1	1	1	1	1.07e+07
Q15057	Arf-GAP with coiled-coil, ANK repeat and PH domain-containing protein 2	ACAP2	88	45	2	2	2	2	1.91e+06
Q8WWM7	Ataxin-2-like protein	ATXN2L	113.3	45	1	1	1	1	1.37e+06
Q9NR30	Nucleolar RNA helicase 2	DDX21	87.3	44	1	1	1	1
Q9NTU7	Cerebellin-4	CBLN4	21.8	43	3	1	1	1	4.79e+06
P15735	Phosphorylase b kinase gamma catalytic chain, liver/testis isoform	PHKG2	46.4	43	2	1	1	1	1.31e+06
Q96SB4	SRSF protein kinase 1	SRPK1	74.3	43	3	1	1	1	8.38e+05
Q9NUD5	Zinc finger CCHC domain-containing protein 3	ZCCHC3	43.5	42	4	2	2	2	1.65e+06
P78344	Eukaryotic translation initiation factor 4 gamma 2	EIF4G2	102.3	41	1	1	1	1	7.44e+05
Q7Z7C8	Transcription initiation factor TFIID subunit 8	TAF8	34.2	41	5	1	1	1
P08579	U2 small nuclear ribonucleoprotein B''	SNRPB2	25.5	40	5	1	1	1
P39023	Large ribosomal subunit protein uL3	RPL3	46.1	40	7	2	2	2	7.39e+06
P26368	Splicing factor U2AF 65 kDa subunit	U2AF2	53.5	39	2	1	1	1	5.63e+05
P01859	Immunoglobulin heavy constant gamma 2	IGHG2	43.8	39	2	1	1	1	4.08e+07
P49137	MAP kinase-activated protein kinase 2	MAPKAPK2	45.5	39	3	1	1	1	1.10e+06
Q9BVP2	Guanine nucleotide-binding protein-like 3	GNL3	62	37	1	1	1	1
P07237	Protein disulfide-isomerase	P4HB	57.1	37	3	1	1	1
Q9NZM3	Intersectin-2	ITSN2	193.3	36	0	1	1	1	6.23e+06
Q71UM5	Ribosomal protein eS27-like	RPS27L	9.5	36	13	1	1	1	2.74e+05
Q9BTD8	RNA-binding protein 42	RBM42	50.4	36	2	1	1	1
Q9NQH7	Xaa-Pro aminopeptidase 3	XPNPEP3	57	36	1	1	1	1	2.51e+06
Q86UK7	E3 ubiquitin-protein ligase ZNF598	ZNF598	98.6	35	1	1	1	1
Q01081	Splicing factor U2AF 35 kDa subunit	U2AF1	27.9	35	5	1	1	1	3.63e+05
P06493	Cyclin-dependent kinase 1	CDK1	34.1	35	3	1	1	1	1.55e+06
O75534	Cold shock domain-containing protein E1	CSDE1	88.8	34	1	1	1	1	6.83e+05
P42677	Small ribosomal subunit protein eS27	RPS27	9.5	34	14	1	1	1
P12273	Prolactin-inducible protein	PIP	16.6	34	5	1	1	1	6.87e+05
O60884	DnaJ homolog subfamily A member 2	DNAJA2	45.7	33	2	1	1	1	5.88e+05
P50993	Sodium/potassium-transporting ATPase subunit alpha-2	ATP1A2	112.2	33	1	1	1	1	3.04e+05
Q16576	Histone-binding protein RBBP7	RBBP7	47.8	32	3	1	1	1	1.09e+06
P50402	Emerin	EMD	29	32	4	1	1	1	5.01e+05
Q9BY77	Polymerase delta-interacting protein 3	POLDIP3	46.1	32	2	1	1	1	4.26e+05
Q14498	RNA-binding protein 39	RBM39	59.3	32	2	1	1	1	8.95e+05
Q86SU0	Immunoglobulin-like domain-containing receptor 1	ILDR1	62.8	31	1	1	1	1	4.61e+06
Q16658	Fascin	FSCN1	54.5	30	2	1	1	1	1.99e+06
Q9Y421	Protein FAM32A	FAM32A	13.2	30	5	1	1	1	1.17e+06
P47813	Eukaryotic translation initiation factor 1A, X-chromosomal	EIF1AX	16.5	30	8	1	1	1	1.07e+07
Q14974	Importin subunit beta-1	KPNB1	97.1	29	1	1	1	1
P61326	Protein mago nashi homolog	MAGOH	17.2	29	7	1	1	1	1.24e+06
Q8WZ75	Roundabout homolog 4	ROBO4	107.4	29	1	1	1	1	4.59e+06
Q9P2M7	Cingulin	CGN	137	29	0	1	1	1	2.23e+06
Q96L21	Ribosomal protein uL16-like	RPL10L	24.5	29	3	1	1	1	4.94e+06
P50990	T-complex protein 1 subunit theta	CCT8	59.6	28	2	1	1	1	9.64e+05
P62314	Small nuclear ribonucleoprotein Sm D1	SNRPD1	13.3	28	9	1	1	1	2.56e+06
Q13242	Serine/arginine-rich splicing factor 9	SRSF9	25.5	28	5	1	1	1	6.96e+05
Q2TAY7	WD40 repeat-containing protein SMU1	SMU1	57.5	28	2	1	1	1
Q9H1Z9	Tetraspanin-10	TSPAN10	36.5	27	2	1	1	1	1.55e+06
Q9Y224	RNA transcription, translation and transport factor protein	RTRAF	28.1	27	4	1	1	1
Q02543	Large ribosomal subunit protein eL20	RPL18A	20.7	27	4	1	1	1	2.23e+06
Q9Y6A4	Cilia- and flagella-associated protein 20	CFAP20	22.8	27	4	1	1	1
Q03111	Protein ENL	MLLT1	62	27	1	1	1	1
Q7RTV0	PHD finger-like domain-containing protein 5A	PHF5A	12.4	26	7	1	1	1	1.61e+06
O95985	DNA topoisomerase 3-beta-1	TOP3B	96.6	26	1	1	1	1	6.18e+05
O43865	S-adenosylhomocysteine hydrolase-like protein 1	AHCYL1	58.9	26	2	1	1	1	5.61e+05
Q8ND56	Protein LSM14 homolog A	LSM14A	50.5	25	2	1	1	1
Q96DI7	U5 small nuclear ribonucleoprotein 40 kDa protein	SNRNP40	39.3	25	3	1	1	1	1.06e+06
Q7Z402	Transmembrane channel-like protein 7	TMC7	83.4	25	1	1	1	1	4.21e+05
Q9H5Z6	Protein FAM124B	FAM124B	50.9	25	2	1	1	1	5.99e+06
P04279	Semenogelin-1	SEMG1	52.1	25	2	1	1	1	3.54e+04
Q9H2U1	ATP-dependent DNA/RNA helicase DHX36	DHX36	114.7	24	1	1	1	1	9.95e+05
P62888	Large ribosomal subunit protein eL30	RPL30	12.8	24	5	1	1	1	3.61e+06
Q8IWX7	Protein unc-45 homolog B	UNC45B	103.7	24	1	1	1	1	9.96e+06
Q9BXP5	Serrate RNA effector molecule homolog	SRRT	100.6	24	1	1	1	1	7.26e+05
O43318	Mitogen-activated protein kinase kinase kinase 7	MAP3K7	67.2	23	3	1	1	1	3.27e+05
Q9Y3B4	Splicing factor 3B subunit 6	SF3B6	14.6	22	11	1	1	1	1.11e+06
P25789	Proteasome subunit alpha type-4	PSMA4	29.5	22	3	1	1	1	1.72e+06
O95793	Double-stranded RNA-binding protein Staufen homolog 1	STAU1	63.1	21	2	1	1	1	3.35e+04
Q9NX58	Cell growth-regulating nucleolar protein	LYAR	43.6	21	5	1	1	1
Q92804	TATA-binding protein-associated factor 2N	TAF15	61.8	20	2	1	1	1	1.74e+05
Q8N163	Cell cycle and apoptosis regulator protein 2	CCAR2	102.8	20	1	1	1	1
P62995	Transformer-2 protein homolog beta	TRA2B	33.6	20	3	1	1	1	5.57e+05
